# Supplementary material for: Spatially-resolved subtype progression reveals metabolic vulnerabilities in pancreatic ductal adenocarcinoma
Source: Mol Cancer. 2026 Mar 27;25:112. doi: 10.1186/s12943-026-02628-3 (PMC13088643; doi:10.1186/s12943-026-02628-3)
Supplement: Supplementary file 1 — Supplementary Material 1: Clinical data on patient cohorts and quality metrics on spatial RNA-Seq and MACSima imaging, related to Figure 1. [file 12943_2026_2628_MOESM1_ESM.xlsx]

## Sheet: Tabelle1
Clinical data and quality metrics for spatial transcriptomics and immunostaining cohort
Patient ID a	CRU5002 TM b	–	Gender	Age at resection	Year of resection	TNM Stage	Initial postop. UICC	Tumor differentiation	Perineural invasion c	Vascular invasion c	Disease-free survival (Months)	Overall survival (Months)	Number of reads d	Number of spots under tissue e	UMIs/spot f	Genes/spot g	Saturation h	Number of spots under tissue after exclusion	Reason for exclusion i	Molecular subtype j	No. of cells in MACSima staining k	G1-2 l	G2 m	G2-3 n	Mutation Count o	KRAS Status	KRAS variant	KRAS variant percentage	TP53 Status	TP53 variant	TP53 variant percentage	CDKN2A status	CDKN2A variant	CDKN2A variant percentage	ARID1A status	ARID1A variant	ARID1A variant percentage	SMAD4 status	SMAD4 variant	SMAD4 variant percentage	BRCA1 status	BRCA1 variant	BRCA1 variant percentage	BRCA2 status	BRCA2 variant	BRCA2 variant percentage
01	76		male	72	2020	pT2 pN0 cM0	IB	3	Pn1	V0	7.5	8	223739103	3270	8130	3798	0.77	3081	2	classical	–	–	–	–	17	oncogenic	p.Gly12Asp	0.067	oncogenic	p.Val272Met	0.13	oncogenic	p.Ala85Valfs*61	0.076	VUS	c.3540-19G>A (p.?)	0.031	VUS	p.His132Leu	0.07	WT	WT	NA	WT	WT	NA
02	16§		male	77	2018	pT4 pN0 cM0	III	2	Pn1	V1	x†	14	254673389	3152	2362	1358	0.928	3152		classical	47863		1291	988	11	oncogenic	p.Gln61Arg	0.18	WT	WT	NA	WT	WT	NA	WT	WT	NA	oncogenic	p.Gln28Ter; p.Arg361Cys	6.8 %; 12 %	WT	WT	NA	WT	WT	NA
03	68§		male	65	2020	pT2 pN1 cM0	IIB	2	Pn1	V0	59*	59	275169465	3608	25310	5430	0.35	3608		classical	30720	200			9	oncogenic	p.Gly12Asp	0.0084	WT	WT	NA	oncogenic	p.Arg58Ter	0.02	WT	WT	NA	WT	WT	NA	WT	WT	NA	WT	WT	NA
04	88		male	62	2021	pT3 pN1 cM0	IIB	2	Pn1	NA	x†	10	198360991	3089	2634	1761	0.91	2605	3	classical	46137	167	2003		7	oncogenic	p.Gly12Val	0.079	oncogenic	p.Pro85LeufsTer38	0.16	oncogenic	p.Glu61Ter	0.097	WT	WT	NA	oncogenic	p.Asp351Gly	0.078	WT	WT	NA	WT	WT	NA
05	82		female	71	2021	pT3 pN2 cM0	III	2	Pn1	V1	53*	53	187691716	2941	20005	6673	0.468	2733	1	mixed	69.976‡		440	821	15	oncogenic	p.Gly12Val	0.11	oncogenic	p.Cys238Phe	0.15	WT	WT	NA	WT	WT	NA	WT	WT	NA	WT	WT	NA	VUS	p.Asn1742Ile	0.47
06	56§		male	78	2020	pT3 pN2 cM0	III	3	Pn1	V1	9.2	21	199062293	3295	3941	2121	0.778	3295		mixed	–	–	–	–	5	oncogenic	p.Gly12Asp	0.26	WT	WT	NA	WT	WT	NA	oncogenic	p.Ser1587Cysfs*21	0.17	oncogenic	p.Arg445Ter	0.22	WT	WT	NA	WT	WT	NA
07	46		female	74	2019	pT2 pN0 cM0	IB	2	Pn1	V0	70*	70	261574972	3757	17617	6358	0.59	3757		mixed	34700	351	3978			NA	NA	NA	NA	NA	NA	NA	NA	NA	NA	NA	NA	NA	NA	NA	NA	NA	NA	NA	NA	NA
08	15		female	79	2018	pT3 pN1 cM0	IIB	2	NA	V0	12	12	265871779	3247	7728	3454	80,3%	3075	3	mixed	173.404‡	495	1702		6	oncogenic	p.Gly12Val	0.17	oncogenic	p.Cys176Trp	0.24	WT	WT	NA	WT	WT	NA	oncogenic	p.Arg361His	0.39	WT	WT	NA	WT	WT	NA
09	57		female	75	2020	pT3(2) pN2 cM0	III	3	NA	V0	x†	10	174179264	3233	22730	6571	0.633	3233		mixed	47058		688		4	oncogenic	p.Gly12Asp	0.11	oncogenic	p.Arg273Cys	0.16	VUS	p.Met54dup	0.11	WT	WT	NA	WT	WT	NA	WT	WT	NA	WT	WT	NA
10	87		female	67	2021	pT2 pN2 pM1	IV	3	Pn1	V1	x†	1	230523474	2876	7980	3889	0.78	2546	3	basal	–	–	–	–	9	oncogenic	p.Gly12Asp	0.41	oncogenic	p.Glu294GlyfsTer12	0.35	oncogenic	p.Gly23ArgfsTer18	0.33	WT	WT	NA	WT	WT	NA	WT	WT	NA	WT	WT	NA
11	138		male	61	2019	pT3 pN2 cM0	III	2	Pn1	V1	6.6	15	248654470	3197	7917	3792	0.79	3102	3	basal	43625	1710				oncogenic	p.Gly12Cys; p.Gly12Asp	0.8 %; 0.17 %	NA	NA	NA	NA	NA	NA	NA	NA	NA	NA	NA	NA	NA	NA	NA	NA	NA	NA
12	80		female	79	2021	pT2 pN1 cM0	IIB	2	Pn1	NA	9.5	18	201498657	2943	10702	4482	0.64	2943		basal	85.768‡	103	1127	954	13	oncogenic	p.Gly12Asp	0.03	oncogenic	p.Leu130Pro	0.028	WT	WT	NA	WT	WT	NA	WT	WT	NA	WT	WT	NA	WT	WT	NA
13	4		female	74	2018	pT2 pN1 cM0	IIB	2	Pn1	V1	5	5	240670181	3030	7155	3347	0.86	2283	3	basal	11293	333	556		6	oncogenic	p.Gly12Asp	0.073	oncogenic	p.Asp259Glnfs*87	0.078	WT	WT	NA	WT	WT	NA	WT	WT	NA	WT	WT	NA	WT	WT	WT
14	63		female	62	2020	pT3 pN1 cM0	IIB	2	Pn1	V1	14.3	61	174179264	3101	12153	4475	0.616	2622	3	basal	31716	461	4767		6	oncogenic	p.Gly12Arg	0.2	oncogenic	p.His296Thrfs*49	0.21	WT	WT	NA	WT	WT	NA	WT	WT	NA	WT	WT	NA	WT	WT	NA
Clinical data for patient-derived organoid cohort
PDO ID a	CRU5002 TM b	–	Gender	Age at resection	Year of resection	TNM Stage	Initial postop. UICC	Tumor differentiation	Perineural invasion c	Vascular invasion c	Disease-free survival (Months)	Overall survival (Months)	–	–	–	–	–	–	–	Molecular subtype j	–	–	–	–	Mutation Count o	KRAS Status	KRAS variant	KRAS variant percentage	TP53 Status	TP53 variant	TP53 variant percentage	CDKN2A status	CDKN2A variant	CDKN2A variant percentage	ARID1A status	ARID1A variant	ARID1A variant percentage	SMAD4 status	SMAD4 variant	SMAD4 variant percentage	BRCA1 status	BRCA1 variant	BRCA1 variant percentage	BRCA2 status	BRCA2 variant	BRCA2 variant percentage
1	65		male	83	2020	pT3 pN2 cM0	III	3	Pn1	V0	13.5	14								basal					6	oncogenic	p.Gly12Asp	0.98	oncogenic	p.Glu336Glyfs*9	0.97	WT	WT	NA	WT	WT	NA	VUS	p.Arg97His	1	WT	WT	NA	WT	WT	NA
2	27		male	77	2019	pT3 pN0 cM0	IIA	2	NA	V0	6.3	7								basal					13	oncogenic	p.Gly12Val	0.59	oncogenic	p.Arg213_His214delinsLeuTyr	0.95	VUS	p.Leu16Gln	1	WT	WT	NA	WT	WT	NA	WT	WT	NA	WT	WT	NA
3	61		male	77	2020	pT4 pN2 cM0	III	2	Pn1	V0	8	11								basal					7	oncogenic	p.Gly12Asp	0.96	oncogenic	p.Cys242Gly	0.98	oncogenic	p.Arg58Ter	0.97	WT	WT	NA	VUS	p.Arg531Trp	0.98	WT	WT	NA	WT	WT	NA
4	78		female	59	2020	pT2 pN1 cM0	IIB	2	Pn1	V0	18.6	24								classical					8	oncogenic	p.Gly12Asp	0.43	WT	WT	NA	WT	WT	NA	WT	WT	NA	WT	WT	NA	WT	WT	NA	WT	WT	NA
5	37		male	75	2019	pT1c pN1 cM0	IIB	3	Pn1	V1	14.4	15								classical					7	oncogenic	Gly12Asp	0.62	oncogenic	p.Glu224Ter	0.91	oncogenic	p.Met54Ilefs*67	0.91	WT	WT	NA	WT	WT	NA	WT	WT	NA	WT	WT	NA
6	16§		male	77	2018	pT4 pN0 cM0	III	2	Pn1	V1	x†	14								classical					5	oncogenic	p.Gln61Arg	0.49	WT	WT	NA	loss	NA	NA	WT	WT	NA	oncogenic	p.Arg361Cys	1	WT	WT	NA	WT	WT	NA
7	56§		male	78	2020	pT3 pN2 cM0	III	3	Pn1	V1	9.2	21								mixed					6	oncogenic	p.Gly12Asp	0.58	WT	WT	NA	VUS	? p.Gly111=	0.21	oncogenic	p.Ser1587Cysfs*21	0.4	oncogenic	p.Arg445Ter	0.98	WT	WT	NA	WT	WT	NA
8	39		male	67	2019	pT3 pN1 cM0	IIB	2	NA	V0	10.7	18								mixed					11	oncogenic	Gly12Asp	0.97	VUS	p.Cys176Tyr	0.99	WT	WT	NA	WT	WT	NA	WT	WT	NA	WT	WT	NA	WT	WT	NA
9	63		female	62	2020	pT3 pN1 cM0	IIB	2	Pn1	V1	14.3	61								classical					6	oncogenic	p.Gly12Arg	0.52	oncogenic	p.His296Thrsf*49	0.71	WT	WT	NA	WT	WT	NA	WT	WT	NA	WT	WT	NA	WT	WT	NA
10	68§		male	65	2020	pT2 pN1 cM0	IIB	2	NA	V1	59*	59								classical					9	oncogenic	Gly12Asp	0.42	oncogenic	p.Arg283GlysTer12	0.84	oncogenic	p.Arg58Ter	0.87	WT	WT	NA	WT	WT	NA	WT	WT	NA	WT	WT	NA
Clinical data for patient-derived xenograft cohort
PDX ID a	CRU5002 TM b	Generation	Gender	Age at resection	Year of resection	TNM Stage	Initial postop. UICC	Tumor differentiation	Perineural invasion c	Vascular invasion c	Disease-free survival (Months)	Overall survival (Months)	–	–	–	–	–	–	–	Molecular subtype j	–	–	–	–	Mutation Count o	KRAS Status	KRAS variant	KRAS variant percentage	TP53 Status	TP53 variant	TP53 variant percentage	CDKN2A status	CDKN2A variant	CDKN2A variant percentage	ARID1A status	ARID1A variant	ARID1A variant percentage	SMAD4 status	SMAD4 variant	SMAD4 variant percentage	BRCA1 status	BRCA1 variant	BRCA1 variant percentage	BRCA2 status	BRCA2 variant	BRCA2 variant percentage
Basal PDX	2	F4##	male	80	2018	pT2 pN1 cM0	IIB	3	Pn1	V0	11	14								basal						oncogenic	p.Gly12Val	0.57	pathogen	p.Glu258Ter	1	loss	NA	NA	WT	WT	NA	VUS	p.Leu57Ser	1	WT	WT	NA	WT	WT	NA
Classical PDX	9	F7#	male	64	2018	pT3 pN1 cM0	IIB	2	Pn1	V1	10	26								classical						oncogenic	p.Gly12Asp	0.46	pathogen	p.Cys135Trp	1	loss	NA	NA	WT	WT	NA	Loss	NA	NA	WT	WT	NA	WT	WT	NA
Key	Annotation
*	no recurrence yet (24 September 2025)
†	R1 resection, no disease-free period
NA	no information not available
WT	wild type
VUS	variant of unknown significance
a	the patient/patient-derived organoid/patient-derived xenograft identifier of each sample
b	trial member identification according to the clinical research unit (CRU) 5002, funded by the German Research Foundation (DFG)
§	tissue from this patient was used for both spatial transcriptomics and organoid generation (plus immunostainings for CRU5002 TM 16 and 68). The molecular subtype assignments in the different models match per patient (classical for CRU5002 TM 16 and 68; mixed for CRU5002 TM 56; see also column Molecular subtype)
c	as determined by histological examination
d	the total number of reads per sample
e	the number of spots under tissue per sample (according to spaceranger count)
f	the median number of UMIs detected per tissue covered spot prior to exclusion
g	the median number of genes detected per tissue covered spot prior to exclusion
h	sequencing saturation equals the fraction of reads originating from an already-observed UMI
i	reasons for exclusion:
1	gene count below the threshhold of 200 genes/spot
2	folded tissue on slide
3	spots clustered together due to low number of genes per spot, not matching morphological stuctures
j	resulting from the analyses shown in Figs. 3A, S3B, and S6C
k	number of cells in cell segmentation analysis of the multiplexed immunostaining from sections of the resectates (n = 11 patients, n = 622,260 cells)
‡	the following proteins were not stained in this patient: CD66c, CD31, Cytokeratin HMW, Pan Cytokeratin, α-SMA, Vimentin (for these markers: n' = 8 patients, n' = 293,112 cells)
l	cancer cells from G1 and G1-2 areas (n = 3,820)
m	cancer cells from G2 areas (n = 16,552)
n	cancer cells from G2 and G2-3 areas (n = 2,763)
o	As determined by Panle genome sequencing for 83 PDAC-associated genes (see also Methods).
#	genotyping was done in generation F4
##	genotyping was done in generation F1
