# Supplementary material for: Spatially-resolved subtype progression reveals metabolic vulnerabilities in pancreatic ductal adenocarcinoma
Source: Mol Cancer. 2026 Mar 27;25:112. doi: 10.1186/s12943-026-02628-3 (PMC13088643; doi:10.1186/s12943-026-02628-3)
Supplement: Supplementary file 2 — Supplementary Material 2: Expression of canonical marker genes in identified cell type clusters, related to Figure 1. [file 12943_2026_2628_MOESM2_ESM.xlsx]

## Sheet: Tabelle1
Gene	Reference*	Cell type	01 Cancer	02 Cancer	03 Cancer	04 Cancer	05 Cancer	06 Cancer	07 Cancer	08 Cancer	09 Cancer	10 Cancer	11 Cancer	12 Cancer	13 Cancer	14 Cancer	01 Fibroblasts	02 Fibroblasts	03 Fibroblasts	04 Fibroblasts	05 Fibroblasts	06 Fibroblasts	07 Fibroblasts	08 Fibroblasts	10 Fibroblasts	11 Fibroblasts	12 Fibroblasts	13 Fibroblasts	01 Acinar/Ductal	02 Acinar/Ductal	03 Acinar/Ductal	05 Acinar/Ductal	06 Acinar/Ductal	07 Acinar/Ductal	13 Acinar/Ductal	01 Endocrine	03 Endocrine	05 Endocrine	07 Endocrine	11 Endocrine	05 Lymphocytes	07 Lymphocytes	09 Immune cells	11 Lymphocytes	14 Immune cells	08 Macrophages	01 Vascular	07 Vascular	08 Vascular
KRT19	1.2	Cancer	0.1059	0.3564	0.3998	0.1592	0.3048	0.8822	0.5868	0.3928	0.6093	0.5895	0.3356	0.3402	0.4094	0.7908	0	0.0956	0.0277	0.0531	0.1363	0.3357	0.2337	0.2003	0.2683	0.023	0.1731	0.0923	0.0412	0.0793	0.0137	0.093	0.4246	0.1315	0.1654	0.0358	0.0174	0.1407	0.1753	0.0151	0.1858	0.2267	0.1632	0.0119	0.3446	0.2499	0.015	0.2008	0.051
KRT8	1.2		2.3684	2.1391	2.7393	2.9188	3.1792	3.8632	2.9343	2.8879	2.5292	2.9714	3.0307	3.0277	2.9582	3.0925	0.1603	1.2633	1.4379	1.8533	2.4582	2.6419	1.9834	2.2516	2.1651	0.9012	2.3349	1.8622	1.8129	1.4538	1.4794	2.5907	3.351	1.9791	2.2447	1.2823	1.4376	2.1072	1.8781	0.9736	2.5145	2.1931	1.1919	0.8289	2.147	2.2776	0.9028	1.9678	1.4552
S100A10	1.2		2.0847	2.7818	2.7861	2.7939	2.8249	3.538	3.1302	3.6187	3.3538	2.5977	2.9535	3.0548	3.1049	3.8969	2.3305	1.8035	1.761	2.2565	2.4711	2.4246	2.7621	3.2331	2.5824	2.337	2.6748	2.4657	1.5537	1.6906	1.1407	2.4339	2.9526	2.3038	2.4328	1.3525	1.227	2.0932	2.1812	1.6678	2.3604	2.5487	2.1506	2.1072	3.2753	3.488	1.4833	2.178	2.6735
S100A16	1.2		0.8924	0.8238	1.0928	0.8819	1.3066	2.0001	1.1949	1.2299	1.669	1.5769	1.4871	1.4854	1.1959	1.937	0.2983	0.2847	0.282	0.4337	1.103	1.035	0.986	0.9405	1.1256	0.4814	1.1978	0.6789	0.3678	0.2973	0.1968	0.8462	1.3604	0.5793	0.529	0.3183	0.2328	0.7801	0.587	0.4066	0.9574	0.8203	0.6886	0.3625	1.336	0.9846	0.387	0.8088	0.6705
TFF1	1.2		4.2546	2.3624	1.2592	2.3658	1.6947	2.8279	2.3641	2.9257	2.0321	2.603	2.284	2.1641	0.4451	1.1084	0.2911	0.6449	0.0459	0.9565	0.7776	0.4009	1.2807	1.8817	1.2551	0.4379	1.4103	0.0705	1.074	0.5096	0.0248	0.5774	1.4727	0.8788	0.1223	1.1611	0.0299	0.5458	1.118	0.3542	1.0244	1.4479	0.713	0.2834	0.283	2.289	1.8448	0.9633	1.0811
S100A6	1.2		3.7854	4.5949	3.8914	4.4191	4.3651	5.4615	4.36	4.8028	5.2462	4.5792	4.7292	4.3932	4.6559	4.374	3.1785	3.8402	2.0749	3.8475	3.8034	4.2328	3.8299	4.2856	3.9675	3.1989	3.8625	3.7655	2.5955	3.1814	1.2509	3.4648	4.4911	3.1165	3.3521	2.5521	1.5583	3.3545	3.293	2.6331	3.894	3.6712	3.6435	2.9099	3.8925	4.3461	3.5674	3.6127	3.8614
AGR2	1.2		1.4882	0.901	0.9334	1.3038	1.1734	1.3086	0.7618	1.3456	1.0133	1.4532	0.8587	0.8678	0.7535	1.2103	0	0.0872	0.0305	0.4302	0.5556	0.1094	0.2812	0.6777	0.5918	0.0567	0.3218	0.1519	0.2122	0.135	0.0184	0.4061	0.4431	0.1872	0.1845	0.1438	0.0613	0.3335	0.2602	0.0518	0.5225	0.3657	0.2267	0.0503	0.2705	0.7319	0.1977	0.2438	0.2634
C19orf33	1.2		1.421	0.9365	1.4441	2.0906	2.1126	3.0748	3.6543	2.1759	2.1421	2.8506	2.2975	1.7927	2.0372	2.5401	0.095	0.2533	0.1292	0.9861	1.4292	1.2088	2.6021	1.6728	1.9222	0.4608	1.0469	0.8587	0.4731	0.2393	0.0747	1.021	1.9337	1.7688	0.5987	0.3951	0.1134	0.9878	2.1169	0.3077	1.2281	2.5404	0.6778	0.2558	1.4413	1.6801	0.338	2.1283	0.9603
MUC1	1		2.7451	2.6685	2.5698	2.8461	2.1071	2.3825	2.469	2.9168	3.3488	2.4757	2.5343	2.7133	2.1749	2.357	0.0992	1.0096	0.6182	1.7154	1.1741	0.8358	1.4474	2.0144	1.6053	0.5107	1.8045	0.9945	0.9208	0.9266	0.7604	0.9371	1.7324	1.2586	1.1746	0.6891	0.7302	0.8196	1.2842	0.3559	1.657	1.514	1.5616	0.4015	1.4543	2.0556	0.7888	1.5175	1.3583
TSPAN8	1		2.3263	1.3553	2.2145	2.6031	1.9633	1.8008	2.2011	2.8581	2.8109	1.1847	1.7579	2.5851	1.8895	1.8067	0.0966	0.3772	0.4726	1.5148	1.2037	0.3884	1.272	1.9429	0.3626	0.3171	1.584	0.9009	0.7909	0.4816	0.4915	1.3773	1.0926	1.4226	1.5395	0.4809	0.5019	0.9569	1.2764	0.2896	1.5333	1.4814	1.0948	0.2446	0.6726	1.9696	0.6478	1.3736	1.1984
TFF2	1		4.1346	0.0722	0.1631	0.3743	0.146	2.5936	2.0058	0.9182	1.2052	1.445	0.9623	0.6627	0.1083	0.2125	0.655	0.0232	0.0038	0.1219	0.0927	0.5209	1.1048	0.4371	0.5258	0.1186	0.2847	0.0347	1.0955	0.0149	0.0018	0.1032	1.4495	0.6826	0.0685	1.3221	0.0043	0.046	0.9009	0.0791	0.2634	1.1155	0.2769	0.1085	0.0606	0.8667	1.8026	0.8806	0.182
FXYD3	1		1.6116	1.6	1.4994	1.8336	1.735	1.8411	1.9672	2.5271	2.0643	1.3481	1.6175	1.7543	2.383	1.6484	0.0453	0.3178	0.1605	0.905	0.9373	0.416	1.0603	1.686	0.5175	0.2093	0.9629	1.0382	0.2478	0.3486	0.0969	0.5985	0.9346	0.6449	0.7452	0.3306	0.113	0.6502	0.9011	0.2055	0.8872	1.0702	0.6593	0.1696	0.4993	1.7376	0.2502	0.841	0.9448
FN1	1.2	Fibroblasts	1.3938	3.58	0.9267	2.4949	2.1069	2.4543	2.8468	3.1422	2.977	3.6523	2.3457	3.5662	3.6482	4.1405	2.179	3.9298	1.9576	3.741	3.2707	4.4546	3.9593	4.5984	4.7098	2.5807	4.4613	4.0311	1.6072	2.8244	0.7811	2.5122	3.0147	2.3407	2.5329	1.581	1.0165	2.8408	2.5792	1.5103	2.5565	2.8545	1.519	1.7337	4.7727	4.2573	2.9304	2.8661	4.3368
POSTN	1,2, 3		0.1276	1.1964	0.2176	0.8005	1.2426	1.2067	1.4908	1.3948	2.1303	1.7945	1.2232	1.9287	1.8182	2.2921	0.1622	1.155	0.5951	1.305	2.3676	1.7612	2.1992	2.5597	2.5945	1.4174	2.469	2.2996	0.2256	0.5728	0.2411	1.5656	1.7995	1.0655	1.136	0.2808	0.3774	1.9743	1.2495	0.6963	1.436	1.5917	0.7887	0.8154	2.8277	1.6235	0.4242	1.3954	2.2615
COL1A1	1.3		1.9549	3.5526	2.0032	3.1889	3.009	2.94	3.5843	2.8874	3.378	3.4209	3.1906	4.1173	3.6163	4.1423	4.5098	3.8303	3.462	4.3476	4.1997	4.5765	4.6541	4.1793	4.3778	3.9381	4.8239	4.359	2.7341	2.8843	1.8402	3.3921	3.4569	3.2622	3.1907	2.551	2.2686	3.6367	3.3489	2.9189	3.2706	3.7692	2.1929	2.5827	4.4862	3.1683	3.0478	3.5508	3.6536
ACTA2	2.3		1.3757	2.7223	0.8802	1.86	1.645	1.5999	2.3285	2.0491	2.2819	1.8735	1.5969	2.8366	2.5054	2.2802	2.1368	2.7818	1.7666	2.7687	2.6779	3.4394	3.1999	3.3253	2.822	2.0841	3.4738	3.1244	1.5589	1.9077	0.6685	2.2634	2.2932	2.0431	1.8421	1.5507	0.8842	2.2564	2.267	1.4219	2.1765	2.5531	1.8935	1.4584	2.7492	2.1788	4.1826	2.5014	3.3208
SPARC	2.3		1.6198	2.5266	1.4084	2.326	2.3641	2.3274	2.7681	2.2271	2.5655	2.8975	2.2477	3.1348	2.784	2.8671	3.6571	2.5639	2.6657	3.1397	3.4913	3.6068	3.6695	3.4406	3.7925	2.9451	3.8212	3.4815	2.2084	1.8653	1.3248	2.951	2.9949	2.7045	2.6747	2.1762	1.6804	3.0251	2.7402	2.1722	2.8068	3.0863	1.7323	2.0824	3.1738	2.5827	2.5749	2.8887	3.0212
COL1A2	1.4		1.9208	4.8472	2.4298	3.3222	2.9469	3.2191	3.5558	2.9673	3.7283	3.4088	3.2757	3.9823	3.9066	4.0184	4.1263	5.1678	3.8242	4.4466	4.0434	5.562	4.5888	4.1724	4.2945	4.0982	4.6921	4.4763	2.5704	4.0483	1.8878	3.3163	3.9672	3.3108	3.4362	2.5218	2.3181	3.4879	3.3905	3.0026	3.3209	3.7406	2.7355	2.9914	4.4737	3.2026	2.9045	3.5427	3.7189
DCN	1,3,4		1.9329	2.3714	1.543	2.1546	2.3008	1.7181	2.7502	1.7151	1.3031	1.7197	1.9948	2.2968	2.0544	2.4747	3.8094	2.624	2.4221	3.131	3.2971	3.3829	3.6558	2.6705	2.8337	3.0856	3.1774	2.9498	2.1781	1.8066	1.1878	3.1094	2.4413	3.0326	2.7259	2.2188	1.488	2.8183	3.0336	2.4971	2.9506	3.315	1.6158	2.4154	3.0389	2.3647	2.5338	3.1369	2.6153
COL3A1	1.3		2.1045	4.5168	2.678	3.5562	3.3538	3.4588	3.4052	3.1162	3.4849	3.5742	3.4407	3.7234	3.5695	4.1452	4.2074	4.8301	3.9479	4.6407	4.3349	5.4089	4.2904	4.4078	4.481	4.3175	4.5108	4.251	2.8509	3.7549	2.2306	3.7391	4.0754	3.3424	3.7783	2.7144	2.7085	3.8739	3.3828	3.3701	3.6581	3.7058	2.8101	3.178	4.7075	3.4689	2.928	3.4887	3.9165
COL6A1	2.4		0.6558	0.6061	0.3976	0.519	0.7026	0.7102	1.2066	0.4954	0.8833	1.1992	1.0415	1.1009	0.9433	2.1388	2.1396	0.5395	0.7707	0.7222	1.0011	1.0143	1.6559	1.0517	1.7481	1.8447	1.4797	1.2604	0.9086	0.3404	0.4201	0.8883	1.1076	1.477	1.2492	1.0504	0.6008	0.8753	1.468	1.2897	0.798	1.5421	0.7877	1.3636	2.1469	0.8986	1.6723	1.5777	1.1977
SFRP2	1.3		0.3135	1.1264	0.3836	0.7289	0.4628	0.7808	1.211	0.8799	0.6994	0.4419	0.3791	1.1162	0.8842	1.4703	1.8539	0.986	1.1653	1.5438	1.292	2.0181	2.2197	1.7224	0.9977	1.0435	1.7231	1.4141	0.5721	0.5591	0.299	0.8384	1.0637	1.2031	0.7497	0.7507	0.3761	0.9101	1.1637	0.6893	0.544	1.461	0.3814	0.4749	1.9676	1.0147	1.0275	1.1511	1.393
LUM	1		1.2826	1.0073	0.8458	1.4693	1.8576	1.2733	2.2851	1.1338	1.2519	2.0516	1.2822	2.4368	1.7149	2.053	3.4042	1.0827	1.82	2.1427	2.9631	1.7475	3.2057	2.1092	2.9444	2.0847	3.1414	2.3046	1.8206	0.7475	0.9882	2.5574	1.8131	2.5119	1.8516	1.763	1.3336	2.5474	2.506	1.5119	2.2687	2.8357	0.7668	1.4382	2.2289	1.4041	1.7253	2.4468	1.6758
SLC4A4	1	Acinar	0.7031	0.7606	1.2197	0.3982	0.1794	0.4383	0.7334	0.2652	0.1047	0.2961	0.1714	0.2331	0.0994	0.0111	0.3872	0.4782	1.3054	0.204	0.195	0.063	0.5634	0.0778	0.0885	0.0473	0.1366	0.1447	1.4187	1.0916	1.4964	1.3569	1.0188	1.9858	2.0245	0.3275	1.3818	0.2513	1.07	0.1048	0.3637	1.1927	0.0507	0.0318	0.0131	0.0764	0.3365	0.9058	0.0889
DEFB1	1		0.4321	0.1741	0.6636	0.0925	1.4102	0.4329	0.8088	0.2338	0.2274	0.2822	0.243	0.6815	0.3498	0.2377	0.0996	0.1877	0.9104	0.0433	0.9134	0.0718	0.5392	0.188	0.2299	0.0238	0.418	0.1432	0.7576	0.5404	0.9967	1.3013	1.0525	1.1914	1.3699	0.1205	0.8347	0.6641	0.6855	0.0247	0.7734	0.8581	0.0299	0.0324	0.1168	0.1305	0.1374	0.7554	0.0847
AMBP	1		0.0502	0.0753	0.1622	0.0376	0.0653	0.1565	0.2538	0.0154	0.0026	0.0159	0.0064	0.0312	0.0267	0.0053	0.0522	0.0548	0.2991	0.0322	0.0405	0.0198	0.2364	0.0074	0.0108	0	0.0417	0.0227	0.3433	0.1722	0.3773	0.6876	0.9143	1.3575	0.9418	0.0993	0.366	0.1616	0.6307	0.0057	0.0839	0.6794	0	0.0015	0.0086	0.0209	0.0556	0.2091	0
SERPINA5	1		0.607	0.1377	0.3166	0.0577	0.1519	0.1885	0.5337	0.0337	0.008	0.0903	0.0596	0.0549	0.0437	0.0528	0.1516	0.1307	0.5028	0.0319	0.1384	0.0216	0.3195	0.0142	0.0415	0.0283	0.0404	0.0303	0.7058	0.2822	0.6387	0.9325	0.6804	1.1313	1.0295	0.1395	0.6028	0.1197	0.5563	0.0573	0.2413	0.6267	0.0021	0.0379	0.0166	0.024	0.1384	0.361	0.0192
SFRP5	1		0.0321	0.145	0.2935	0.0666	0.0558	0.1543	0.1613	0.0129	0.0004	0.0055	0	0.0408	0.0393	0.0074	0.0902	0.1464	0.4528	0.0424	0.0735	0.0068	0.1757	0.0011	0.0073	0.0101	0.0226	0.0763	0.3946	0.4362	0.5542	0.6896	0.4331	0.8297	1.0028	0.064	0.4932	0.1702	0.3737	0.0255	0.2928	0.349	0	0.011	0.004	0.0071	0.067	0.143	0.0046
GATM	1		1.0309	1.1847	1.9685	0.4249	0.5951	0.2831	0.6716	0.3594	0.1884	0.3134	0.3659	0.5227	0.1001	0.1547	0.2889	1.0227	2.2924	0.1808	0.3032	0.0345	0.4504	0.1462	0.125	0.0837	0.2227	0.0904	2.034	1.8804	2.6176	1.1923	0.6179	1.5938	1.1633	0.6263	2.2753	0.2717	0.7944	0.0793	0.4431	0.8786	0.127	0.0731	0.0414	0.1501	0.7149	0.652	0.1123
MT1F	1		0.4775	0.0977	0.8574	0.1112	0.2683	0.0684	0.272	0.1146	0.1486	0.1119	0.1512	0.1852	0.1179	0.209	0.1647	0.093	1.1194	0.077	0.2331	0.0294	0.1849	0.1875	0.1439	0.083	0.1698	0.0858	0.7089	0.2025	1.303	0.548	0.2275	0.6405	0.4819	0.3027	1.2195	0.436	0.4757	0.3612	0.2107	0.3571	0.0858	0.1351	0.1366	0.2353	0.1573	0.2041	0.2498
REG1A	1		3.1039	3.7862	4.9424	0.197	0.7306	0.8652	1.3256	0.2888	0.0192	0.1867	0.0057	0.497	0.1364	0.0048	2.5741	4.1662	5.3818	0.1989	0.7076	0.1835	1.2791	0.1377	0.1721	0.0311	0.3191	0.1547	5.0971	4.8925	5.6291	2.4658	2.5436	3.5929	2.0386	2.7558	5.2584	0.6201	2.1085	0.014	2.1088	2.4336	0.006	0.0216	0	0.29	3.0031	1.8639	0.2871
CTRB1	5	Ductal	2.1346	3.5754	4.076	0.0233	0.0469	0.4412	0.8972	0.0108	0.0026	0.0188	0.0021	0.0006	0.0551	0.0041	2.1883	3.9771	4.5492	0.0349	0.0865	0.0449	0.887	0.0073	0.0442	0.021	0.0012	0.0666	4.7184	4.656	4.6604	1.1838	0.9794	3.0171	1.0319	2.4122	4.2631	0.042	1.4473	0.0059	0.1529	1.8828	0.0033	0.0126	0.0063	0.0189	2.6909	0.9138	0.0125
CELA3B	2.5		1.0232	3.7831	4.112	0.0219	0.0226	0.0271	0.1193	0.009	0.0046	0.0107	0.0068	0	0.0101	0.0012	1.4143	4.2438	4.3931	0.0144	0.0327	0.0108	0.1329	0.0089	0.0194	0.0177	0	0.0107	3.3149	4.8834	4.8043	0.8111	0.1669	1.0645	0.2492	1.2744	4.4454	0.009	0.3279	0.018	0.1088	0.3854	0.0022	0.02	0.0024	0.0173	1.5726	0.1251	0.0071
CTRB2	2.5		2.0307	3.4118	5.2361	0.0157	0.0606	0.3309	0.9515	0.0144	0.0051	0.0222	0.014	0.0022	0.0578	0.0064	2.1653	3.8269	5.6006	0.0188	0.077	0.0379	0.992	0.0094	0.0531	0.0169	0.0011	0.1009	4.7878	4.4565	5.9031	1.3489	0.8622	3.1727	1.2373	2.3886	5.5136	0.0986	1.5952	0.0155	0.1911	1.9689	0.0044	0.0299	0.0129	0.0075	2.715	0.9263	0.0155
PLA2G1B	2.5		1.6971	3.8646	4.5924	0.0137	0.0383	0.0234	0.2056	0.017	0.0027	0.0115	0.0098	0.0006	0.0172	0.0024	2.0938	4.354	4.9904	0.0121	0.0629	0.013	0.2109	0.0112	0.023	0.0429	0.0042	0.0321	4.2309	4.9795	5.3193	0.9405	0.1498	1.4855	0.3936	1.9608	4.9167	0.0595	0.5367	0.0071	0.1083	0.5706	0.0084	0.0216	0.0053	0.0236	2.3046	0.2013	0
PRSS2	2		3.5342	4.3398	5.4995	0.5165	0.1762	0.4899	1.2894	0.4581	0.0607	1.3664	0.0231	0.0461	0.6977	0.0966	3.3938	4.7477	5.9133	0.2505	0.2531	0.0913	1.3173	0.3409	0.8131	0.0432	0.0197	0.2672	5.7599	5.4377	6.1656	1.7446	1.2465	3.6733	1.5535	3.3633	5.7721	0.2108	2.0104	0.0176	0.3768	2.4032	0.0263	0.0478	0.0295	0.3551	3.7881	1.2677	0.4311
SYCN	2		0.767	2.442	3.4035	0	0.0039	0.0052	0.0424	0.0034	0.0011	0.0065	0.002	0.0003	0.0017	0.0022	0.8592	2.8424	3.6266	0.0015	0.0086	0.001	0.0609	0.0052	0.0056	0.0034	0	0.0034	2.8349	3.4092	4.013	0.3941	0.0188	0.5513	0.0941	0.9754	3.6433	0	0.158	0.0051	0.0117	0.1709	0.0021	0.0033	0.0036	0.0045	1.1658	0.0448	0
CTRC	2.5		2.095	4.4857	5.3565	0.0282	0.0915	0.0505	0.5043	0.0162	0.0156	0.0401	0.0332	0.0071	0.0563	0.0109	3.1868	5.0183	5.7231	0.0352	0.1215	0.0249	0.6003	0.0243	0.0467	0.0729	0.011	0.0734	4.9347	5.6757	6.0403	1.2887	0.3861	2.4095	0.983	2.5508	5.6346	0.1013	1.0029	0.0581	0.1339	1.2705	0.0235	0.0588	0.0112	0.0246	2.9192	0.5792	0.0515
KLK1	2.5		0.4629	1.4399	1.6337	0.1353	0.1067	0.0485	0.2941	0.5735	0.0377	0.2361	0.0845	0.0913	0.1881	0.3195	0.4369	1.3916	1.9196	0.0331	0.0394	0.0117	0.1242	0.2272	0.0767	0.0167	0.042	0.0607	2.046	2.3108	2.2826	0.2908	0.0796	0.5278	0.1651	0.568	1.9298	0.0191	0.2	0.0138	0.0362	0.2388	0.0602	0.0405	0.1109	0.2979	0.6606	0.1164	0.0757
TTR	1.5	Endocrine	1.6129	0.2624	0.7786	0.3371	0.6636	0.3701	1.5279	0.0531	0.0027	0.0511	0.655	0.1372	0.3578	0.0302	1.8979	0.1933	0.4807	0.2711	1.3667	0.3954	1.4819	0.0325	0.0714	0.6448	0.1139	0.4075	2.3198	0.3849	0.4456	1.5224	0.5514	2.7288	1.4907	5.0267	3.1956	3.7373	4.071	4.0081	0.9308	2.1317	0.0012	0.9992	0.0126	0.0291	1.9477	1.0997	0.0302
PCSK1N	1		0.0492	0.0403	0.0561	0.0135	0.0661	0.0183	0.1941	0.0112	0.0055	0.0014	0.0706	0.029	0.0323	0.0067	0.1499	0.0291	0.0427	0.0227	0.1808	0.0302	0.2181	0.0101	0.0104	0.0235	0.0239	0.0246	0.1215	0.0329	0.0299	0.1546	0.0163	0.4705	0.143	0.9252	0.6285	1.2116	1.216	1.0164	0.0818	0.3013	0.0065	0.0308	0.0067	0.0106	0.0524	0.0973	0.004
IAPP	1.5		0.036	0.0052	0.0138	0.0087	0.0106	0.0035	0.0111	0.0051	0.0004	0.0006	0.0227	0.0019	0.0011	0.0004	0.2567	0	0.0353	0.0044	0.0185	0.0035	0.0048	0.005	0.0026	0.0253	0.0024	0	0.0885	0.0061	0.0406	0.0832	0.0191	0.0383	0	0.9762	0.9178	0.1344	0.0864	1.0465	0.0261	0.0132	0	0.0682	0.0035	0.0077	0.0876	0	0
SCG5	1		0.2709	0.1094	0.183	0.0688	0.19	0.1094	0.2481	0.081	0.1091	0.0457	0.1917	0.1921	0.066	0.0905	0.2132	0.1077	0.1993	0.0643	0.3914	0.1303	0.2699	0.1139	0.0852	0.157	0.1336	0.1706	0.5176	0.1313	0.209	0.5004	0.2002	0.7103	0.2125	2.4458	1.381	1.8816	1.5857	1.7858	0.1691	0.4025	0.0404	0.1684	0.1292	0.0672	0.327	0.1824	0.0865
CHGB	1.2		0.7136	0.0691	0.1547	0.0559	0.2931	0.1304	0.3405	0.0416	0.0012	0.0218	0.1731	0.0695	0.0255	0.0044	0.3609	0.0368	0.1756	0.0348	0.6179	0.1324	0.2964	0.0135	0.0255	0.1774	0.0392	0.0294	1.1063	0.0873	0.1703	0.6443	0.2559	0.8968	0.2458	3.4838	1.309	2.4464	1.8737	2.2499	0.3813	0.5716	0.0135	0.3104	0.005	0.0338	0.8169	0.2127	0.0069
SLC30A8	1		0.2867	0.014	0.0872	0.0542	0.1386	0.0329	0.3164	0.0098	0	0.0054	0.1616	0.0281	0.0321	0.0017	0.303	0.0159	0.1146	0.0511	0.401	0.0381	0.2909	0.0014	0.0143	0.1712	0.0163	0.0582	0.5749	0.0556	0.102	0.5804	0.1281	0.9605	0.2464	2.5407	1.567	2.2565	2.0187	2.3833	0.2476	0.5618	0	0.2532	0.0042	0.0045	0.3607	0.2195	0.0124
SCG3	1		0.1649	0.0465	0.0446	0.0193	0.0598	0.0341	0.1643	0.0129	0.0026	0.0044	0.0566	0.0145	0.0143	0.0012	0.2468	0.012	0.0529	0.0187	0.2021	0.0212	0.1412	0.0041	0.0075	0.0785	0.0133	0.0189	0.3928	0.0172	0.0552	0.2882	0.0523	0.5552	0.0861	2.0745	1.0909	1.4809	1.3076	1.5951	0.0361	0.2838	0.0044	0.1385	0	0.0204	0.2212	0.0989	0
DLK1	1.5		0.0252	0.0266	0.021	0.0057	0.008	0.0206	0.0719	0.0048	0.0003	0	0.0054	0.0071	0.0039	0.0004	0.0538	0.0095	0.0309	0.003	0.0537	0.0163	0.0684	0.0087	0.0014	0.0054	0.0041	0.0165	0.0931	0.0272	0.0299	0.1295	0.0377	0.2238	0.0233	0.252	0.2485	0.6337	0.6809	0.3609	0.0137	0.1036	0	0.0054	0	0.0069	0.0291	0.0457	0
GAD2	1		0.0472	0.0135	0.009	0.0028	0.0115	0.0037	0.0326	0.0078	0.0006	0	0.021	0.0019	0.0033	0	0.1187	0.0094	0.0172	0.0056	0.0513	0.0053	0.0343	0.0045	0.0026	0.0205	0.0016	0.0034	0.0967	0.0034	0.0138	0.1136	0.009	0.1558	0.0324	0.8489	0.329	0.5181	0.4847	0.7175	0.011	0.0692	0.001	0.036	0.0022	0.0041	0.0492	0.019	0
CD3D	1.4	T cell	0.2203	0.1438	0.0906	0.0656	0.1364	0.0784	0.1347	0.2302	0.0854	0.0599	0.4559	0.0279	0.1418	0.0644	0.0457	0.2082	0.1437	0.1166	0.2689	0.0975	0.1732	0.4629	0.0719	0.8318	0.0583	0.2322	0.1177	0.1194	0.0521	0.2892	0.104	0.3004	0.3109	0.0931	0.1135	0.2574	0.2205	0.4616	0.6452	0.3931	1.2654	1.271	0.1994	0.2966	0.1264	0.3311	0.6163
CCL5	1		0.353	0.0614	0.0549	0.0821	0.1599	0.1246	0.167	0.4097	0.0741	0.1337	0.8482	0.0419	0.1974	0.0801	0.225	0.073	0.1716	0.1472	0.2628	0.0605	0.196	0.6252	0.2353	1.5207	0.0405	0.359	0.1159	0.0773	0.0792	0.3852	0.1398	0.3941	0.54	0.1461	0.1245	0.2542	0.2347	1.0099	0.3939	0.4952	0.6055	1.9284	0.2481	0.4266	0.158	0.3835	0.7959
CD2	1.4		0.0372	0.0086	0.0016	0.0047	0.0167	0	0.0199	0.0334	0.0068	0.0084	0.078	0.0037	0.0181	0.0074	0.0501	0.0087	0.0096	0.0119	0.0487	0.0034	0.0373	0.0759	0.0147	0.1912	0.0069	0.0203	0.0183	0.0054	0.0031	0.066	0.0032	0.0524	0.0254	0.0278	0.0037	0.0193	0.0308	0.0809	0.1034	0.0708	0.1746	0.2186	0.0228	0.021	0.0167	0.0423	0.0934
KLRB1	1		0.0331	0.0165	0.0153	0.014	0.0127	0.0078	0.0166	0.045	0.0207	0.0038	0.0671	0.0054	0.0092	0.0083	0.0851	0.0374	0.0551	0.0137	0.0188	0.007	0.0219	0.0294	0.01	0.1129	0.0096	0.0094	0.0194	0.0109	0.0135	0.0211	0.0118	0.035	0.0114	0.0242	0.0108	0.0103	0.0315	0.0795	0.0489	0.0596	0.2697	0.1622	0.0172	0.0154	0.027	0.0176	0.0488
IL7R	1.2		0.3279	0.1204	0.0673	0.2076	0.181	0.0169	0.1119	0.1224	0.1025	0.1015	0.598	0.0598	0.079	0.1232	0.4563	0.1363	0.1172	0.4478	0.3592	0.0558	0.2113	0.2353	0.1605	1.2286	0.0939	0.2557	0.179	0.0788	0.0394	0.3975	0.0307	0.2704	0.3361	0.1976	0.0715	0.3411	0.1932	0.753	0.8818	0.4386	1.7423	1.8114	0.3555	0.1149	0.2018	0.2263	0.8624
CD3E	1,2,4		0.1608	0.0781	0.047	0.0711	0.0813	0.022	0.0745	0.206	0.0607	0.0396	0.4011	0.0174	0.1112	0.0341	0.0883	0.0992	0.0871	0.1246	0.1713	0.075	0.1091	0.373	0.0457	0.777	0.0287	0.1655	0.0859	0.0857	0.033	0.1768	0.0767	0.1923	0.2861	0.0655	0.0636	0.0937	0.1672	0.4264	0.3175	0.2861	1.061	0.9914	0.1242	0.1808	0.0885	0.1797	0.6004
LAT	1		0.0856	0.026	0.0233	0.0447	0.0977	0.0307	0.1057	0.0525	0.0489	0.1083	0.1651	0.0594	0.0587	0.2282	0.0892	0.02	0.0517	0.0472	0.1133	0.0207	0.106	0.0836	0.0853	0.1769	0.0492	0.0981	0.0635	0.0383	0.0308	0.1456	0.0519	0.1592	0.0657	0.0812	0.0695	0.1222	0.1616	0.1079	0.1862	0.2105	0.2069	0.2866	0.1044	0.0465	0.214	0.1463	0.1193
APOBEC3G	1		0.0553	0.0249	0.0358	0.0369	0.0836	0.0253	0.1028	0.0649	0.0712	0.0374	0.146	0.0449	0.0698	0.0332	0	0.0264	0.0564	0.0323	0.1027	0.0288	0.0918	0.12	0.0638	0.2052	0.0436	0.0946	0.0409	0.0224	0.039	0.1361	0.0778	0.1487	0.1139	0.0546	0.0468	0.1182	0.0976	0.1166	0.1742	0.1626	0.1741	0.2506	0.0626	0.0932	0.0509	0.1195	0.1242
ID2	1		0.4482	0.4363	0.4509	0.2778	1.1256	0.496	0.6868	0.5567	0.3226	0.4938	0.7048	0.6467	0.3983	0.4308	0.1472	0.3671	0.345	0.276	0.8602	0.3236	0.6968	0.6638	0.7235	0.5536	0.6043	0.3349	0.3625	0.287	0.2578	0.959	0.7937	0.8729	0.7779	0.3749	0.3585	0.8408	0.6527	0.4955	0.8441	0.811	0.86	0.5524	0.6633	0.6013	0.5292	0.7752	0.698
CD19	1,2,4	B cell	0.0107	0	0.0021	0.0066	0.0076	0.0133	0.008	0.0234	0.0202	0.0079	0.0958	0.0019	0.013	0.0027	0	0.0043	0.0057	0.0118	0.01	0.0169	0.0136	0.0462	0.0028	0.1427	0.0112	0.0097	0.0041	0.0019	0.0021	0.0071	0.0236	0.029	0.0074	0.0043	0.0074	0.009	0.0198	0.0961	0.0539	0.0279	0.7158	0.4832	0.0074	0.0249	0.0066	0.0289	0.0286
MS4A1	1,2,4		0.0192	0.0046	0	0.0016	0.0044	0.0032	0.0177	0.0094	0.0239	0.0003	0.1768	0.0008	0.0043	0.0003	0	0.0045	0.0031	0.0077	0.0244	0.031	0.0145	0.014	0.0077	0.1865	0.0004	0	0.0074	0.0097	0.0024	0.0104	0.0042	0.0738	0.012	0.0111	0	0	0.0604	0.1284	0.0706	0.0949	0.9217	0.7958	0	0.0132	0.0028	0.0505	0.0153
CD79A	2.4		0.0425	0.0275	0.036	0.0582	0.0299	0.0779	0.0704	0.1072	0.1591	0.0208	0.3554	0.019	0.0804	0.0116	0	0.04	0.0565	0.096	0.1373	0.1418	0.1099	0.2228	0.0354	0.5883	0.0859	0.1495	0.0305	0.0591	0.0149	0.0899	0.2835	0.1271	0.1942	0.0276	0.0288	0.0269	0.0885	0.4026	0.2013	0.1746	1.6167	1.2119	0.0227	0.1304	0.0332	0.1043	0.2563
CD79B	2.4		0.0252	0.0041	0.0047	0.0122	0.0156	0.0202	0.0228	0.0244	0.0231	0.0099	0.1258	0.0126	0.0103	0.008	0	0.0099	0.0119	0.018	0.0535	0.0264	0.0221	0.0541	0.0156	0.1606	0.0118	0.0459	0.0238	0.0187	0.0074	0.0349	0.0352	0.0796	0.0377	0.0311	0.0062	0.0386	0.0381	0.1406	0.0391	0.0687	0.4437	0.5447	0.0115	0.0416	0.0398	0.0799	0.0513
CD83	1.2		0.0853	0.2279	0.0557	0.052	0.0742	0.0882	0.1501	0.1448	0.1477	0.1142	0.2096	0.1157	0.182	0.259	0.0451	0.271	0.153	0.0995	0.1211	0.1746	0.1896	0.1998	0.1394	0.3071	0.1313	0.1524	0.1093	0.1481	0.0598	0.1112	0.2141	0.2394	0.1247	0.1544	0.0867	0.099	0.1942	0.217	0.1687	0.2892	0.6112	0.5677	0.6792	0.43	0.097	0.1857	0.2168
PTPRC	1		0.498	0.4397	0.2129	0.2235	0.343	0.1394	0.4266	0.6295	0.3882	0.245	1.064	0.2416	0.8036	0.3105	0.7384	0.4925	0.4683	0.3754	0.6169	0.2824	0.5948	0.953	0.4335	1.9686	0.3975	0.9297	0.4259	0.3197	0.2104	0.6735	0.2692	0.7245	1.069	0.3724	0.3236	0.5057	0.5899	1.2258	0.8721	0.9752	2.2605	2.4546	0.8968	1.0149	0.343	0.732	1.4815
LTB	1		0.2203	0.5106	0.1782	0.0668	0.2378	0.1604	0.2276	0.1706	0.2119	0.1876	0.6049	0.1679	0.35	0.6577	0.343	0.4955	0.2085	0.1283	0.4543	0.351	0.3067	0.3159	0.1754	0.8706	0.1693	0.5198	0.1766	0.292	0.0722	0.4005	0.3619	0.3956	0.5674	0.1217	0.0859	0.4567	0.3759	0.4783	1.0053	0.5748	2.0524	1.685	0.9121	0.1457	0.1443	0.3198	0.2695
ITGAM	1.2	Macrophage	0.0546	0.0527	0.0365	0.0284	0.1645	0.0149	0.0834	0.0889	0.0533	0.1194	0.0634	0.0761	0.1845	0.0748	0.0482	0.0506	0.0647	0.0568	0.1397	0.0299	0.112	0.1986	0.1916	0.119	0.1172	0.1603	0.0316	0.0401	0.0421	0.1526	0.032	0.1356	0.2057	0.0276	0.0722	0.1318	0.0947	0.0691	0.1016	0.1444	0.1019	0.1605	0.1664	0.3771	0.054	0.0949	0.19
CD68	1.2		0.5796	0.4957	0.3761	0.8049	0.5049	0.583	0.8285	1.1193	0.9885	0.844	0.7364	0.7422	1.5983	1.2744	0.553	0.4202	0.3752	0.6596	0.6083	0.3918	0.7037	1.3935	1.1026	1.2235	0.9232	1.3539	0.3254	0.3126	0.1891	0.6018	0.6993	0.6819	1.246	0.3048	0.2328	0.556	0.6145	0.6046	0.5614	0.8308	0.7272	0.9729	2.1209	2.1103	0.3596	0.7984	1.1698
SLC11A1	1		0.0346	0.7607	0.0653	0.3323	0.1725	0.2357	0.1822	0.6714	0.7113	0.7174	0.2335	0.5063	1.2442	0.9445	0	0.7773	0.1794	0.7711	0.2551	0.7512	0.3133	1.0037	1.1596	0.3631	0.7165	0.8981	0.0468	0.3847	0.0583	0.2109	0.4458	0.1294	0.593	0.0638	0.0603	0.2256	0.1422	0.187	0.199	0.1558	0.3532	0.1668	1.9621	2.0132	0.0887	0.2553	0.8623
TYROBP	1		0.4474	1.5776	0.6136	0.5116	0.687	0.6121	0.7429	1.2194	1.1544	0.7474	1.0455	0.964	2.1128	1.2969	0.8311	1.9575	1.0852	0.9437	1.0227	1.2812	1.0263	1.8253	1.3204	2.0199	1.3453	2.0535	0.5863	1.1911	0.5118	1.0301	1.2555	0.9974	2.0228	0.5879	0.7072	0.8195	0.8081	1.1865	0.9953	1.1349	1.4097	1.6911	2.5513	2.5874	0.583	1.0164	1.8996
MARCO	1		0	0.1565	0	0.0226	0.0203	0.0391	0.0274	0.4194	0.1212	0.2559	0.0274	0.0951	0.7624	0.4994	0	0.203	0.0051	0.0745	0.0451	0.0608	0.0393	0.7525	0.5736	0.1742	0.1595	0.2183	0.0016	0.0945	0.0014	0.0393	0.0499	0.0241	0.0415	0	0.0011	0.0421	0.0323	0.026	0.0047	0.0198	0.1404	0.0423	1.2209	1.8142	0.0016	0.0118	0.3016
LPAR6	1		0.1782	0.0744	0.1272	0.157	0.3546	0.2661	0.417	0.1446	0.0571	0.1752	0.1693	0.2398	0.1164	0.124	0.2506	0.0706	0.1634	0.1699	0.4113	0.0755	0.3959	0.1647	0.2235	0.1681	0.2219	0.1486	0.1849	0.0415	0.1132	0.4101	0.2068	0.4672	0.2877	0.1774	0.1321	0.3134	0.3372	0.1113	0.3761	0.4982	0.2396	0.1787	0.0821	0.1052	0.166	0.3626	0.1381
MYH11	6	Vascular smooth muscle	0.4288	0.2962	0.0728	0.379	0.2973	0.107	0.4753	0.3451	0.5515	0.1667	0.5584	0.9158	0.7023	0.3548	0.4866	0.3024	0.1347	0.3507	0.509	0.3264	0.7221	0.8411	0.4583	0.6221	1.1047	1.0359	0.2789	0.2037	0.0474	0.3409	0.1028	0.2621	0.1705	0.3566	0.0659	0.2644	0.3183	0.375	0.2853	0.4101	0.351	0.4573	0.3017	0.2531	3.6977	0.9624	1.7597
PLN	6		0.0454	0.0316	0.0067	0.0481	0.0244	0	0.0474	0.0512	0.0295	0.0324	0.0695	0.1114	0.1106	0.0282	0.145	0.0589	0.0453	0.0664	0.0731	0.023	0.1081	0.186	0.113	0.1328	0.1669	0.2322	0.0224	0.0125	0.0102	0.046	0.0239	0.058	0.0129	0.0334	0.02	0.0628	0.0433	0.0706	0.0222	0.0579	0.0302	0.0606	0.0373	0.062	1.6252	0.3215	0.4666
ITGA8	6		0.0156	0	0.0034	0.0087	0.0513	0.0027	0.0198	0.0052	0.0074	0.0047	0.0121	0.0048	0.0128	0.0005	0	0	0.0056	0.0126	0.0606	0	0.0233	0.0052	0.0057	0.0251	0.0076	0.0257	0.0048	0.0017	0.0038	0.0313	0.0032	0.0121	0.0047	0.0072	0.0142	0.0212	0.0243	0.0435	0.0225	0.0288	0.0172	0.0164	0.0034	0.0099	0.3167	0.0767	0.0396
PDGFRB	6		0.7688	1.4886	0.842	1.0594	1.3248	1.24	1.3617	0.6152	0.9999	0.8652	0.8662	1.0528	1.2854	0.8609	1.4996	1.2516	1.0709	1.3749	1.9833	1.9319	1.7575	1.1223	1.2813	1.2811	1.5732	1.5962	1.0431	0.7774	0.4622	1.6171	1.812	1.5185	1.5354	1.0061	0.7099	1.6318	1.5727	1.1774	1.7901	1.7229	0.8719	0.9084	1.1459	0.7879	1.7255	1.8333	1.5757
RERGL	6		0.0184	0.0092	0.0058	0.0026	0.0083	0.0107	0.0485	0.0141	0.0021	0.0021	0.0404	0.0018	0.0204	0.0303	0.1029	0.0101	0.0121	0.0028	0.0131	0.0081	0.0207	0.0155	0.0015	0.0189	0	0.0575	0.0108	0.0118	0.0037	0.0071	0	0.0119	0	0.0213	0.0086	0	0.0207	0.0826	0.0095	0.0386	0.0148	0.02	0.0124	0.0088	0.9912	0.1167	0.2255
PECAM1	7	Endothelial cell	0.451	0.2571	0.3386	0.3617	0.4808	0.2702	0.4096	0.3561	0.5285	0.268	0.514	0.3128	0.7135	0.3467	0.9214	0.2553	0.5667	0.5243	0.8937	0.3272	0.5395	0.6628	0.4202	1.0824	0.4409	0.685	0.509	0.2397	0.3476	0.8303	0.589	0.8736	0.8127	0.6409	0.412	0.8591	0.8067	0.9456	0.71	0.8766	0.8759	0.9838	0.7477	0.469	0.7256	1.181	0.9771
VWF	7		0.485	0.2849	0.2035	0.2576	0.4336	0.3326	0.2535	0.2881	0.5766	0.3604	0.3867	0.2532	0.4274	0.1988	1.3187	0.275	0.3688	0.3132	0.8161	0.3508	0.2979	0.625	0.3579	0.8271	0.3653	0.3941	0.4651	0.2189	0.2052	0.6434	0.6659	0.5099	0.393	0.656	0.2541	0.7481	0.4149	0.7716	0.6607	0.5127	0.7291	0.7206	0.4016	0.331	0.9263	0.7471	0.4354
ENG	7		0.7476	0.1954	0.4086	0.4682	1.1363	0.6392	1.3055	0.2805	0.6844	0.3108	0.6235	0.6481	0.6962	0.3272	1.3804	0.1863	0.6758	0.5198	1.9373	0.3602	1.5854	0.5302	0.6521	0.9363	0.9854	0.8814	1.0513	0.3144	0.4636	1.7132	1.0298	1.596	1.0826	1.138	0.6949	1.5931	1.582	0.9987	1.4903	1.8992	0.6585	0.7169	0.5156	0.393	1.075	1.7128	0.8385
CLDN5	7		0.0588	0.1124	0.053	0.1119	0.1368	0.0712	0.0601	0.0486	0.1061	0.0271	0.0603	0.0491	0.1139	0.0347	0.1993	0.0679	0.0865	0.1141	0.2631	0.0687	0.0595	0.0905	0.039	0.1127	0.0668	0.0954	0.0977	0.0898	0.0633	0.2905	0.1577	0.1734	0.2544	0.151	0.0605	0.2501	0.1699	0.1503	0.3136	0.1395	0.3429	0.1088	0.1292	0.034	0.2057	0.3895	0.1878
CDH5	7		0.2186	0.1262	0.1556	0.1074	0.2023	0.091	0.1858	0.0959	0.1693	0.1304	0.1565	0.1105	0.1848	0.0952	0.7088	0.1063	0.2585	0.1297	0.5101	0.1452	0.2418	0.1924	0.1528	0.3937	0.1814	0.1393	0.2521	0.1103	0.1759	0.4184	0.1951	0.5292	0.2968	0.3769	0.2564	0.4259	0.4307	0.5496	0.3762	0.4556	0.3741	0.3964	0.2189	0.1271	0.4413	0.6428	0.3484
MCAM	7		0.3081	0.3461	0.1782	0.2578	0.3464	0.2618	0.2938	0.2816	0.3867	0.2879	0.3796	0.3994	0.5158	0.2913	0.4172	0.2666	0.2964	0.33	0.659	0.3999	0.3553	0.5753	0.3424	0.5388	0.492	0.6172	0.3018	0.2264	0.2142	0.473	0.4724	0.4996	0.3323	0.3567	0.3082	0.6296	0.5297	0.5694	0.4548	0.4885	0.43	0.4901	0.5733	0.2594	2.5908	0.8658	1.3511
SOX10	8	Schwann cell	0.0038	0.0039	0.0029	0.0036	0.0004	0.0036	0.0099	0.0017	0.001	0.0013	0.0195	0.002	0.0182	0.0227	0	0.0093	0.0184	0.0022	0.0128	0.0092	0.0094	0.0009	0.0059	0.0268	0.0027	0.0288	0.0245	0.0048	0.0077	0.004	0.0045	0.0363	0.0362	0.0141	0.0133	0	0.014	0.0585	0	0.0265	0.0026	0.0182	0.0248	0	0.0201	0.0056	0.0049
NGFR	8		0.1615	0.0095	0.1147	0.0169	0.0313	0.0266	0.1058	0.009	0.019	0.012	0.1566	0.0085	0.0502	0.0445	0.8591	0.0381	0.279	0.0466	0.1106	0.0241	0.1313	0.0088	0.0214	0.4653	0.018	0.0766	0.3582	0.0451	0.13	0.3063	0.0542	0.5038	0.2054	0.3403	0.184	0.2616	0.3564	0.3788	0.1039	0.4206	0.2096	0.3754	0.0374	0.0108	0.4601	0.1856	0.0407
GFAP	8		0.0009	0.0043	0.0014	0.0025	0.0012	0	0.0032	0.0051	0	0.0012	0	0.0007	0.0023	0.0004	0	0	0.0036	0	0.006	0.0006	0.0014	0.0013	0	0.0069	0.0008	0	0	0.0014	0.0025	0.0011	0.0062	0.0132	0.012	0	0.004	0	0.0118	0.0086	0.0022	0.0039	0	0.0087	0.0019	0.0092	0.0013	0.0036	0
S100B	8		0.1307	0.217	0.0922	0.0507	0.1523	0.0536	0.1231	0.0495	0.0583	0.0231	0.1819	0.0519	0.2711	0.1335	0.0977	0.1361	0.1736	0.117	0.3587	0.0489	0.1641	0.1142	0.0643	0.289	0.0503	0.3298	0.1555	0.0724	0.0662	0.31	0.1227	0.1985	0.4495	0.3453	0.2105	0.5403	0.2454	0.4573	0.3555	0.2587	0.2142	0.3468	0.2175	0.104	0.1589	0.2107	0.0774
GPM6B	8		0.0197	0	0.0094	0.0051	0.005	0.004	0.0175	0.0033	0.0066	0.0174	0.0164	0.005	0.0234	0.0213	0.0965	0	0.0214	0.0049	0.0186	0.0035	0.0168	0.0076	0.0087	0.0403	0.0111	0.0084	0.0275	0.0053	0.0111	0.0113	0.0121	0.0332	0.005	0.0162	0.0094	0.0193	0.0402	0.0644	0.0055	0.0414	0.0055	0.0345	0.0177	0.0067	0.0373	0.0324	0.0079
PLP1	8		0.0057	0	0	0	0	0	0.0015	0.0026	0.0008	0.0034	0.0187	0.0003	0.0199	0.0149	0	0	0.0149	0.0051	0.0012	0.0009	0.0021	0.0033	0.0024	0.0404	0.0014	0.0156	0.013	0.0033	0.0031	0.0015	0.0169	0.0038	0.0183	0.0089	0.0031	0	0.0078	0.0468	0	0.0098	0.0011	0.0248	0.014	0.0039	0.0115	0.0036	0
MPZ	8		0.0823	0.0623	0.0641	0.0928	0.0699	0.1	0.0543	0.0415	0.0565	0.0759	0.0715	0.0747	0.0548	0.0585	0.049	0.0566	0.1105	0.0857	0.1058	0.0692	0.0853	0.1024	0.0972	0.1462	0.0667	0.0662	0.0727	0.0607	0.0796	0.1271	0.1056	0.1655	0.0686	0.108	0.1131	0.1444	0.1202	0.1935	0.0923	0.1258	0.1804	0.161	0.0599	0.0726	0.0711	0.1083	0.1247
ADIPOQ	9	Adipocyte	0	0	0.0013	0	0.0022	0.0042	0	0.0019	0.0021	0.0003	0.0046	0	0	0.0003	0	0.0036	0.0172	0	0.0038	0	0	0	0.0005	0.0347	0	0	0.0051	0	0.0017	0	0	0.0027	0	0.0042	0.0045	0	0	0.0089	0.0044	0	0.0407	0.0138	0	0.0042	0.0077	0	0.0064
PLIN1	9		0.017	0.0048	0.0145	0.0015	0.0087	0.016	0.0115	0.0069	0.0078	0.0056	0.0185	0.0067	0.0066	0.002	0.0457	0.004	0.0616	0.0026	0.0162	0.0051	0.0052	0.0068	0.0119	0.0831	0.0041	0.0053	0.0163	0.0063	0.0079	0.0059	0.0101	0.0122	0.0059	0.0122	0.0092	0.0384	0.0101	0.0235	0.0137	0.0121	0.1097	0.0691	0.0019	0.0127	0.0223	0.0104	0.0042
CIDEC	9		0.0019	0	0	0.0032	0.0181	0	0.0173	0.017	0.0174	0.005	0.0032	0.0098	0.0079	0.0073	0	0.0088	0.0048	0.005	0.0027	0.0015	0.0072	0.0038	0.0012	0.0019	0.0011	0	0.0015	0	0.0007	0.0088	0.0058	0.0032	0	0	0	0.0182	0.0032	0	0.0084	0.0054	0.0132	0	0	0.0262	0.0043	0.0045	0
CIDEA	10		0	0	0	0	0.0011	0	0	0.0032	0.0001	0	0.0011	0	0	0.0008	0	0	0.0087	0.0012	0	0.0008	0.0006	0	0	0.0022	0	0	0.0031	0.0011	0.0003	0	0	0.0012	0	0	0	0	0	0	0	0.0007	0.0197	0.0027	0	0.0092	0.004	0	0
CFD	10		0.4292	0.7032	0.2158	0.2815	0.2517	0.4192	0.5079	0.2285	0.2992	0.2047	0.3854	0.1897	0.7706	0.3143	2.0016	0.7851	0.5766	0.3406	0.3949	0.7061	0.4952	0.5226	0.3826	1.139	0.3523	0.7225	0.5314	0.3952	0.1259	0.3949	0.5279	0.4135	0.5338	0.8786	0.1672	0.2537	0.3878	0.6644	0.3702	0.5003	0.7766	0.7786	0.7946	0.5861	0.958	0.3419	0.3275
PCK1	11		0.0025	0	0.0252	0.0111	0.0034	0.0393	0.0084	0.2538	0.0605	0.0317	0.0208	0.0056	0.0017	0.0017	0.0457	0	0.0074	0.0017	0.0062	0.0038	0.0022	0.0986	0.0015	0.0047	0.0018	0	0.0139	0.0012	0.0017	0.0028	0.0169	0.0107	0	0.0283	0.0093	0	0.0171	0.024	0	0.0083	0.0263	0.0055	0.0025	0.1015	0.0042	0.0407	0.0168
* Exemplary reference/s identifying each gene as a specific marker for the corresponding cell type
Key	Reference
1	Peng, J., et al. Single-cell RNA-seq highlights intra-tumoral heterogeneity and malignant progression in pancreatic ductal adenocarcinoma. Cell Res 29, 725-738 (2019).
2	Cui Zhou, D., et al. Spatially restricted drivers and transitional cell populations cooperate with the microenvironment in untreated and chemo-resistant pancreatic cancer. Nat Genet 54, 1390-1405 (2022).
3	Lin, W., et al. Single-cell transcriptome analysis of tumor and stromal compartments of pancreatic ductal adenocarcinoma primary tumors and metastatic lesions. Genome Med 12, 80 (2020).
4	Yu, X., Chen, Y.A., Conejo-Garcia, J.R., Chung, C.H. & Wang, X. Estimation of immune cell content in tumor using single-cell RNA-seq reference data. BMC Cancer 19, 715 (2019).
5	Muraro, M.J., et al. A Single-Cell Transcriptome Atlas of the Human Pancreas. Cell Syst 3, 385-394.e383 (2016).
6	Muhl, L., et al. A single-cell transcriptomic inventory of murine smooth muscle cells. Dev Cell 57, 2426-2443.e2426 (2022).
7	Danoy, M., et al. Characterization of the proteome and metabolome of human liver sinusoidal endothelial-like cells derived from induced pluripotent stem cells. Differentiation 120, 28-35 (2021).
8	Sun, C., et al. Tumor-associated nonmyelinating Schwann cell-expressed PVT1 promotes pancreatic cancer kynurenine pathway and tumor immune exclusion. Sci Adv 9, eadd6995 (2023).
9	Moreno-Navarrete, J.M., et al. CIDEC/FSP27 and PLIN1 gene expression run in parallel to mitochondrial genes in human adipose tissue, both increasing after weight loss. International Journal of Obesity 38, 865-872 (2014).
10	Ito, M., et al. Differential regulation of CIDEA and CIDEC expression by insulin via Akt1/2- and JNK2-dependent pathways in human adipocytes. J Lipid Res 52, 1450-1460 (2011).
11	Millward, C.A., et al. Phosphoenolpyruvate carboxykinase (Pck1) helps regulate the triglyceride/fatty acid cycle and development of insulin resistance in mice. J Lipid Res 51, 1452-1463 (2010).
12	Sindhu, S., Al-Rashed, F. & Ahmad, R. Cysteine dioxygenase type 1: A new player in adipose physiology and metabolic health. EBioMedicine 86, 104332 (2022).
13	Ma, X., Wang, D., Zhao, W. & Xu, L. Deciphering the Roles of PPARγ in Adipocytes via Dynamic Change of Transcription Complex. Front Endocrinol (Lausanne) 9, 473 (2018).
14	Qu, Y., et al. Interleukin-17A Differentially Induces Inflammatory and Metabolic Gene Expression in the Adipose Tissues of Lean and Obese Mice. Int J Mol Sci 17, 522 (2016).
					asfd	=RECHTS(A1, LÄNGE(A1) - 10)
					004 (88) 04 Cancer	4 Cancer
					asd 345 987	=TEIL(A1, FINDEN(" ", A1, FINDEN(" ", A1) + 1) + 1, LÄNGE(A1))
[truncated: 63 more columns]
