# Supplementary material for: Spatially-resolved subtype progression reveals metabolic vulnerabilities in pancreatic ductal adenocarcinoma
Source: Mol Cancer. 2026 Mar 27;25:112. doi: 10.1186/s12943-026-02628-3 (PMC13088643; doi:10.1186/s12943-026-02628-3)
Supplement: Supplementary file 3 — Supplementary Material 3: Congruent cell type marker genes in PDAC, related to Figure 1. [file 12943_2026_2628_MOESM3_ESM.xlsx]

## Sheet: Tabelle1
Feature	Cancer*		Feature	Fibroblasts*		Feature	Acinar/Ductal*		Feature	Endocrine*		Feature	Immune Cells*		Feature	Vascular*		Feature	Nerve*
MUC1	0		COL1A1	0		SPP1	0		EEF1A2	0		LAPTM5	0		FLNA	0		SORBS1	0		* Number of corresponding clusters, in which the feature is not present in the top 100 enriched marker genes
FXYD3	0		DCN	0		SERPINA3	0		SCG2	0		LSP1	0		A2M	0		LTBP4	0		Consensus marker genes were defined as having a score of 0 (also see Figure S2)
MLPH	0		SPARC	0		REG1A	0		CPE	0		PTPRC	1		SOD3	0		APOD	0
KRT8	0		COL3A1	0		CTRB1	0		INS	0		CXCR4	1		ADAMTS1	0		THBS4	0		Total number of clusters per cell type (equivalent to number of patients, in which a pure cluster of the corresponding cell type was identified, also see Figure S2):
LGALS4	0		COL1A2	0		PRSS2	0		GCG	0		CD37	1		C11ORF96	0		GPC1	0		Cancer	14
TSPAN8	0		AEBP1	0		REG1B	0		TTR	0		CD53	1		MFAP4	0		NRXN1	0		Fibroblasts	12
TFF1	1		THBS1	0		CELA3A	0		RASD1	0		HLA-DRA	2		MYH11	0		ABCA8	0		Acinar/Ductal	7
C19ORF33	1		CCN2	0		CEL	0		CHGA	0		IL7R	2		MCAM	0		CHL1	0		Endocrine	5
CTSE	1		FBN1	0		CFTR	0		ERO1B	0		CIITA	2		ADIRF	0		GFRA1	0		Immune cells	6
ATP1B1	1		COL6A3	0		CTRB2	0		ABCC8	0		CORO1A	2		C1QTNF1	0		ITGB8	0		Vascular	5
CYP3A5	1		SERPINH1	0		SLC4A4	0		ATRNL1	0		IKZF1	2		MUSTN1	0		NGFR	0		Nerve	5
EPCAM	1		SULF1	1		CITED4	0		CELF3	0		CCL19	2		RHOB	0		PMP22	0
NQO1	1		ACTA2	1		NR5A2	0		CHGB	0		LTB	2		MT2A	1		S100B	0
S100A14	1		GREM1	1		SCTR	0		CPLX2	0		C3	3		ACTA2	1		SEMA3B	0
CEACAM6	2		INHBA	1		REG3A	1		CRYBA2	0		JCHAIN	3		TAGLN	1		VIM	1
TSPAN1	2		LUM	1		CTRC	1		G6PC2	0		CD74	3		MT1M	1		C4B	1
ELF3	2		COL5A1	1		ATP1A1	1		GIPR	0		PTGDS	3		TGM2	1		C4A	1
KRT18	2		CTHRC1	1		PRSS1	1		GNAS	0		HLA-DPA1	3		AEBP1	1		TGFBI	1
LSR	2		SFRP2	1		FXYD2	1		HADH	0		APOE	3		MYL9	1		CRYAB	1
S100P	2		THBS2	1		CRP	1		KCNMB2	0		HLA-DMA	3		MFGE8	1		MAP1B	1
SPINT2	3		FN1	2		DEFB1	1		KIAA1324	0		C1QC	3		PPP1R14A	1		VWA1	1
GPRC5A	3		COL16A1	2		GATM	1		MLXIPL	0		LYZ	3		HSPB6	1		TIMP3	1
GPX2	3		TAGLN	2		SERPINA5	1		NEURL1	0		APOC1	3		MT1B	1		C1ORF198	1
LAD1	3		BGN	2		SERPING1	2		NEUROD1	0		ARHGDIB	3		CSRP1	1		ITGA6	1
MAL2	3		TPM2	2		MT1G	2		NISCH	0		ITGB2	3		LTBP1	1		CADM4	1
SLPI	3		CCN1	2		SPINK1	2		NKX2-2	0		SMCHD1	3		CRIP2	1		CDH19	1
TMPRSS4	3		CDH11	2		C7	2		PAX6	0		ACAP1	3		ID4	1		CLIC4	1
S100A6	4		COMP	2		INS	2		PCSK1	0		CD3D	3		CEBPD	1		CNN3	1
ID1	4		VCAN	2		ANXA4	2		PCSK1N	0		CD52	3		PLN	1		CTNNAL1	1
TM4SF1	4		CTSK	2		SERPINA1	2		PCSK2	0		JAK3	3		SELENOM	1		EHBP1	1
AGR2	4		POSTN	3		CLU	2		PNMA2	0		MMP9	3		SPARCL1	1		GALNT2	1
CLDN4	4		TIMP3	3		ANPEP	2		PPP1R1A	0		PTPRCAP	3		SPEG	1		GAS7	1
PDZK1IP1	4		LGALS1	3		CLPS	2		PTPRN	0		SEPTIN1	3		SYNPO2	1		GPM6B	1
RAB25	4		MYL9	3		CPA1	2		QPCT	0		SPP1	4		YBX3	1		GSN	1
TFF3	4		IGFBP7	3		CPA2	2		RAB26	0		SERPINA3	4		MT1X	2		L1CAM	1
TMC5	4		SERPINE1	3		CPB1	2		SCG3	0		REG1A	4		IGFBP7	2		MATN2	1
WFDC2	4		MMP2	3		AMBP	2		SCG5	0		NUPR1	4		VIM	2		NRP2	1
IFI27	5		COL5A2	3		AQP1	2		SCGN	0		HLA-DPB1	4		THBS1	2		OAF	1
GOLM1	5		FSTL1	3		CELA2B	2		SEC11C	0		OLFM4	4		BGN	2		PLEKHA4	1
CDH1	5		IGFBP3	4		CELA3B	2		SLC22A17	0		SGK1	4		TPM2	2		PLP1	1
SLC44A4	5		APOE	4		GP2	2		SLC30A8	0		IFI6	4		CAVIN1	2		QKI	1
LCN2	6		FLNA	4		HOMER2	2		SLC7A8	0		DDIT4	4		CALD1	2		SBSPON	1
MUC5B	6		TPM1	4		KCNJ16	2		SNURF	0		ERN1	4		MYLK	2		SOX10	1
LYZ	6		LAPTM5	4		PLA2G1B	2		SST	0		COL3A1	4		GADD45B	2		STARD13	1
ABCC3	6		COL10A1	4		PNLIP	2		SYT7	0		BASP1	4		IGFBP4	2		TSPAN11	1
CYSTM1	6		SPON2	4		PNLIPRP1	2		TMOD1	0		TYROBP	4		NR4A1	2		IGFBP5	2
HMGA1	6		MXRA8	4		SFRP5	2		UNC80	0		C1QB	4		CRISPLD2	2		DKK3	2
KLF5	6		CERCAM	4		SYCN	2		WNT4	0		FTL	4		LIMS2	2		DCN	2
MUC13	6		PRSS23	4		C3	3		ZNF483	0		FCGRT	4		CRIP1	2		ZCCHC24	2
SDC4	6		NBL1	5		JCHAIN	3		CLU	1		GPNMB	4		IFITM3	2		AFAP1L2	2
ITGB4	7		VIM	5		AMY2A	3		STMN2	1		SRGN	4		SORBS1	2		AHNAK	2
SPINK1	7		IGFBP5	5		PIGR	3		BCAM	1		ICAM1	4		SNCG	2		AHR	2
CEACAM5	7		CAVIN1	5		PPP1R1B	3		ALCAM	1		THEMIS2	4		PTP4A3	2		CRLF1	2
S100A10	7		SFRP4	5		MUC6	3		ASB9	1		PLAUR	4		ACTG2	2		DAG1	2
TCN1	7		C1R	5		C4B	3		ATP2A3	1		FCGR3A	4		ACTN1	2		GAP43	2
PIGR	7		BASP1	5		AMY2B	3		ENPP2	1		SLC11A1	4		ALDH1B1	2		GFRA3	2
CREB3L1	7		THY1	5		C6	3		GAD2	1		ARGLU1	4		CCDC3	2		MPZ	2
DDR1	7		FBLN2	5		CFB	3		GC	1		ARHGAP45	4		CNN1	2		PDLIM4	2
ITGA3	7		FBLN1	5		CTRL	3		ISL1	1		ARHGAP9	4		CRIM1	2		PRIMA1	2
KRT7	7		CXCL14	5		ERICH5	3		KCNK16	1		C1QA	4		DMPK	2		RCAN1	2
LAMB3	7		ISLR	5		HS6ST1	3		MEIS2	1		CCL21	4		DSTN	2		SESN3	2
MARCKSL1	7		COL11A1	5		KCNJ15	3		NKX6-1	1		CCL5	4		EHD2	2		SNCA	2
SERINC2	7		MMP11	6		KLK1	3		PAM	1		CD68	4		EPAS1	2		SPTBN1	2
ST14	7		CST1	6		RAP1GAP	3		PFKFB2	1		COTL1	4		FHL1	2		ST6GALNAC2	2
TESC	7		MT2A	6		SLC3A1	3		PTPRN2	1		CTSB	4		HSPB1	2		TNNC1	2
OLFM4	8		C3	6		RARRES2	4		RBP4	1		CTSD	4		JPH2	2		ZEB2	2
ANXA10	8		TYROBP	6		CD74	4		SLC29A4	1		CYBB	4		LMOD1	2		MCAM	3
TRNP1	8		ITGBL1	6		SOD2	4		SNAP25	1		FCER1G	4		MRVI1	2		TNXB	3
ANXA4	8		SERPINF1	6		DPEP1	4		SPTBN4	1		G0S2	4		PDGFA	2		CLU	3
SLC40A1	8		HTRA1	6		REG3G	4		TSPAN7	1		GMFG	4		PHLDB2	2		NR2F2	3
BACE2	8		MRC2	6		CD81	4		UCHL1	2		HLA-DMB	4		PPP1R12B	2		SPARC	3
CLDN7	8		LOXL1	6		XBP1	4		VGF	2		ITGAX	4		RBPMS2	2		CYP1B1	3
GCNT3	8		CALD1	7		AZGP1	4		ELL2	2		SAT1	4		SYNM	2		PMEPA1	3
INAVA	8		MYLK	7		PRSS3	4		TUSC3	2		TFF1	4		TLN1	2		GPC3	3
LAMC2	8		GADD45B	7		C4A	4		CD99	2		FBP1	4		TNS1	2		LGALS1	3
MALL	8		JCHAIN	7		INSR	4		BAIAP3	2		KLF2	4		KLF2	3		IGFBP3	3
MUC5AC	8		EMILIN1	7		NDRG2	4		C1QL1	2		HLA-C	4		SULF1	3		OLFML2B	3
MYH14	8		RARRES2	7		GCG	4		EDN3	2		WIPF1	4		FN1	3		TIMP2	3
S100A11	8		CCDC80	7		ALB	4		EMC10	2		SMAP2	4		PDLIM3	3		LAMA2	3
TACSTD2	8		ANTXR1	7		ALDH3A2	4		GCH1	2		AKNA	4		TNXB	3		SEMA3C	3
CD55	9		CNN2	7		AQP8	4		GJD2	2		ALOX5	4		TNC	3		SH3PXD2A	3
ANKRD36C	9		PRRX1	7		BHLHA15	4		IAPP	2		AQP9	4		HIST1H1E	3		IFI27	3
DUOX2	9		IGFBP4	8		CELA2A	4		MAPK10	2		ARHGAP25	4		CLU	3		ITGB4	3
GABRP	9		NR4A1	8		CTSH	4		PAPSS2	2		ASAH1	4		C4B	3		MDK	3
ITGB6	9		HLA-DRA	8		CUZD1	4		PFN2	2		BCL2	4		C4A	3		BEX3	3
MMP7	9		CD74	8		ERP27	4		RAB3C	2		BLK	4		MT1E	3		ANGPTL7	3
CDC42EP5	9		TIMP1	8		FGFR3	4		RPH3AL	2		BTG1	4		RBPMS	3		ANK3	3
CYP2S1	9		SERPING1	8		GAMT	4		SCAMP5	2		CAPG	4		CCN1	3		C2ORF88	3
OCIAD2	9		PALLD	8		GOLGA8B	4		SHISAL2B	2		CD28	4		TPM1	3		CCN3	3
PPDPF	9		COL4A1	8		GSTA1	4		NRXN1	3		CD3E	4		COL6A2	3		FAM20C	3
PSCA	9		HLA-DMA	8		HABP2	4		ADCYAP1	3		CD79A	4		PDGFRB	3		FXYD1	3
TMEM238	9		C1QB	8		IL22RA1	4		DEPP1	3		CD96	4		DUSP1	3		FZD2	3
MDK	10		CFD	8		MT1F	4		ADAMTSL2	3		CLEC2D	4		NNMT	3		IGFBP6	3
ANXA2	10		CD99	8		ONECUT1	4		FXYD2	3		CYTIP	4		CAVIN3	3		KCTD12	3
ERBB3	10		COL8A1	8		PDIA2	4		SSR4	3		ETS1	4		FMOD	3		LGI4	3
SCD	10		GJB2	8		PIK3AP1	4		TPD52	3		EVL	4		HIST1H1C	3		LPAR1	3
CRIP1	10		RGS16	8		PKHD1	4		EIF4A2	3		FCMR	4		COL18A1	3		NES	3
ERO1A	10		PCOLCE	8		PRDX4	4		STX1A	3		FNBP1	4		BCAM	3		NRN1	3
KCNE3	10		SLC6A6	8		RBP1	4		ABAT	3		GM2A	4		ADAMTS4	3		PI16	3
RNASET2	10		COL12A1	8		RBPJL	4		ACLY	3		HCLS1	4		CCN5	3		PLXDC1	3
VSIG1	10		ITGA11	8		SEL1L	4		ARRDC4	3		HLA-F	4		CDKN1A	3		PROS1	3
PPP1R1B	10		CD248	8		SERPINI2	4		BEX4	3		LCP1	4		DES	3		PTN	3
KRT17	10		FOSB	8		SH3YL1	4		CNIH2	3		LIMD2	4		EFHD1	3		RDH10	3
ACSL5	10		GXYLT2	8		SLC39A5	4		DIPK1B	3		MARCO	4		ENAH	3		RELN	3
ARL6IP1	10		IL1R1	8		TCEA3	4		DLK1	3		MS4A1	4		FHL5	3		SCN7A	3
CLDN18	10		PDLIM2	8		TMEM97	4		ELMO1	3		NIBAN3	4		GPX3	3		TMEM59L	3
CLIC1	10		APOD	9		TPST2	4		KCNMA1	3		PFN1	4		H1FX	3		TMOD2	3
CXCL5	10		OLFML2B	9		SERPINF1	5		KIF1A	3		PLIN2	4		ITGA5	3		TMSB10	3
DMBT1	10		PTGDS	9		HLA-DRA	5		NAA20	3		POU2AF1	4		JUNB	3		A2M	4
KLK10	10		SERF1B	9		PTGDS	5		NPDC1	3		RASGRP2	4		KANK2	3		ID4	4
LGALS3	10		MXRA7	9		C1S	5		OTULINL	3		RIPOR2	4		MAP3K20	3		CAVIN1	4
LMO7	10		MFGE8	9		NUPR1	5		RASA4B	3		SELL	4		MAP3K7CL	3		IGFBP4	4
LY6E	10		COL6A2	9		ZFP36L1	5		BEX3	4		SPI1	4		MYH10	3		NR4A1	4
MUC4	10		PDGFRB	9		HLA-DPB1	5		IFI6	4		STK17B	4		MYL6	3		SNCG	4
MYRF	10		SOD2	9		HLA-DPA1	5		MXRA7	4		TMC8	4		NOTCH3	3		FN1	4
QSOX1	10		C1S	9		RNASE1	5		PRG4	4		TPP1	4		PECAM1	3		TNC	4
S100A16	10		COL4A2	9		LCN2	5		TCEAL6	4		TREM1	4		PLS3	3		CAVIN3	4
SYT8	10		MICAL2	9		DPT	5		VAT1L	4		UBA52	4		RASL12	3		COL18A1	4
TFF2	10		C1QC	9		OLFM4	5		PTP4A3	4		VSIG4	4		SMTN	3		HLA-DPB1	4
TM9SF3	10		NUPR1	9		MMP7	5		C7	4		WDFY4	4		SORBS2	3		WIPF1	4
TOB1	10		FTL	9		SEL1L3	5		PNRC1	4		CTRB1	5		STOM	3		SFRP4	4
TRIM29	10		FCGRT	9		VWA1	5		C12ORF75	4		PRSS2	5		SUSD5	3		C1R	4
TSPAN3	10		GPNMB	9		A2M	5		CLPS	4		REG1B	5		VCL	3		AKAP6	4
VSIG2	10		ZFP36L1	9		CLDN1	5		CPA1	4		CELA3A	5		WTIP	3		HABP4	4
ITGA6	11		GEM	9		MT1X	5		HLA-A	4		CEL	5		PTPRC	4		ID3	4
SLC2A1	11		COL6A1	9		LGALS2	5		LRPAP1	4		CFTR	5		IL7R	4		LSP1	4
FBP1	11		RAB31	9		NFIB	5		PLD3	4		CTRB2	5		CCL19	4		HLA-DRA	4
S100A4	11		ADAMTS12	9		SGK1	5		SERPINA1	4		SLC4A4	5		JCHAIN	4		CD74	4
ADAM9	11		ADAMTS2	9		TTR	5		PRSS3	4		REG3A	5		HLA-DPB1	4		PTGDS	4
CSTB	11		BOC	9		BCAT1	5		PLVAP	4		CTRC	5		SRGN	4		APOE	4
GMDS	11		HOPX	9		CSF1	5		SPINT2	4		PRSS1	5		WIPF1	4		IFI6	4
IER3	11		PDGFRA	9		PDCD4	5		ERRFI1	4		MT1G	5		SMAP2	4		COL3A1	4
SERPINA1	11		TMEM158	9		RASD1	5		ALDH1A1	4		SPINK1	5		C7	4		BASP1	4
TPD52	11		GLIS2	9		SSR4	5		BMP5	4		C7	5		SOD2	4		SPINK1	4
ABHD2	11		IGF1	9		ACSS1	5		CABP7	4		INS	5		C1S	4		LCN2	4
AKR7A3	11		LYZ	10		AKAP7	5		CACNA1A	4		CLPS	5		IGFBP5	4		COL1A2	4
ANXA3	11		S100A4	10		ALKAL2	5		CADPS	4		CPA1	5		SFRP4	4		SERF1B	4
APLP2	11		IFI6	10		BICC1	5		CFC1	4		CPA2	5		TIMP1	4		MUC1	4
AQP5	11		SPP1	10		C2ORF72	5		DMTN	4		CPB1	5		MGP	4		CEACAM6	4
CD24	11		SERPINA3	10		CHST4	5		ELAVL4	4		MUC6	5		HEYL	4		CEACAM5	4
CLTB	11		MMP14	10		CRAT	5		ERP29	4		SOD2	5		CCN2	4		SLC2A1	4
CMBL	11		THBS4	10		CXCL6	5		FOXP4	4		XBP1	5		GREM1	4		FGL2	4
EFNA1	11		TGFBI	10		CYB5A	5		GLS	4		GCG	5		SERPINE1	4		CD81	4
EPHA2	11		DKK3	10		EIF4EBP1	5		GNAI2	4		C1S	5		TSC22D3	4		INSR	4
FAM3D	11		TIMP2	10		EPB41L4B	5		HSF4	4		LCN2	5		TPSAB1	4		NDRG2	4
GALNT3	11		LAMA2	10		FLRT2	5		INPP5F	4		MT1X	5		ID1	4		CLDN1	4
GSTP1	11		SEMA3C	10		GLUL	5		KCNK17	4		TTR	5		ELL2	4		FXYD6	4
INPP4B	11		HLA-DPB1	10		HNF1B	5		LDLRAP1	4		BCAT1	5		CORO1C	4		SELENOP	4
JUP	11		EMP1	10		IL6ST	5		LOXL4	4		CSF1	5		FRZB	4		COL16A1	4
KIAA1522	11		LAMA4	10		KIFC3	5		MCF2L	4		PDCD4	5		SERPING1	4		POSTN	4
KLK11	11		LAMB1	10		PABPC4	5		MOB1B	4		IGFBP5	5		ANPEP	4		THY1	4
LGALS3BP	11		C11ORF96	10		PTP4A1	5		MPP6	4		SFRP4	5		DPT	4		FBLN2	4
LPCAT4	11		MFAP4	10		SLC38A5	5		NENF	4		MT2A	5		LGALS2	4		MXRA7	4
PERP	11		PPP1R14A	10		TACC1	5		P4HTM	4		TIMP1	5		NFIB	4		EMP1	4
PLS1	11		HSPB6	10		IGFBP5	6		PARM1	4		APOD	5		C1R	4		LAMA4	4
PRSS22	11		CRISPLD2	10		SFRP4	6		PCP4	4		THBS4	5		FBLN1	4		LAMB1	4
SERPINB1	11		PDLIM3	10		C1R	6		PEG10	4		MGP	5		CRISP3	4		S100A10	4
SFN	11		DUSP1	10		FBLN1	6		PFDN5	4		F2R	5		PFKFB3	4		ZFP36	4
SLC9A3	11		NNMT	10		CST1	6		QDPR	4		DERL3	5		PNRC1	4		UCHL1	4
TAGLN2	11		PTPRC	10		MT2A	6		RAB3B	4		ENG	5		ARRDC3	4		ALDH1A3	4
TMEM63A	11		SRGN	10		CCDC80	6		RAP1GAP2	4		IL32	5		CES1	4		COLEC12	4
TNFRSF21	11		MGP	10		TIMP1	6		RCAN3	4		ABCC3	5		CFH	4		FNDC1	4
TNFRSF6B	11		TSC22D3	10		APOD	6		RGS2	4		DUOX2	5		HIF1A	4		HAND2	4
TSTA3	11		LRRC32	10		GEM	6		RGS4	4		DUOXA2	5		LTBP3	4		JUN	4
VDAC1	11		VWF	10		IFI6	6		RGS5	4		LEFTY1	5		NRP1	4		MARCKS	4
FCGBP	12		CXCR4	10		THBS4	6		RGS9	4		NCOA7	5		SYNPO	4		FXYD3	4
KLF2	12		HLA-DPA1	10		MGP	6		RHOBTB3	4		HEYL	5		MMP2	4		TSPAN1	4
PLAUR	12		REG1A	10		F2R	6		RNASEK	4		ADAMTSL2	5		EMILIN1	4		S100A6	4
MUC6	12		ICAM1	10		ENC1	6		SCD5	4		EIF4B	5		PALLD	4		CD55	4
DUOXA2	12		THEMIS2	10		DDIT4	6		SEPTIN5	4		NAP1L1	5		COL4A1	4		ANXA2	4
ALDOA	12		CTRB1	10		FXYD6	6		SLC6A17	4		NOP53	5		COL4A2	4		ERBB3	4
CA2	12		PRSS2	10		SELENOP	6		SNRPN	4		PGGHG	5		MICAL2	4		SCD	4
F3	12		REG1B	10		DERL3	6		SPTB	4		TMSB4X	5		TGFBI	4		FCGBP	4
GAPDH	12		REG3A	10		ENG	6		SRP14	4		COL1A1	5		DKK3	4		EEF1A2	4
PABPC1	12		MT1G	10		IL32	6		SURF4	4		DCN	5		LRRC32	4		APP	4
PGC	12		F2R	10		EPHA3	6		SUSD4	4		SPARC	5		VWF	4		SCG2	4
ATP1A1	12		SLC2A3	10		FBLN5	6		SYT16	4		COL1A2	5		CCL2	4		STMN2	4
AZGP1	12		PSAP	10		GJA1	6		TLE5	4		CCN2	5		CEBPB	4		VGF	4
SEL1L3	12		HLA-DOA	10		ISG15	6		TMEM179	4		FBN1	5		ELN	4		ADCYAP1	4
FAM3B	12		IFI30	10		TCF21	6		TSPAN2	4		SULF1	5		FOS	4		PRG4	4
MMP11	12		TSHZ2	10		KRT8	6					ACTA2	5		LBH	4		TCEAL6	4
PLAT	12		DPEP1	10		ELF3	6					GREM1	5		PLXND1	4		VAT1L	4
ADGRF1	12		REG3G	10		KRT18	6					INHBA	5		PPP1R18	4		ABCA2	4
AGPAT2	12		RNASE1	10		ABCC3	6					LUM	5		MUC5B	4		ABCB5	4
APOL1	12		ENC1	10		SLC40A1	6					FN1	5		TCN1	4		ABLIM3	4
ASPH	12		GAS1	10		DUOX2	6					TAGLN	5		ANKRD36C	4		ACOT7	4
ASS1	12		CALU	10		DUOXA2	6					CDH11	5		C12ORF75	4		ADGRD1	4
BAIAP2L1	12		CD163	10		FAM3B	6					COMP	5		ACTN4	4		AP1S2	4
CAPN2	12		CST2	10		PMEPA1	6					VCAN	5		NET1	4		BNC2	4
CDC42EP1	12		EGR2	10		SOD3	6					IGFBP7	5		TINAGL1	4		BTC	4
COL17A1	12		ITGB5	10		CRISP3	6					SERPINE1	5		LTBP4	4		CALM1	4
DHRS9	12		LOXL2	10		PFKFB3	6					FLNA	5		CRYAB	4		CAPS	4
EFHD2	12		MEGF6	10		LEFTY1	6					COL10A1	5		MAP1B	4		CCND2	4
ERN2	12		NPR3	10		NCOA7	6					VIM	5		NR2F2	4		CHRNA3	4
ESRP1	12		PLAU	10		CP	6					CXCL14	5		AKAP6	4		CLCN3	4
FER1L6	12		PLTP	10		IGFBP2	6					ISLR	5		HABP4	4		CLDN11	4
GSDMB	12		PODN	10		PTPRF	6					ITGBL1	5		ID3	4		CNP	4
H1F0	12		PTK7	10		SPNS2	6					CFD	5		CPE	4		CRABP1	4
HDGF	12		RCN3	10		GPC3	6					SERF1B	5		DEPP1	4		CTNNA1	4
HES1	12		SMOC2	10		ADAMTS1	6					S100A4	5		ADAMTS10	4		DCBLD2	4
HIST1H4A	12		TXNDC5	10		TGM2	6					PDLIM3	5		AGT	4		DMD	4
HIST2H2BF	12		UACA	10		MT1E	6					TSC22D3	5		C5AR1	4		DPYSL2	4
HSP90AA1	12		PPY	10		RBPMS	6					SLC2A3	5		CALCRL	4		EGFL8	4
ITGA2	12		RUNX1	10		HEYL	6					PSAP	5		CAV1	4		ENDOD1	4
JPT1	12		LCN2	11		PNRC1	6					HLA-DOA	5		CD93	4		ENTPD2	4
KLF4	12		SPINK1	11		ARRDC3	6					IFI30	5		CDH5	4		EPB41L3	4
KLK6	12		S100A10	11		CES1	6					TSHZ2	5		CFL2	4		FERMT2	4
LAMA3	12		KRT17	11		CFH	6					TNXB	5		CHSY1	4		FEZ1	4
LMO4	12		PLAUR	11		HIF1A	6					TPSAB1	5		CIC	4		FOXD3	4
MMP28	12		PLAT	11		LTBP3	6					CCDC71L	5		CLDN5	4		GAB1	4
MTRNR2L12	12		ZFP36	11		NRP1	6					CCL18	5		CLEC14A	4		GAL	4
MUC3A	12		DDIT4	11		SYNPO	6					CD14	5		COL14A1	4		GNG2	4
PAK4	12		TCIM	11		ERN1	6					CTSC	5		COL15A1	4		GPR137B	4
PHGR1	12		GPC1	11		ADAMTSL2	6					FAM153B	5		CYBRD1	4		GRP	4
PHLDA2	12		C1ORF198	11		EIF4B	6					FGR	5		DUSP23	4		HSPA12A	4
PKM	12		ZCCHC24	11		NAP1L1	6					GGT5	5		DUSP6	4		IL11	4
PLPP2	12		TNXB	11		NOP53	6					KLHL6	5		EEF1D	4		ITGB1BP1	4
PRR15L	12		SH3PXD2A	11		PGGHG	6					MS4A7	5		FIBIN	4		JAM3	4
RAB5IF	12		CAVIN3	11		TMSB4X	6					MZB1	5		FLNC	4		KCNMB4	4
S100A2	12		LSP1	11		CHGA	6					OLR1	5		FOLR1	4		KHDRBS3	4
SEMA4B	12		CD81	11		ERO1B	6					PARVG	5		GABARAPL1	4		KIF5A	4
SLC12A2	12		FXYD6	11		TUSC3	6					RASSF4	5		GBP2	4		LAMC1	4
SNRPD1	12		SELENOP	11		PLVAP	6					S100A9	5		GYPC	4		MAF	4
SOX9	12		UCHL1	11		ACAT1	6					SLC2A14	5		HIST1H4C	4		MAP4K4	4
SPINT1	12		ALDH1A3	11		ADORA1	6					SVEP1	5		HIST1H4H	4		MBP	4
STARD10	12		COLEC12	11		ANXA9	6					TREM2	5		HYAL2	4		MIA	4
SULT1C2	12		FNDC1	11		AOX1	6					USP36	5		IFITM2	4		MLLT11	4
SUPT5H	12		HAND2	11		ARHGEF10L	6					MUC1	5		ITGA7	4		NAP1L5	4
SYNE2	12		JUN	11		ARHGEF40	6					MLPH	5		ITIH3	4		NCDN	4
TMBIM1	12		MARCKS	11		BACE1	6					C19ORF33	5		KCNMB1	4		NDFIP1	4
TRPM4	12		MYH11	11		C4BPA	6					CTSE	5		KLF9	4		NDRG4	4
TSPAN13	12		MT1B	11		CBS	6					CEACAM6	5		LDHB	4		NEFL	4
TXN	12		CSRP1	11		CCDC198	6					ID1	5		LPP	4		NEFM	4
VILL	12		LTBP1	11		CCL28	6					TM4SF1	5		MICA	4		NEK6	4
CLU	13		LIMS2	11		CD44	6					GOLM1	5		MYH9	4		NFIL3	4
PMEPA1	13		IL7R	11		CIRBP	6					CEACAM5	5		MYOM1	4		NIBAN2	4
FN1	13		C7	11		CLPSL1	6					ANXA10	5		NEXN	4		NPY	4
IFI6	13		TPSAB1	11		CNDP2	6					TRNP1	5		PALM2-AKAP2	4		NRG1	4
POSTN	13		DPT	11		COLEC11	6					GABRP	5		PDLIM7	4		OLFM1	4
ZFP36	13		CCL2	11		CXCL12	6					ITGB6	5		PI15	4		PEA15	4
EEF1A2	13		CEBPB	11		DZIP1	6					ERO1A	5		PKD2	4		PEBP1	4
APP	13		ELN	11		EGF	6					KCNE3	5		PKIG	4		PLAAT3	4
SOD3	13		FOS	11		FGA	6					RNASET2	5		PRKG1	4		PPP2R2B	4
CRIP2	13		LBH	11		FGG	6					VSIG1	5		PTGIR	4		PRPH	4
IFITM3	13		PLXND1	11		FKBP11	6					SLC2A1	5		PTPRB	4		PTPRS	4
SULF1	13		PPP1R18	11		FURIN	6					ADAM9	5		RERGL	4		PTPRZ1	4
FMOD	13		CD37	11		GCAT	6					CSTB	5		RRAS	4		RTN1	4
HIST1H1C	13		CD53	11		GCOM1	6					GMDS	5		SCARA3	4		S1PR3	4
CRISP3	13		CIITA	11		GGTLC2	6					IER3	5		SLMAP	4		SAMHD1	4
PFKFB3	13		CORO1A	11		GGTLC3	6					ALDOA	5		SVIL	4		SCN9A	4
C12ORF75	13		IKZF1	11		GPHA2	6					CA2	5		TBX2	4		SDC3	4
ACTN4	13		APOC1	11		GPT2	6					F3	5		UGT2B15	4		SELENON	4
NET1	13		ARHGDIB	11		HDLBP	6					GAPDH	5		VAMP5	4		SGCE	4
TINAGL1	13		ITGB2	11		HMGN2	6					PABPC1	5		WDR1	4		SLC5A7	4
SPP1	13		SMCHD1	11		IFI44L	6					PGC	5		ZBTB16	4		SORCS1	4
SERPINA3	13		FCGR3A	11		IFT20	6					ADH1B	5					SRPX2	4
DDIT4	13		SLC11A1	11		ITIH5	6					C15ORF48	5					SYNGR3	4
HLA-C	13		ARGLU1	11		KCNK5	6					CXCL17	5					TUBA1A	4
LEFTY1	13		ARHGAP45	11		KIF12	6					ENO1	5					TUBA1C	4
NCOA7	13		ARHGAP9	11		LMO3	6					FXYD5	5					TUBB2A	4
COL1A1	13		C1QA	11		LRRC75B	6					HSPD1	5					TUBB3	4
ADH1B	13		CCL21	11		LTF	6					IKBKB	5					VAT1	4
C15ORF48	13		CCL5	11		MACROD1	6					KRT16	5					VIP	4
CXCL17	13		CD68	11		MCFD2	6					LRP10	5					WWTR1	4
ENO1	13		COTL1	11		METTL7A	6					PRRC2C	5					YWHAG	4
FXYD5	13		CTSB	11		MT1H	6					UBD	5					YWHAH	4
HSPD1	13		CTSD	11		NAMPT	6					CYP1B1	5					ZNF106	4
IKBKB	13		CYBB	11		NPNT	6					TNC	5
KRT16	13		FCER1G	11		NUCB2	6					FGL2	5
LRP10	13		G0S2	11		P4HB	6					MT1M	5
PRRC2C	13		GMFG	11		PAH	6					HIST1H1E	5
UBD	13		HLA-DMB	11		PAIP2B	6					ELL2	5
PRSS3	13		ITGAX	11		PALM3	6					CORO1C	5
CST1	13		SAT1	11		PBX1	6					FRZB	5
CP	13		CELA3A	11		PLSCR1	6					HLA-A	5
IGFBP2	13		CTRC	11		PODXL	6					LRPAP1	5
PTPRF	13		INS	11		PSMD6	6					PLD3	5
SPNS2	13		XBP1	11		SERPINA6	6					HLA-DQA1	5
NBL1	13		DERL3	11		SLC25A6	6					HLA-DRB1	5
MMP14	13		ENG	11		SLC34A2	6					A4GNT	5
TCIM	13		IL32	11		SLC43A1	6					ACP5	5
EIF4A2	13		CCDC71L	11		SMARCD3	6					ACSL1	5
STX1A	13		CCL18	11		TFPI2	6					ADAM28	5
ERRFI1	13		CD14	11		TMED6	6					ADM	5
ADGRG1	13		CTSC	11		TMEM52	6					AKR1A1	5
ADH1C	13		FAM153B	11		TNFAIP2	6					ALOX5AP	5
AMN	13		FGR	11		TNFSF10	6					ANKRD37	5
AP1G2	13		GGT5	11		TRPV6	6					ANKRD44	5
APH1A	13		KLHL6	11		UNC5CL	6					ANP32E	5
ARF1	13		MS4A7	11								APBB1IP	5
ARHGEF16	13		MZB1	11								ARHGAP4	5
ARL14	13		OLR1	11								ARHGEF1	5
ARPC5	13		PARVG	11								ARPC1B	5
ATP5MF	13		RASSF4	11								ATM	5
ATP8B1	13		S100A9	11								ATP6V0D1	5
BAG1	13		SLC2A14	11								ATP6V1B2	5
BAIAP2L2	13		SVEP1	11								BAG3	5
BCL2L1	13		TREM2	11								BANK1	5
BHLHE40	13		USP36	11								BCL2A1	5
BSG	13		AMY2A	11								BIRC3	5
C6ORF132	13		EPHA3	11								BMERB1	5
CA12	13		FBLN5	11								BTG2	5
CANT1	13		GJA1	11								CARD8	5
CAPN1	13		ISG15	11								CCDC91	5
CAPN5	13		TCF21	11								CCR1	5
CAPN9	13		FBXO32	11								CCR7	5
CCL20	13		ACKR1	11								CD27	5
CCND3	13		ACTB	11								CD4	5
CCT3	13		ADA2	11								CD79B	5
CD151	13		ADGRA2	11								CDC42SE2	5
CD164	13		AIF1	11								CHI3L1	5
CD177	13		ANGPTL2	11								CHIT1	5
CD2AP	13		ANO1	11								CNBP	5
CD82	13		ARF3	11								CPA6	5
CDA	13		ASPN	11								CREBZF	5
CDH17	13		BANF1	11								CRYBG1	5
CDHR5	13		BICD2	11								CTSL	5
CDKN2A	13		C1QTNF3	11								CTSS	5
CEACAM1	13		C1QTNF5	11								CTSZ	5
CFL1	13		CCL14	11								CXCL13	5
CGN	13		CCN4	11								CXCL8	5
CHMP2A	13		CHPF	11								CYP27A1	5
CHP1	13		CHST11	11								DEF6	5
COPG1	13		CLEC10A	11								DENND2D	5
COPS6	13		CMTM3	11								DGKA	5
COX5A	13		COL8A2	11								DNAJA4	5
COX6A1	13		COPS9	11								DNAJB1	5
CPD	13		CPXM2	11								EEF1B2	5
CRACR2B	13		CRELD2	11								EGLN3	5
CYB5B	13		DAB2	11								ENO2	5
CYC1	13		DPYSL3	11								FCGR2B	5
DHCR24	13		DUSP5	11								FCRL1	5
DNM2	13		EFEMP1	11								FGD2	5
DSP	13		EGR1	11								FPR3	5
EDEM3	13		EPYC	11								FTH1	5
EPHB3	13		FAP	11								GCHFR	5
EPHB6	13		GABARAP	11								GIMAP4	5
EPS8L1	13		GASK1B	11								GRINA	5
EPS8L2	13		GLT8D2	11								GRN	5
EZR	13		HBA2	11								HCST	5
F5	13		HERPUD1	11								HILPDA	5
FAM102A	13		HTRA3	11								HIST1H2BG	5
FAM177B	13		ISM1	11								HIST1H2BH	5
FAM3C	13		KIF26B	11								HIST1H3D	5
FDFT1	13		LGMN	11								HIST1H3F	5
FDPS	13		LOX	11								HK2	5
FGFRL1	13		LPCAT1	11								HLA-E	5
FHL2	13		LRP1	11								HMGB2	5
FLNB	13		LRRC15	11								HNRNPDL	5
GALNT6	13		LTBP2	11								HNRNPUL1	5
GDF15	13		MATN3	11								HSPA1A	5
GIPC1	13		MCL1	11								HSPA1B	5
GSKIP	13		MFAP2	11								HSPA6	5
GTF3C6	13		MFAP5	11								HSPA8	5
GTPBP2	13		MFSD11	11								HSPH1	5
GUK1	13		MMP19	11								IER5	5
HIST1H1B	13		MRFAP1L1	11								IKZF3	5
HIST1H2AC	13		NEGR1	11								IL10RA	5
HIST1H2AJ	13		NKD2	11								IL16	5
HIST1H2BO	13		NPC2	11								IL2RG	5
HIST1H4D	13		NR2F1	11								INMT	5
HIST2H2AB	13		NREP	11								INPP5D	5
HIST2H3D	13		NTRK2	11								IRF8	5
HLA-B	13		NXN	11								ISG20	5
HMGCS1	13		OLFML3	11								ITK	5
HPGD	13		PKDCC	11								ITM2A	5
HSP90AB1	13		PLA2G2A	11								ITPKB	5
IFNGR2	13		PLPP4	11								KLRG1	5
INF2	13		PLXDC2	11								LAMP3	5
INSIG1	13		PRELP	11								LDHA	5
ITLN1	13		PTGER3	11								LUC7L3	5
ITPR3	13		PXDN	11								LXN	5
JUND	13		RARRES1	11								MMP12	5
KCNK1	13		RGS1	11								MRTFA	5
KITLG	13		RNF166	11								MS4A6A	5
KLC4	13		RUNX1T1	11								MYC	5
KLK7	13		SCUBE3	11								NCF2	5
LDLR	13		SEC24D	11								NDRG1	5
LLGL2	13		SEPTIN11	11								NDUFV1	5
MCM7	13		SFRP1	11								NR1H3	5
MELTF	13		SLIT2	11								NR4A3	5
MGLL	13		SLIT3	11								NRXN2	5
MIDN	13		SPON1	11								P4HA1	5
MIF	13		SRPX	11								PARP15	5
MMP1	13		SULF2	11								PCNP	5
MSLN	13		TARS	11								PCSK7	5
MSMB	13		TMEM204	11								PDE7A	5
MST1R	13		TSPAN4	11								PGD	5
MUC20	13		UBXN6	11								PGK1	5
MUCL3	13		WNT2	11								PIM2	5
MVD	13											PPP1R15A	5
MYEOV	13											PPP1R16B	5
NKX6-2	13											PPP2R5C	5
NSD2	13											RAC2	5
PCDH1	13											RASA2	5
PDAP1	13											RCSD1	5
PDIA4	13											RNF213	5
PPA1	13											RUNX3	5
PPARG	13											SASH3	5
PPARGC1A	13											SEPTIN6	5
PPIA	13											SH3BGRL3	5
PROM2	13											SKAP1	5
PRR13	13											SLA	5
PSMB8	13											SLC38A1	5
RAB11FIP1	13											SNRNP70	5
REG4	13											SQOR	5
SAMD4B	13											SULT1E1	5
SCNN1A	13											SUN2	5
SDC1	13											TENT5C	5
SERF2	13											TFRC	5
SFTA2	13											TMA7	5
SLC17A9	13											TNFAIP3	5
SLC25A5	13											TNFSF14	5
SLC6A14	13											TPI1	5
SLC6A8	13											TPSB2	5
SMAD3	13											TPT1	5
SOD1	13											TRADD	5
SPINK4	13											TRAF1	5
SPINK5	13											TRIM22	5
SRD5A3	13											TXNIP	5
SYNGR2	13											TYMP	5
TACC3	13											UPP1	5
TAP1	13											ZC3H12D	5
TC2N	13											ZNF101	5
TCF7L2	13											ZNF331	5
TIMM50	13											ZNF385A	5
TM4SF4	13
TMBIM6	13
TNS4	13
TRAP1	13
TRERF1	13
TSPO	13
TUBA4A	13
UBE2C	13
UBE2I	13
UBE2Q1	13
UBQLN4	13
UGT1A10	13
VIL1	13
VNN1	13
WDR45B	13
WFS1	13
YIPF3	13
YWHAZ	13
ZFP36L2	13
