# Supplementary material for: Spatially-resolved subtype progression reveals metabolic vulnerabilities in pancreatic ductal adenocarcinoma
Source: Mol Cancer. 2026 Mar 27;25:112. doi: 10.1186/s12943-026-02628-3 (PMC13088643; doi:10.1186/s12943-026-02628-3)
Supplement: Supplementary file 4 — Supplementary Material 4: Ranked cell type signature gene lists, related to Figure 2. [file 12943_2026_2628_MOESM4_ESM.xlsx]

## Sheet: Tabelle1
Rank (Cancer)	Feature	Score	P-value	Adjusted p-value	Meta score	Rank (Fibroblasts)	Feature	Score	P-value	Adjusted p-value	Meta score	Rank (Acinar/Ductal)	Feature	Score	P-value	Adjusted p-value	Meta score	Rank (Endocrine)	Feature	Score	P-value	Adjusted p-value	Meta score	Rank (Immune cells)	Feature	Score	P-value	Adjusted p-value	Meta score	Rank (Vascular)	Feature	Score	P-value	Adjusted p-value	Meta score	Rank (Nerve)	Feature	Score	P-value	Adjusted p-value	Meta score
1	CEACAM6	530000000000	5e-39	9.4e-35	100	1	COL1A1	1500000	1.9e-39	3.5e-35	100	1	REG1A	59000	6.3e-22	1.2e-17	100	1	INS	1	4.3e-22	8.1e-18	100	1	LAPTM5	35000000	1.7e-14	3.1e-10	100	1	MYH11	24	2.8e-19	5.2e-15	100	1	APOD	1	4.3e-22	8.1e-18	100
2	MUC1	3600000000000	6.9e-38	6.5e-34	99.99	2	COL1A2	12000000	4.7e-38	4.4e-34	99.99	2	CELA3A	2800000	1.3e-19	9.8e-16	99.99	2	GCG	48	9.1e-19	8.6e-15	99.99	2	PTPRC	260000000	1.9e-13	1.7e-09	99.99	2	MYL9	27000	1e-14	6.7e-11	99.99	2	ITGB8	290	1.6e-17	1.5e-13	99.99
3	TFF1	8300000000000	2.1e-37	1.3e-33	99.99	3	COL3A1	3200000000	1.8e-34	1.1e-30	99.99	3	PRSS2	3200000	1.6e-19	9.8e-16	99.99	3	TTR	220	1e-17	6.5e-14	99.99	3	CD37	610000000	4.9e-13	3.1e-09	99.99	3	C11ORF96	28000	1.1e-14	6.7e-11	99.99	3	S100B	1000	1.1e-16	6.6e-13	99.99
4	LGALS4	160000000000000	1.1e-35	5.3e-32	99.98	4	FN1	13000000000	1.3e-33	5.9e-30	99.98	4	CTRB2	5600000	3.3e-19	1.6e-15	99.98	4	SLC30A8	7400	1.7e-15	6.8e-12	99.98	4	CXCR4	1300000000	1.2e-12	5.5e-09	99.98	4	MCAM	110000	6.1e-14	2.7e-10	99.98	4	NGFR	32000	1.3e-14	5.9e-11	99.98
5	C19ORF33	4800000000000000	8.8e-34	3.3e-30	99.98	5	CCN2	12000000000000	1.1e-29	4.1e-26	99.98	5	PRSS1	14000000	1.1e-18	3.9e-15	99.98	5	SST	7600	1.8e-15	6.8e-12	99.98	5	LSP1	2000000000	2e-12	6.5e-09	99.98	5	TAGLN	120000	7.2e-14	2.7e-10	99.98	5	CHL1	130000	7.8e-14	2.9e-10	99.98
6	TSPAN8	1.2e+16	2.8e-33	8.7e-30	99.97	6	SPARC	42000000000000	5.4e-29	1.7e-25	99.97	6	SPP1	27000000	2.5e-18	7.9e-15	99.97	6	CHGA	12000	3.6e-15	1.1e-11	99.97	6	LTB	2200000000	2.1e-12	6.5e-09	99.97	6	ADIRF	160000	1e-13	3.1e-10	99.97	6	SEMA3B	210000	1.5e-13	4.6e-10	99.97
7	FXYD3	1.9e+16	5.1e-33	1.4e-29	99.97	7	DCN	100000000000000	1.7e-28	4.5e-25	99.97	7	CEL	100000000	1.4e-17	3.6e-14	99.97	7	CHGB	16000	5e-15	1.3e-11	99.97	7	IKZF1	70000000000	9.4e-11	2.5e-07	99.97	7	MUSTN1	2300000	2.7e-12	6.5e-09	99.97	7	CDH19	390000	3.2e-13	8.6e-10	99.97
8	ATP1B1	3.4e+17	1.8e-31	4.2e-28	99.96	8	COL6A3	370000000000000	8.1e-28	1.9e-24	99.96	8	CTRC	130000000	1.9e-17	4.4e-14	99.96	8	ABCC8	33000	1.3e-14	3.1e-11	99.96	8	PTGDS	78000000000	1.1e-10	2.5e-07	99.96	8	ADAMTS1	2300000	2.8e-12	6.5e-09	99.96	8	NRXN1	1600000	1.8e-12	4.3e-09	99.96
9	CTSE	4.2e+18	3.7e-30	7.8e-27	99.96	9	COMP	1200000000000000	3.4e-27	7.1e-24	99.96	9	CTRB1	310000000	5.4e-17	1.1e-13	99.96	9	ERO1B	77000	4e-14	7.6e-11	99.96	9	CD52	200000000000	2.9e-10	4.9e-07	99.96	9	FLNA	4600000	6.4e-12	1.3e-08	99.96	9	ABCA8	3400000	4.4e-12	9.2e-09	99.96
10	S100A14	1.5e+19	1.7e-29	3.2e-26	99.95	10	ACTA2	3000000000000000	1e-26	2e-23	99.95	10	CFTR	750000000	1.6e-16	2.9e-13	99.95	10	SCG5	78000	4.1e-14	7.6e-11	99.95	10	CD53	200000000000	2.9e-10	4.9e-07	99.95	10	RHOB	4800000	6.7e-12	1.3e-08	99.95	10	MAP1B	6300000	9.1e-12	1.7e-08	99.95
11	KRT8	2.7e+19	3.4e-29	5.8e-26	99.95	11	LUM	3.2e+16	1.8e-25	3e-22	99.95	11	SLC4A4	1000000000	2.2e-16	3.8e-13	99.95	11	CPE	86000	4.7e-14	7.9e-11	99.95	11	CCL19	230000000000	3.3e-10	4.9e-07	99.95	11	ACTA2	9700000	1.5e-11	2.6e-08	99.95	11	GAS7	13000000	2.1e-11	3.6e-08	99.95
12	ELF3	9e+19	1.4e-28	2.2e-25	99.94	12	AEBP1	4.3e+16	2.5e-25	4e-22	99.94	12	SERPINA3	1400000000	3.3e-16	5.2e-13	99.94	12	SCG3	410000	3.4e-13	5.3e-10	99.94	12	HLA-DRA	230000000000	3.4e-10	4.9e-07	99.94	12	A2M	18000000	3.1e-11	4.9e-08	99.94	12	LTBP4	14000000	2.3e-11	3.6e-08	99.94
13	EPCAM	2.7e+20	5e-28	7.3e-25	99.94	13	CCN1	1e+17	7e-25	1e-21	99.94	13	FXYD2	2000000000	5e-16	7.2e-13	99.94	13	SCG2	600000	5.4e-13	7.8e-10	99.94	13	IL7R	240000000000	3.4e-10	4.9e-07	99.94	13	TPM2	20000000	3.5e-11	5.1e-08	99.94	13	PLP1	15000000	2.6e-11	3.8e-08	99.94
14	CYP3A5	1.4e+21	3.3e-27	4.4e-24	99.93	14	SFRP2	1.5e+17	1.1e-24	1.5e-21	99.93	14	REG3A	3000000000	8.2e-16	1.1e-12	99.93	14	G6PC2	710000	6.6e-13	8.8e-10	99.93	14	CORO1A	300000000000	4.4e-10	5.9e-07	99.93	14	MT1M	29000000	5.4e-11	6.9e-08	99.93	14	MATN2	24000000	4.4e-11	5.8e-08	99.93
15	MLPH	1.8e+21	4.5e-27	5.6e-24	99.93	15	FBN1	2.9e+17	2.3e-24	2.9e-21	99.93	15	CPB1	4700000000	1.4e-15	1.7e-12	99.93	15	GNAS	1600000	1.8e-12	2.2e-09	99.93	15	ITGB2	320000000000	4.7e-10	5.9e-07	99.93	15	SOD3	29000000	5.5e-11	6.9e-08	99.93	15	SOX10	26000000	4.7e-11	5.8e-08	99.93
16	S100P	4.1e+21	1.1e-26	1.3e-23	99.92	16	COL5A1	4.2e+17	3.6e-24	4.3e-21	99.92	16	CLPS	10000000000	3.4e-15	4e-12	99.92	16	MLXIPL	1900000	2.1e-12	2.5e-09	99.92	16	APOE	690000000000	1e-09	1.2e-06	99.92	16	SPARCL1	63000000	1.3e-10	1.5e-07	99.92	16	C1ORF198	28000000	5.2e-11	6e-08	99.92
17	TSPAN1	4.1e+21	1.1e-26	1.3e-23	99.91	17	GREM1	1.5e+18	1.6e-23	1.7e-20	99.91	17	GATM	12000000000	4.1e-15	4.5e-12	99.91	17	PPP1R1A	2100000	2.5e-12	2.7e-09	99.91	17	MMP9	720000000000	1.1e-09	1.2e-06	99.91	17	MFAP4	79000000	1.7e-10	1.8e-07	99.91	17	PLEKHA4	30000000	5.7e-11	6e-08	99.91
18	NQO1	1.3e+22	4.1e-26	4.3e-23	99.91	18	THBS1	1.7e+18	1.7e-23	1.8e-20	99.91	18	CPA2	13000000000	4.8e-15	5e-12	99.91	18	SCGN	2400000	2.8e-12	3e-09	99.91	18	ARHGDIB	780000000000	1.2e-09	1.2e-06	99.91	18	PLN	98000000	2.1e-10	2.2e-07	99.91	18	GFRA1	31000000	5.8e-11	6e-08	99.91
19	LSR	1.4e+22	4.6e-26	4.5e-23	99.9	19	VCAN	1.8e+18	1.9e-23	1.9e-20	99.9	19	CPA1	21000000000	8.1e-15	8e-12	99.9	19	SYT7	5900000	8.5e-12	8.4e-09	99.9	19	HLA-DMA	1300000000000	1.9e-09	1.9e-06	99.9	19	MT2A	120000000	2.8e-10	2.6e-07	99.9	19	THBS4	32000000	6.1e-11	6e-08	99.9
20	GPX2	3.1e+22	1.1e-25	1e-22	99.9	20	THBS2	1.9e+18	2e-23	1.9e-20	99.9	20	REG1B	23000000000	9e-15	8.5e-12	99.9	20	EEF1A2	7200000	1.1e-11	9.8e-09	99.9	20	HLA-DPA1	1700000000000	2.6e-09	2.5e-06	99.9	20	TGM2	120000000	2.8e-10	2.6e-07	99.9	20	CRYAB	41000000	8.1e-11	7.3e-08	99.9
21	TFF3	3.2e+22	1.2e-25	1e-22	99.89	21	BGN	4e+18	4.8e-23	4.3e-20	99.89	21	PLA2G1B	130000000000	6.1e-14	5.4e-11	99.89	21	NKX2-2	7300000	1.1e-11	9.8e-09	99.89	21	CD74	2100000000000	3.3e-09	2.9e-06	99.89	21	SYNPO2	170000000	3.9e-10	3.5e-07	99.89	21	GPC1	43000000	8.4e-11	7.3e-08	99.89
22	S100A6	6.4e+22	2.5e-25	2.1e-22	99.89	22	TAGLN	2.1e+19	3.1e-22	2.6e-19	99.89	22	CITED4	130000000000	6.4e-14	5.4e-11	99.89	22	RASD1	9300000	1.4e-11	1.2e-08	99.89	22	LYZ	2500000000000	3.8e-09	3.2e-06	99.89	22	HSPB6	200000000	4.8e-10	3.9e-07	99.89	22	TGFBI	44000000	8.6e-11	7.3e-08	99.89
23	LCN2	3.4e+23	1.6e-24	1.3e-21	99.88	23	TIMP3	2.2e+19	3.2e-22	2.6e-19	99.88	23	CRP	310000000000	1.7e-13	1.4e-10	99.88	23	RBP4	11000000	1.8e-11	1.5e-08	99.88	23	TYROBP	2600000000000	4e-09	3.3e-06	99.88	23	SPEG	200000000	4.8e-10	3.9e-07	99.88	23	PMP22	52000000	1.1e-10	8.6e-08	99.88
24	GPRC5A	3.6e+23	1.7e-24	1.3e-21	99.88	24	TPM2	4.7e+19	7.5e-22	5.9e-19	99.88	24	C3	420000000000	2.3e-13	1.8e-10	99.88	24	PCSK1N	14000000	2.3e-11	1.8e-08	99.88	24	CIITA	6300000000000	9.7e-09	7.6e-06	99.88	24	CNN1	250000000	6.1e-10	4.8e-07	99.88	24	CLIC4	71000000	1.5e-10	1.2e-07	99.88
25	SPINT2	4.1e+23	1.9e-24	1.5e-21	99.87	25	CTHRC1	9.3e+19	1.6e-21	1.2e-18	99.87	25	ANXA4	460000000000	2.6e-13	1.9e-10	99.87	25	PCSK1	28000000	5.2e-11	3.9e-08	99.87	25	HLA-DPB1	6800000000000	1e-08	7.8e-06	99.87	25	CSRP1	350000000	8.7e-10	6.5e-07	99.87	25	OAF	180000000	4.2e-10	3.2e-07	99.87
26	TMPRSS4	7e+23	3.5e-24	2.5e-21	99.87	26	CXCL14	1e+20	1.8e-21	1.3e-18	99.87	26	DEFB1	540000000000	3.1e-13	2.2e-10	99.87	26	NEUROD1	32000000	6.1e-11	4.4e-08	99.87	26	JCHAIN	8400000000000	1.3e-08	9.3e-06	99.87	26	MYLK	430000000	1.1e-09	7.7e-07	99.87	26	CADM4	210000000	5.1e-10	3.6e-07	99.87
27	KRT18	1.5e+24	7.8e-24	5.5e-21	99.86	27	SULF1	1.3e+20	2.4e-21	1.6e-18	99.86	27	SPINK1	690000000000	4e-13	2.8e-10	99.86	27	GC	35000000	6.7e-11	4.5e-08	99.86	27	CD3D	12000000000000	1.8e-08	1.3e-05	99.86	27	MFGE8	440000000	1.1e-09	7.7e-07	99.86	27	SORBS1	220000000	5.4e-10	3.6e-07	99.86
28	TM4SF1	4.4e+24	2.6e-23	1.7e-20	99.86	28	MMP2	1.4e+20	2.5e-21	1.7e-18	99.86	28	AQP1	910000000000	5.4e-13	3.6e-10	99.86	28	PCSK2	35000000	6.7e-11	4.5e-08	99.86	28	LCP1	13000000000000	1.9e-08	1.3e-05	99.86	28	LTBP1	460000000	1.2e-09	7.8e-07	99.86	28	VWA1	230000000	5.4e-10	3.6e-07	99.86
29	RAB25	5.5e+24	3.3e-23	2.1e-20	99.85	29	IGFBP5	2.6e+20	5e-21	3.2e-18	99.85	29	SERPINA5	1200000000000	7.5e-13	4.8e-10	99.85	29	QPCT	44000000	8.7e-11	5.6e-08	99.85	29	HLA-C	22000000000000	3.3e-08	2.1e-05	99.85	29	CLU	490000000	1.3e-09	8e-07	99.85	29	GAP43	330000000	8.3e-10	5.2e-07	99.85
30	MUC5B	5.6e+24	3.3e-23	2.1e-20	99.85	30	SERPINH1	3.4e+20	6.5e-21	4.1e-18	99.85	30	AMBP	1400000000000	8.7e-13	5.4e-10	99.85	30	TMOD1	53000000	1.1e-10	6.6e-08	99.85	30	GMFG	25000000000000	3.7e-08	2.3e-05	99.85	30	YBX3	500000000	1.3e-09	8e-07	99.85	30	VIM	330000000	8.3e-10	5.2e-07	99.85
31	CLDN4	5.9e+24	3.5e-23	2.1e-20	99.84	31	POSTN	7.8e+20	1.6e-20	9.9e-18	99.84	31	C6	1500000000000	9.2e-13	5.6e-10	99.84	31	KIAA1324	61000000	1.3e-10	7.6e-08	99.84	31	BASP1	26000000000000	3.9e-08	2.4e-05	99.84	31	FHL1	660000000	1.7e-09	1e-06	99.84	31	QKI	400000000	1e-09	6.1e-07	99.84
32	AGR2	6.1e+24	3.7e-23	2.1e-20	99.83	32	INHBA	1.3e+21	2.9e-20	1.7e-17	99.83	32	GP2	1600000000000	9.9e-13	5.8e-10	99.83	32	CRYBA2	70000000	1.5e-10	8.6e-08	99.83	32	LIMD2	34000000000000	5e-08	2.9e-05	99.83	32	TNS1	660000000	1.7e-09	1e-06	99.83	32	SBSPON	550000000	1.4e-09	8.3e-07	99.83
33	LYZ	9.6e+24	5.9e-23	3.4e-20	99.83	33	COL16A1	1.8e+21	3.9e-20	2.2e-17	99.83	33	HOMER2	1700000000000	1.1e-12	6e-10	99.83	33	PAX6	100000000	2.3e-10	1.3e-07	99.83	33	ARHGAP45	34000000000000	5e-08	2.9e-05	99.83	33	C1QTNF1	850000000	2.3e-09	1.3e-06	99.83	33	ITGA6	730000000	1.9e-09	1.1e-06	99.83
34	WFDC2	1.8e+25	1.1e-22	6.2e-20	99.82	34	FLNA	3.3e+21	7.6e-20	4.2e-17	99.82	34	NR5A2	2000000000000	1.3e-12	7.1e-10	99.82	34	SLC22A17	110000000	2.4e-10	1.3e-07	99.82	34	SRGN	36000000000000	5.3e-08	2.9e-05	99.82	34	LMOD1	990000000	2.7e-09	1.5e-06	99.82	34	L1CAM	850000000	2.3e-09	1.3e-06	99.82
35	LAD1	2.4e+25	1.5e-22	8.3e-20	99.82	35	IGFBP7	3.8e+21	8.9e-20	4.8e-17	99.82	35	PNLIP	2200000000000	1.4e-12	7.4e-10	99.82	35	NEURL1	130000000	3e-10	1.6e-07	99.82	35	SMCHD1	42000000000000	6.1e-08	3.3e-05	99.82	35	ID4	1200000000	3.2e-09	1.7e-06	99.82	35	MPZ	1100000000	2.9e-09	1.5e-06	99.82
36	SLPI	3.9e+25	2.6e-22	1.4e-19	99.81	36	COL10A1	4.6e+21	1.1e-19	5.8e-17	99.81	36	SCTR	2600000000000	1.7e-12	8.8e-10	99.81	36	HADH	160000000	3.6e-10	1.8e-07	99.81	36	FCGRT	65000000000000	9.3e-08	4.8e-05	99.81	36	AEBP1	1300000000	3.6e-09	1.9e-06	99.81	36	GSN	1200000000	3.4e-09	1.8e-06	99.81
37	MAL2	1.2e+26	8.3e-22	4.2e-19	99.81	37	SERPINE1	6.5e+21	1.6e-19	8.1e-17	99.81	37	CELA3B	3900000000000	2.6e-12	1.3e-09	99.81	37	SNURF	160000000	3.6e-10	1.8e-07	99.81	37	HLA-E	85000000000000	1.2e-07	5.9e-05	99.81	37	CRIP2	1400000000	4e-09	2e-06	99.81	37	CTNNAL1	1600000000	4.5e-09	2.2e-06	99.81
38	PDZK1IP1	1.6e+26	1.2e-21	5.9e-19	99.8	38	SPON2	8.1e+21	2e-19	9.9e-17	99.8	38	ATP1A1	6100000000000	4.2e-12	2.1e-09	99.8	38	CPLX2	160000000	3.6e-10	1.8e-07	99.8	38	CYTIP	85000000000000	1.2e-07	5.9e-05	99.8	38	SNCG	1800000000	5e-09	2.5e-06	99.8	38	C4B	1600000000	4.5e-09	2.2e-06	99.8
39	TMC5	2.2e+26	1.6e-21	7.8e-19	99.8	39	MYL9	1e+22	2.5e-19	1.2e-16	99.8	39	ANPEP	7400000000000	5.2e-12	2.5e-09	99.8	39	PFKFB2	170000000	3.9e-10	1.9e-07	99.8	39	ARHGAP9	88000000000000	1.2e-07	6e-05	99.8	39	VIM	1900000000	5.3e-09	2.6e-06	99.8	39	TIMP3	1900000000	5.4e-09	2.6e-06	99.8
40	SLC44A4	2.7e+26	2e-21	9.3e-19	99.79	40	CDH11	1e+22	2.5e-19	1.2e-16	99.79	40	SFRP5	8600000000000	6.1e-12	2.8e-09	99.79	40	RAB26	170000000	4e-10	1.9e-07	99.79	40	ACAP1	120000000000000	1.6e-07	7.6e-05	99.79	40	NR4A1	2000000000	5.5e-09	2.6e-06	99.79	40	ZEB2	1900000000	5.5e-09	2.6e-06	99.79
41	ID1	3.3e+26	2.5e-21	1.1e-18	99.79	41	LGALS1	2.9e+22	7.6e-19	3.5e-16	99.79	41	MT1G	14000000000000	1e-11	4.7e-09	99.79	41	SEC11C	230000000	5.4e-10	2.5e-07	99.79	41	C3	130000000000000	1.7e-07	7.9e-05	99.79	41	CALD1	2100000000	6.1e-09	2.8e-06	99.79	41	TSPAN11	2100000000	6e-09	2.7e-06	99.79
42	CDH1	9.5e+26	7.5e-21	3.3e-18	99.78	42	APOE	5.3e+22	1.5e-18	6.5e-16	99.78	42	KCNJ15	15000000000000	1.1e-11	5e-09	99.78	42	KCNMB2	260000000	6.2e-10	2.8e-07	99.78	42	HLA-DOA	130000000000000	1.8e-07	8e-05	99.78	42	EPAS1	2200000000	6.3e-09	2.8e-06	99.78	42	GPM6B	2200000000	6.1e-09	2.7e-06	99.78
43	CEACAM5	1e+27	7.9e-21	3.5e-18	99.78	43	CERCAM	6.1e+22	1.7e-18	7.3e-16	99.78	43	SERPING1	21000000000000	1.5e-11	6.7e-09	99.78	43	PNMA2	270000000	6.6e-10	2.9e-07	99.78	43	BTG1	150000000000000	2e-07	8.7e-05	99.78	43	PPP1R14A	2300000000	6.4e-09	2.8e-06	99.78	43	NRP2	2300000000	6.5e-09	2.8e-06	99.78
44	GOLM1	1e+27	8.2e-21	3.5e-18	99.77	44	CTSK	6.4e+22	1.8e-18	7.6e-16	99.77	44	KCNJ16	22000000000000	1.6e-11	6.9e-09	99.77	44	PTPRN	440000000	1.1e-09	4.8e-07	99.77	44	AKNA	150000000000000	2e-07	8.7e-05	99.77	44	CEBPD	2700000000	7.6e-09	3.2e-06	99.77	44	CRLF1	3700000000	1.1e-08	4.5e-06	99.77
45	IFI27	1.3e+27	1.1e-20	4.5e-18	99.77	45	CAVIN1	1.2e+23	3.4e-18	1.4e-15	99.77	45	AMY2B	23000000000000	1.7e-11	7e-09	99.77	45	CELF3	480000000	1.2e-09	5.1e-07	99.77	45	C1QB	170000000000000	2.4e-07	9.8e-05	99.77	45	SELENOM	3000000000	8.6e-09	3.6e-06	99.77	45	C4A	4000000000	1.2e-08	4.8e-06	99.77
46	ABCC3	3.9e+27	3.2e-20	1.3e-17	99.76	46	FSTL1	1.3e+23	3.7e-18	1.5e-15	99.76	46	CLU	31000000000000	2.4e-11	9.6e-09	99.76	46	GIPR	490000000	1.3e-09	5.1e-07	99.76	46	C1QC	190000000000000	2.5e-07	0.0001	99.76	46	ACTG2	3300000000	9.6e-09	3.9e-06	99.76	46	STARD13	4000000000	1.2e-08	4.8e-06	99.76
47	SDC4	4.2e+27	3.5e-20	1.4e-17	99.75	47	C1R	1.4e+23	3.9e-18	1.6e-15	99.75	47	SLC3A1	36000000000000	2.7e-11	1.1e-08	99.75	47	GJD2	510000000	1.3e-09	5.2e-07	99.75	47	FAM153B	210000000000000	2.7e-07	0.00011	99.75	47	SORBS1	3600000000	1e-08	4.1e-06	99.75	47	SPTBN1	4900000000	1.4e-08	5.8e-06	99.75
48	MUC13	4.7e+27	3.9e-20	1.5e-17	99.75	48	COL11A1	1.6e+23	4.6e-18	1.8e-15	99.75	48	TCEA3	37000000000000	2.8e-11	1.1e-08	99.75	48	STMN2	580000000	1.5e-09	5.9e-07	99.75	48	EVL	210000000000000	2.8e-07	0.00011	99.75	48	GPX3	3700000000	1.1e-08	4.1e-06	99.75	48	CNN3	6000000000	1.8e-08	6.9e-06	99.75
49	ITGB4	5.8e+27	4.8e-20	1.8e-17	99.74	49	BASP1	3e+23	8.8e-18	3.4e-15	99.74	49	ERICH5	50000000000000	3.8e-11	1.5e-08	99.74	49	PTPRN2	640000000	1.7e-09	6.2e-07	99.74	49	PTPRCAP	210000000000000	2.8e-07	0.00011	99.74	49	BGN	3900000000	1.1e-08	4.4e-06	99.74	49	SCN7A	6600000000	1.9e-08	7.4e-06	99.74
50	MUC5AC	7.3e+27	6.1e-20	2.3e-17	99.74	50	VIM	3.6e+23	1e-17	3.9e-15	99.74	50	C7	55000000000000	4.2e-11	1.6e-08	99.74	50	KCNK16	640000000	1.7e-09	6.2e-07	99.74	50	DOCK2	220000000000000	2.9e-07	0.00011	99.74	50	IGFBP7	4300000000	1.3e-08	4.7e-06	99.74	50	ZCCHC24	7000000000	2.1e-08	7.8e-06	99.74
51	TACSTD2	1e+28	8.5e-20	3.1e-17	99.73	51	MRC2	6.5e+23	1.9e-17	7.1e-15	99.73	51	RBP1	60000000000000	4.6e-11	1.7e-08	99.73	51	ATRNL1	670000000	1.8e-09	6.4e-07	99.73	51	SEPTIN1	240000000000000	3.1e-07	0.00011	99.73	51	MT1B	4500000000	1.3e-08	4.8e-06	99.73	51	PDLIM4	7400000000	2.2e-08	8e-06	99.73
52	SPINK1	1.1e+28	9.1e-20	3.3e-17	99.73	52	MT2A	1e+24	3e-17	1.1e-14	99.73	52	INS	67000000000000	5.1e-11	1.8e-08	99.73	52	SNAP25	790000000	2.1e-09	7.6e-07	99.73	52	PARVG	240000000000000	3.2e-07	0.00011	99.73	52	IFITM3	5100000000	1.5e-08	5.4e-06	99.73	52	DCN	7500000000	2.2e-08	8e-06	99.73
53	PIGR	1.3e+28	1.1e-19	3.8e-17	99.72	53	MXRA8	1e+24	3e-17	1.1e-14	99.72	53	AMY2A	74000000000000	5.7e-11	2e-08	99.72	53	ISL1	810000000	2.1e-09	7.6e-07	99.72	53	KLHL6	240000000000000	3.2e-07	0.00011	99.72	53	SYNM	5400000000	1.6e-08	5.7e-06	99.72	53	LAMA4	8800000000	2.6e-08	9.3e-06	99.72
54	SLC40A1	1.5e+28	1.2e-19	4.3e-17	99.72	54	TPM1	1.9e+24	5.9e-17	2e-14	99.72	54	PPP1R1B	92000000000000	7.1e-11	2.5e-08	99.72	54	MEIS2	930000000	2.5e-09	8.7e-07	99.72	54	HCLS1	260000000000000	3.4e-07	0.00012	99.72	54	EHD2	6400000000	1.9e-08	6.6e-06	99.72	54	SESN3	9900000000	3e-08	1e-05	99.72
55	LAMB3	2.3e+28	1.9e-19	6.6e-17	99.71	55	SFRP4	2.2e+24	6.7e-17	2.3e-14	99.71	55	PNLIPRP1	130000000000000	9.8e-11	3.4e-08	99.71	55	NISCH	940000000	2.5e-09	8.7e-07	99.71	55	CCL18	270000000000000	3.5e-07	0.00012	99.71	55	NOTCH3	7200000000	2.1e-08	7.2e-06	99.71	55	IGFBP6	11000000000	3.3e-08	1.1e-05	99.71
56	S100A11	3.6e+28	3.1e-19	1e-16	99.71	56	ISLR	2.5e+24	7.6e-17	2.5e-14	99.71	56	SOD2	160000000000000	1.2e-10	4.1e-08	99.71	56	PAM	970000000	2.6e-09	8.8e-07	99.71	56	COTL1	290000000000000	3.8e-07	0.00013	99.71	56	CAVIN1	7300000000	2.2e-08	7.2e-06	99.71	56	SH3PXD2A	13000000000	4e-08	1.4e-05	99.71
57	MYH14	8.8e+28	7.4e-19	2.4e-16	99.7	57	RARRES2	2.6e+24	7.8e-17	2.6e-14	99.7	57	C4B	160000000000000	1.3e-10	4.1e-08	99.7	57	WNT4	1100000000	3e-09	9.8e-07	99.7	57	SPI1	300000000000000	3.8e-07	0.00013	99.7	57	PDGFA	8000000000	2.4e-08	7.8e-06	99.7	57	GALNT2	14000000000	4.3e-08	1.4e-05	99.7
58	CYSTM1	1e+29	8.8e-19	2.8e-16	99.7	58	FBLN2	4e+24	1.2e-16	4e-14	99.7	58	HS6ST1	170000000000000	1.3e-10	4.3e-08	99.7	58	CLU	1300000000	3.4e-09	1.1e-06	99.7	58	JAK3	300000000000000	3.9e-07	0.00013	99.7	58	COL6A2	8100000000	2.4e-08	7.8e-06	99.7	58	ST6GALNAC2	14000000000	4.3e-08	1.4e-05	99.7
59	ST14	1.2e+29	9.8e-19	3.1e-16	99.69	59	LAPTM5	4.2e+24	1.3e-16	4e-14	99.69	59	FGFR3	200000000000000	1.6e-10	5.1e-08	99.69	59	PAPSS2	1400000000	3.9e-09	1.2e-06	99.69	59	RAC2	330000000000000	4.2e-07	0.00013	99.69	59	THBS1	8300000000	2.5e-08	7.8e-06	99.69	59	SNCA	15000000000	4.6e-08	1.5e-05	99.69
60	SERINC2	1.2e+29	1e-18	3.2e-16	99.69	60	PCOLCE	4.2e+24	1.3e-16	4e-14	99.69	60	SERPINA1	210000000000000	1.7e-10	5.2e-08	99.69	60	NKX6-1	1400000000	3.9e-09	1.2e-06	99.69	60	RNASET2	330000000000000	4.3e-07	0.00013	99.69	60	PDLIM3	8800000000	2.6e-08	8.2e-06	99.69	60	AHR	16000000000	4.9e-08	1.5e-05	99.69
61	INAVA	1.2e+29	1e-18	3.2e-16	99.68	61	NBL1	5e+24	1.5e-16	4.7e-14	99.68	61	PKHD1	260000000000000	2e-10	6.2e-08	99.68	61	TUSC3	1500000000	4.1e-09	1.3e-06	99.68	61	ETS1	370000000000000	4.7e-07	0.00014	99.68	61	PPP1R12B	9700000000	2.9e-08	8.9e-06	99.68	61	PMEPA1	20000000000	6e-08	1.8e-05	99.68
62	DDR1	1.3e+29	1.1e-18	3.4e-16	99.67	62	COL5A2	5.6e+24	1.7e-16	5.1e-14	99.67	62	CTRL	720000000000000	5.6e-10	1.7e-07	99.67	62	UCHL1	1500000000	4.2e-09	1.3e-06	99.67	62	CCL5	430000000000000	5.5e-07	0.00017	99.67	62	TNC	10000000000	3e-08	9.2e-06	99.67	62	EHBP1	21000000000	6.4e-08	1.9e-05	99.67
63	TSPAN3	1.5e+29	1.3e-18	3.9e-16	99.67	63	CCDC80	6.5e+24	2e-16	5.9e-14	99.67	63	PIK3AP1	730000000000000	5.7e-10	1.7e-07	99.67	63	SLC29A4	1600000000	4.4e-09	1.3e-06	99.67	63	CD83	460000000000000	5.8e-07	0.00017	99.67	63	MAP3K20	10000000000	3.1e-08	9.2e-06	99.67	63	OLFML2B	22000000000	6.6e-08	2e-05	99.67
64	ITGB6	2.1e+29	1.8e-18	5.3e-16	99.66	64	PRSS23	1e+25	3e-16	8.9e-14	99.66	64	ALDH3A2	750000000000000	5.9e-10	1.7e-07	99.66	64	GAD2	1700000000	4.7e-09	1.4e-06	99.66	64	IL10RA	510000000000000	6.4e-07	0.00019	99.66	64	GADD45B	11000000000	3.2e-08	9.4e-06	99.66	64	NES	23000000000	7e-08	2e-05	99.66
65	ITGA3	2.2e+29	1.8e-18	5.3e-16	99.66	65	THY1	1.1e+25	3.2e-16	9.3e-14	99.66	65	C4A	850000000000000	6.7e-10	1.9e-07	99.66	65	ZNF483	1900000000	5.5e-09	1.6e-06	99.66	65	WIPF1	520000000000000	6.5e-07	0.00019	99.66	65	FHL5	12000000000	3.5e-08	1e-05	99.66	65	PRIMA1	23000000000	7e-08	2e-05	99.66
66	MARCKSL1	2.2e+29	1.9e-18	5.3e-16	99.65	66	PRRX1	1.4e+25	4.1e-16	1.2e-13	99.65	66	PIGR	860000000000000	6.7e-10	1.9e-07	99.65	66	BCAM	2300000000	6.6e-09	1.9e-06	99.65	66	SERF1B	600000000000000	7.3e-07	0.00021	99.65	66	STOM	13000000000	3.8e-08	1.1e-05	99.65	66	FXYD1	24000000000	7.2e-08	2.1e-05	99.65
67	MYRF	3.2e+29	2.7e-18	7.6e-16	99.65	67	HTRA1	1.5e+25	4.4e-16	1.2e-13	99.65	67	RAP1GAP	980000000000000	7.7e-10	2.1e-07	99.65	67	EDN3	2700000000	7.9e-09	2.2e-06	99.65	67	DOCK8	720000000000000	8.8e-07	0.00025	99.65	67	LIMS2	15000000000	4.5e-08	1.2e-05	99.65	67	SEMA3C	25000000000	7.5e-08	2.1e-05	99.65
68	GCNT3	3.8e+29	3.2e-18	8.8e-16	99.64	68	ITGBL1	1.7e+25	5.2e-16	1.4e-13	99.64	68	HABP2	1000000000000000	7.8e-10	2.2e-07	99.64	68	UNC80	3000000000	8.5e-09	2.3e-06	99.64	68	SPP1	760000000000000	9.1e-07	0.00025	99.64	68	CCDC3	15000000000	4.7e-08	1.3e-05	99.64	68	TMEM59L	26000000000	8e-08	2.2e-05	99.64
69	TRNP1	4.6e+29	3.8e-18	1e-15	99.64	69	COL6A2	2e+25	6.1e-16	1.7e-13	99.64	69	KLK1	1200000000000000	9e-10	2.4e-07	99.64	69	SPTBN4	3500000000	1e-08	2.8e-06	99.64	69	CNDP2	770000000000000	9.3e-07	0.00025	99.64	69	MT1X	16000000000	4.9e-08	1.3e-05	99.64	69	NR2F2	31000000000	9.4e-08	2.6e-05	99.64
70	CLDN7	4.6e+29	3.9e-18	1e-15	99.63	70	DPYSL3	3.1e+25	9.2e-16	2.5e-13	99.63	70	SYCN	1300000000000000	9.7e-10	2.6e-07	99.63	70	SLC7A8	3800000000	1.1e-08	2.9e-06	99.63	70	CYBB	860000000000000	1e-06	0.00027	99.63	70	PTP4A3	18000000000	5.6e-08	1.5e-05	99.63	70	DAG1	35000000000	1.1e-07	2.9e-05	99.63
71	CDC42EP5	8.4e+29	7e-18	1.8e-15	99.63	71	FBLN1	5e+25	1.5e-15	3.9e-13	99.63	71	MUC6	1600000000000000	1.2e-09	3.2e-07	99.63	71	ATP2A3	3900000000	1.1e-08	3e-06	99.63	71	WDFY4	870000000000000	1e-06	0.00027	99.63	71	ACTN1	19000000000	5.9e-08	1.6e-05	99.63	71	AP1S2	38000000000	1.1e-07	3e-05	99.63
72	KLF5	9.8e+29	8.1e-18	2.1e-15	99.62	72	TYROBP	1.4e+26	4.2e-15	1.1e-12	99.62	72	MT1F	1800000000000000	1.4e-09	3.6e-07	99.62	72	VGF	4100000000	1.2e-08	3.1e-06	99.62	72	PFN1	1100000000000000	1.2e-06	0.00032	99.62	72	PDGFRB	20000000000	6.1e-08	1.6e-05	99.62	72	TMOD2	39000000000	1.2e-07	3.1e-05	99.62
73	S100A10	1.3e+30	1.1e-17	2.8e-15	99.62	73	CD99	1.7e+26	5e-15	1.3e-12	99.62	73	CELA2B	2100000000000000	1.6e-09	4.2e-07	99.62	73	ASB9	4200000000	1.2e-08	3.2e-06	99.62	73	NABP1	1100000000000000	1.2e-06	0.00032	99.62	73	COL18A1	26000000000	7.8e-08	2e-05	99.62	73	IGFBP3	40000000000	1.2e-07	3.1e-05	99.62
74	KRT7	1.7e+30	1.4e-17	3.5e-15	99.61	74	EMILIN1	2e+26	5.9e-15	1.5e-12	99.61	74	PALM3	2200000000000000	1.7e-09	4.2e-07	99.61	74	TSPAN7	4300000000	1.3e-08	3.2e-06	99.61	74	NFKB2	1100000000000000	1.3e-06	0.00032	99.61	74	C4B	26000000000	7.9e-08	2e-05	99.61	74	IGFBP5	40000000000	1.2e-07	3.1e-05	99.61
75	CD55	2.4e+30	1.9e-17	4.8e-15	99.61	75	SERPINF1	2.1e+26	6.1e-15	1.5e-12	99.61	75	GAMT	2500000000000000	1.9e-09	4.7e-07	99.61	75	EMC10	4800000000	1.4e-08	3.5e-06	99.61	75	BCL2	1200000000000000	1.4e-06	0.00034	99.61	75	PHLDB2	27000000000	8.2e-08	2.1e-05	99.61	75	BEX3	42000000000	1.3e-07	3.2e-05	99.61
76	CYP2S1	3.8e+30	3e-17	7.5e-15	99.6	76	PDGFRB	2.2e+26	6.4e-15	1.6e-12	99.6	76	BICC1	2500000000000000	1.9e-09	4.8e-07	99.6	76	ALCAM	5000000000	1.5e-08	3.6e-06	99.6	76	CD79A	1200000000000000	1.4e-06	0.00035	99.6	76	TLN1	29000000000	8.7e-08	2.2e-05	99.6	76	RCAN1	43000000000	1.3e-07	3.2e-05	99.6
77	PPDPF	4.3e+30	3.4e-17	8.3e-15	99.59	77	GXYLT2	3.1e+26	8.9e-15	2.2e-12	99.59	77	XBP1	2800000000000000	2.1e-09	5.2e-07	99.59	77	CD99	5400000000	1.6e-08	3.9e-06	99.59	77	CASP1	1300000000000000	1.5e-06	0.00036	99.59	77	DSTN	32000000000	9.7e-08	2.4e-05	99.59	77	ANK3	48000000000	1.4e-07	3.5e-05	99.59
78	GALNT3	6e+30	4.7e-17	1.1e-14	99.59	78	SLC6A6	4e+26	1.1e-14	2.7e-12	99.59	78	PDCD4	2900000000000000	2.2e-09	5.3e-07	99.59	78	C1QL1	6400000000	1.9e-08	4.5e-06	99.59	78	ERN1	1400000000000000	1.6e-06	0.00038	99.59	78	SMTN	36000000000	1.1e-07	2.6e-05	99.59	78	AHNAK	57000000000	1.7e-07	4.1e-05	99.59
79	TAGLN2	6.1e+30	4.9e-17	1.2e-14	99.58	79	LRP1	4.5e+26	1.2e-14	3e-12	99.58	79	ANXA9	3100000000000000	2.4e-09	5.7e-07	99.58	79	SHISAL2B	6900000000	2e-08	4.8e-06	99.58	79	ITGAX	1500000000000000	1.7e-06	0.0004	99.58	79	RBPMS2	37000000000	1.1e-07	2.7e-05	99.58	79	LGALS1	60000000000	1.8e-07	4.3e-05	99.58
80	ARL6IP1	6.8e+30	5.4e-17	1.3e-14	99.58	80	ANTXR1	5.8e+26	1.6e-14	3.8e-12	99.58	80	CFB	4000000000000000	3e-09	7.1e-07	99.58	80	RPH3AL	8400000000	2.5e-08	5.8e-06	99.58	80	SLA	1500000000000000	1.7e-06	0.0004	99.58	80	MT1E	40000000000	1.2e-07	2.8e-05	99.58	80	LAMB1	71000000000	2.2e-07	5e-05	99.58
81	LAMC2	8.5e+30	6.6e-17	1.5e-14	99.57	81	CALD1	6e+26	1.7e-14	3.9e-12	99.57	81	ONECUT1	4300000000000000	3.2e-09	7.5e-07	99.57	81	RASA4B	8500000000	2.5e-08	5.8e-06	99.57	81	SASH3	1600000000000000	1.8e-06	0.00041	99.57	81	CRISPLD2	43000000000	1.3e-07	3e-05	99.57	81	DKK3	73000000000	2.2e-07	5.1e-05	99.57
82	JPT1	8.5e+30	6.7e-17	1.5e-14	99.57	82	IGFBP3	6.5e+26	1.8e-14	4.1e-12	99.57	82	ALKAL2	5200000000000000	3.9e-09	8.9e-07	99.57	82	SCAMP5	11000000000	3.3e-08	7.6e-06	99.57	82	TMC8	1600000000000000	1.8e-06	0.00042	99.57	82	IFITM2	44000000000	1.3e-07	3.1e-05	99.57	82	TNXB	74000000000	2.2e-07	5.1e-05	99.57
83	LGALS3	8.6e+30	6.7e-17	1.5e-14	99.56	83	CD248	9.5e+26	2.6e-14	5.9e-12	99.56	83	SORBS2	6200000000000000	4.6e-09	1e-06	99.56	83	ENPP2	12000000000	3.5e-08	7.9e-06	99.56	83	FNBP1	1700000000000000	1.9e-06	0.00044	99.56	83	IGFBP4	49000000000	1.5e-07	3.3e-05	99.56	83	OLFML2A	81000000000	2.4e-07	5.5e-05	99.56
84	ANXA10	9.8e+30	7.6e-17	1.7e-14	99.56	84	PDLIM2	1.1e+27	3.1e-14	6.9e-12	99.56	84	REG3G	6300000000000000	4.7e-09	1e-06	99.56	84	CACNA1A	15000000000	4.4e-08	9.8e-06	99.56	84	CD3E	1800000000000000	2e-06	0.00044	99.56	84	ITGA7	51000000000	1.5e-07	3.4e-05	99.56	84	PROS1	84000000000	2.5e-07	5.6e-05	99.56
85	OCIAD2	1.1e+31	8.3e-17	1.8e-14	99.55	85	C1S	1.2e+27	3.3e-14	7.4e-12	99.55	85	AKAP7	8800000000000000	6.5e-09	1.4e-06	99.55	85	ACLY	16000000000	4.7e-08	1e-05	99.55	85	PLEK	1900000000000000	2.1e-06	0.00046	99.55	85	RASL12	52000000000	1.6e-07	3.4e-05	99.55	85	PTGDS	85000000000	2.6e-07	5.6e-05	99.55
86	VDAC1	1.2e+31	9e-17	2e-14	99.55	86	NUPR1	1.6e+27	4.3e-14	9.3e-12	99.55	86	LTF	1.3e+16	9.5e-09	2e-06	99.55	86	MAPK10	18000000000	5.3e-08	1.2e-05	99.55	86	RNF213	2000000000000000	2.2e-06	0.00048	99.55	86	DMPK	52000000000	1.6e-07	3.4e-05	99.55	86	PI16	100000000000	3.1e-07	6.7e-05	99.55
87	GABRP	1.3e+31	9.9e-17	2.1e-14	99.54	87	PDLIM3	1.7e+27	4.6e-14	9.9e-12	99.54	87	HNF1B	1.3e+16	9.5e-09	2e-06	99.54	87	MXRA7	18000000000	5.4e-08	1.2e-05	99.54	87	FGD2	2100000000000000	2.3e-06	0.0005	99.54	87	SUSD5	52000000000	1.6e-07	3.4e-05	99.54	87	CNP	110000000000	3.3e-07	7e-05	99.54
88	PSCA	1.4e+31	1e-16	2.2e-14	99.54	88	LOXL1	1.8e+27	4.7e-14	1e-11	99.54	88	GOLGA8B	1.3e+16	9.6e-09	2.1e-06	99.54	88	TPD52	20000000000	6e-08	1.3e-05	99.54	88	DDIT4	2200000000000000	2.4e-06	0.0005	99.54	88	MAP3K7CL	53000000000	1.6e-07	3.4e-05	99.54	88	LGI4	110000000000	3.3e-07	7.1e-05	99.54
89	ANXA4	1.5e+31	1.1e-16	2.4e-14	99.53	89	RGS16	1.8e+27	4.9e-14	1e-11	99.53	89	SOD3	1.5e+16	1.1e-08	2.3e-06	99.53	89	BAIAP3	21000000000	6.3e-08	1.3e-05	99.53	89	THEMIS2	2200000000000000	2.4e-06	0.0005	99.53	89	CAV1	57000000000	1.7e-07	3.7e-05	99.53	89	ITGB4	140000000000	4.1e-07	8.6e-05	99.53
90	HMGA1	1.7e+31	1.3e-16	2.7e-14	99.53	90	C1QB	2.2e+27	5.8e-14	1.2e-11	99.53	90	CYB5A	1.9e+16	1.3e-08	2.7e-06	99.53	90	PFN2	21000000000	6.4e-08	1.3e-05	99.53	90	RASGRP2	2200000000000000	2.4e-06	0.0005	99.53	90	C4A	66000000000	2e-07	4.2e-05	99.53	90	GFRA3	140000000000	4.1e-07	8.6e-05	99.53
91	S100A16	2.6e+31	1.9e-16	4e-14	99.52	91	MXRA7	2.4e+27	6.2e-14	1.3e-11	99.52	91	KIFC3	2.3e+16	1.6e-08	3.2e-06	99.52	91	RAB3C	22000000000	6.7e-08	1.4e-05	99.52	91	IRF8	2400000000000000	2.5e-06	0.00052	99.52	91	ENAH	72000000000	2.2e-07	4.5e-05	99.52	91	MCAM	160000000000	4.6e-07	9.5e-05	99.52
92	BACE2	3.1e+31	2.3e-16	4.7e-14	99.51	92	ADAMTS12	2.9e+27	7.4e-14	1.5e-11	99.51	92	KIF12	2.5e+16	1.7e-08	3.5e-06	99.51	92	MOB1B	25000000000	7.6e-08	1.5e-05	99.51	92	SKAP1	2400000000000000	2.6e-06	0.00052	99.51	92	KLF2	84000000000	2.5e-07	5.2e-05	99.51	92	FOXD3	160000000000	4.8e-07	9.7e-05	99.51
93	PRR15L	3.3e+31	2.4e-16	4.8e-14	99.51	93	COL4A1	3.3e+27	8.3e-14	1.7e-11	99.51	93	TRPV6	2.7e+16	1.8e-08	3.7e-06	99.51	93	GCH1	26000000000	7.8e-08	1.6e-05	99.51	93	SMAP2	2400000000000000	2.6e-06	0.00053	99.51	93	PKIG	86000000000	2.6e-07	5.2e-05	99.51	93	ABLIM3	160000000000	4.8e-07	9.7e-05	99.51
94	QSOX1	4.2e+31	3e-16	6.1e-14	99.5	94	PTK7	4e+27	1e-13	2e-11	99.5	94	ACSS1	2.8e+16	1.9e-08	3.8e-06	99.5	94	ELMO1	27000000000	8.1e-08	1.6e-05	99.5	94	CD96	2600000000000000	2.7e-06	0.00054	99.5	94	LBH	87000000000	2.6e-07	5.2e-05	99.5	94	A2M	180000000000	5.3e-07	0.00011	99.5
95	PLS1	5e+31	3.6e-16	7.2e-14	99.5	95	MMP11	4.3e+27	1.1e-13	2.1e-11	99.5	95	TMEM97	2.8e+16	1.9e-08	3.8e-06	99.5	95	CNIH2	27000000000	8.1e-08	1.6e-05	99.5	95	APBB1IP	2700000000000000	2.8e-06	0.00056	99.5	95	BCAM	100000000000	3e-07	5.9e-05	99.5	95	PPP2R2B	190000000000	5.7e-07	0.00011	99.5
96	KIAA1522	5.3e+31	3.8e-16	7.5e-14	99.49	96	MMP14	5.3e+27	1.3e-13	2.6e-11	99.49	96	SH3YL1	2.9e+16	2e-08	3.8e-06	99.49	96	ABAT	29000000000	8.9e-08	1.7e-05	99.49	96	HCST	3000000000000000	3.1e-06	0.00061	99.49	96	ITGA5	120000000000	3.6e-07	7.1e-05	99.49	96	FAM20C	210000000000	6.3e-07	0.00012	99.49
97	ERO1A	5.5e+31	3.9e-16	7.6e-14	99.49	97	CNN2	5.5e+27	1.4e-13	2.6e-11	99.49	97	CLDN3	2.9e+16	2e-08	3.9e-06	99.49	97	SLC7A2	31000000000	9.5e-08	1.8e-05	99.49	97	CARD8	3200000000000000	3.3e-06	0.00064	99.49	97	CDKN1A	120000000000	3.7e-07	7.2e-05	99.49	97	ANGPTL7	210000000000	6.3e-07	0.00012	99.49
98	EPHA2	7.1e+31	5.1e-16	9.7e-14	99.48	98	LOX	6e+27	1.5e-13	2.8e-11	99.48	98	PLIN5	3.1e+16	2.1e-08	4.1e-06	99.48	98	ADCYAP1	33000000000	9.9e-08	1.9e-05	99.48	98	MPEG1	3200000000000000	3.3e-06	0.00064	99.48	98	TBX2	130000000000	3.9e-07	7.5e-05	99.48	98	HSPA12A	220000000000	6.4e-07	0.00012	99.48
99	GSTP1	1.1e+32	7.6e-16	1.4e-13	99.48	99	ADAMTS2	6.4e+27	1.6e-13	3e-11	99.48	99	CD24	3.3e+16	2.2e-08	4.2e-06	99.48	99	NRCAM	36000000000	1.1e-07	2.1e-05	99.48	99	FBP1	3400000000000000	3.5e-06	0.00067	99.48	99	NNMT	130000000000	4e-07	7.5e-05	99.48	99	CFH	230000000000	6.6e-07	0.00012	99.48
100	EFHD2	1.1e+32	7.7e-16	1.4e-13	99.47	100	CFD	7.1e+27	1.7e-13	3.3e-11	99.47	100	LEFTY1	3.3e+16	2.3e-08	4.2e-06	99.47	100	PARM1	36000000000	1.1e-07	2.1e-05	99.47	100	CTSS	4000000000000000	4.1e-06	0.00077	99.47	100	MRVI1	130000000000	4e-07	7.5e-05	99.47	100	MARCKS	230000000000	6.8e-07	0.00013	99.47
101	TXN	1.2e+32	8.5e-16	1.6e-13	99.47	101	C1QC	9.9e+27	2.4e-13	4.4e-11	99.47	101	SERPINA6	3.4e+16	2.3e-08	4.3e-06	99.47	101	PEG10	37000000000	1.1e-07	2.1e-05	99.47	101	TNFAIP3	4300000000000000	4.3e-06	0.0008	99.47	101	PRKG1	140000000000	4.2e-07	7.8e-05	99.47	101	LAMA2	280000000000	8.1e-07	0.00015	99.47
102	TESC	1.3e+32	8.7e-16	1.6e-13	99.46	102	TIMP1	1.3e+28	3e-13	5.4e-11	99.46	102	GGTLC3	4e+16	2.7e-08	5e-06	99.46	102	MPP6	38000000000	1.1e-07	2.1e-05	99.46	102	IL2RG	4500000000000000	4.5e-06	0.00083	99.46	102	DES	140000000000	4.3e-07	7.8e-05	99.46	102	BNC2	290000000000	8.4e-07	0.00015	99.46
103	TOB1	1.4e+32	9.7e-16	1.8e-13	99.46	103	BOC	1.3e+28	3e-13	5.4e-11	99.46	103	SLC34A2	4.1e+16	2.7e-08	5e-06	99.46	103	EIF4A2	40000000000	1.2e-07	2.2e-05	99.46	103	RIPOR2	4800000000000000	4.7e-06	0.00087	99.46	103	CCN1	180000000000	5.2e-07	9.3e-05	99.46	103	EGFL8	300000000000	8.8e-07	0.00016	99.46
104	ERBB3	1.5e+32	1e-15	1.8e-13	99.45	104	RCN3	1.6e+28	3.6e-13	6.5e-11	99.45	104	PDGFD	4.9e+16	3.2e-08	5.8e-06	99.45	104	BEX4	40000000000	1.2e-07	2.2e-05	99.45	104	SOD2	5100000000000000	5e-06	0.0009	99.45	104	KANK2	180000000000	5.2e-07	9.3e-05	99.45	104	LAMC1	330000000000	9.5e-07	0.00017	99.45
105	TCN1	1.5e+32	1e-15	1.8e-13	99.45	105	SPON1	1.6e+28	3.7e-13	6.5e-11	99.45	105	FAM3B	5.5e+16	3.6e-08	6.5e-06	99.45	105	RGS9	43000000000	1.3e-07	2.3e-05	99.45	105	CD68	5300000000000000	5.1e-06	0.00092	99.45	105	TPM1	180000000000	5.2e-07	9.4e-05	99.45	105	CAVIN1	330000000000	9.6e-07	0.00017	99.45
106	PRR13	1.6e+32	1.1e-15	1.9e-13	99.44	106	PALLD	1.7e+28	4e-13	7e-11	99.44	106	ADORA1	5.8e+16	3.8e-08	6.7e-06	99.44	106	NPAS3	47000000000	1.4e-07	2.5e-05	99.44	106	CLEC2D	5600000000000000	5.4e-06	0.00095	99.44	106	JPH2	200000000000	5.9e-07	0.0001	99.44	106	SDC3	360000000000	1e-06	0.00018	99.44
107	PRSS22	1.9e+32	1.2e-15	2.2e-13	99.43	107	NNMT	2.1e+28	4.7e-13	8.2e-11	99.43	107	SERPINI2	6e+16	3.9e-08	6.8e-06	99.43	107	APBB1	48000000000	1.5e-07	2.6e-05	99.43	107	HLA-DQA1	5700000000000000	5.5e-06	0.00096	99.43	107	ALDH1B1	200000000000	5.9e-07	0.0001	99.43	107	DST	370000000000	1.1e-06	0.00018	99.43
108	VSIG2	1.9e+32	1.3e-15	2.2e-13	99.43	108	COL8A1	2.4e+28	5.3e-13	9.2e-11	99.43	108	ERP27	6.8e+16	4.4e-08	7.6e-06	99.43	108	FXYD2	50000000000	1.5e-07	2.7e-05	99.43	108	G0S2	5800000000000000	5.6e-06	0.00097	99.43	108	C1R	210000000000	6.2e-07	0.00011	99.43	108	SPARC	370000000000	1.1e-06	0.00018	99.43
109	TM9SF3	2e+32	1.3e-15	2.3e-13	99.42	109	COL6A1	2.4e+28	5.4e-13	9.2e-11	99.42	109	NOP53	6.9e+16	4.4e-08	7.7e-06	99.42	109	SNRPN	56000000000	1.7e-07	2.9e-05	99.42	109	ARHGAP25	6100000000000000	5.8e-06	0.001	99.42	109	KCNMB1	220000000000	6.4e-07	0.00011	99.42	109	FZD2	420000000000	1.2e-06	0.00021	99.42
110	TMBIM1	2.2e+32	1.5e-15	2.5e-13	99.42	110	RUNX1	2.7e+28	6.1e-13	1e-10	99.42	110	LGALS2	7.3e+16	4.7e-08	8e-06	99.42	110	TCEAL6	57000000000	1.7e-07	2.9e-05	99.42	110	ARGLU1	6200000000000000	5.9e-06	0.001	99.42	110	PLS3	230000000000	6.8e-07	0.00012	99.42	110	CCN3	440000000000	1.2e-06	0.00021	99.42
111	ANXA2	3e+32	2e-15	3.4e-13	99.41	111	GADD45B	2.8e+28	6.2e-13	1e-10	99.41	111	CCDC198	7.5e+16	4.8e-08	8.2e-06	99.41	111	IAPP	58000000000	1.8e-07	3e-05	99.41	111	ICAM1	6300000000000000	6e-06	0.001	99.41	111	NFIB	240000000000	7e-07	0.00012	99.41	111	TIMP2	460000000000	1.3e-06	0.00022	99.41
112	TNFRSF21	3.3e+32	2.2e-15	3.6e-13	99.41	112	ARL4C	4.1e+28	8.8e-13	1.5e-10	99.41	112	DCDC2	8.9e+16	5.6e-08	9.5e-06	99.41	112	BEX3	59000000000	1.8e-07	3e-05	99.41	112	IFI30	6300000000000000	6e-06	0.001	99.41	112	FMOD	280000000000	8e-07	0.00013	99.41	112	TUBA1C	490000000000	1.4e-06	0.00023	99.41
113	TMEM238	3.4e+32	2.2e-15	3.6e-13	99.4	113	PLXDC2	4.3e+28	9.2e-13	1.5e-10	99.4	113	SELENOP	9.6e+16	6e-08	1e-05	99.4	113	OTULINL	61000000000	1.8e-07	3e-05	99.4	113	CD28	6500000000000000	6.2e-06	0.001	99.4	113	AKAP6	310000000000	8.9e-07	0.00015	99.4	113	PLXDC1	510000000000	1.4e-06	0.00024	99.4
114	CSTB	3.5e+32	2.2e-15	3.7e-13	99.4	114	LAMA4	4.6e+28	9.8e-13	1.6e-10	99.4	114	TTR	1.1e+17	6.7e-08	1.1e-05	99.4	114	KCNMA1	61000000000	1.8e-07	3e-05	99.4	114	SEPTIN6	6900000000000000	6.5e-06	0.0011	99.4	114	CCN5	320000000000	9.2e-07	0.00015	99.4	114	TMEM132B	520000000000	1.5e-06	0.00024	99.4
115	SFN	3.5e+32	2.3e-15	3.7e-13	99.39	115	ITGA11	4.9e+28	1e-12	1.7e-10	99.39	115	MT1X	1.1e+17	6.7e-08	1.1e-05	99.39	115	NAA20	64000000000	1.9e-07	3.1e-05	99.39	115	ARAP1	8100000000000000	7.5e-06	0.0012	99.39	115	WTIP	330000000000	9.6e-07	0.00016	99.39	115	C2ORF88	600000000000	1.7e-06	0.00028	99.39
116	ASPH	3.6e+32	2.3e-15	3.7e-13	99.39	116	GLIS2	6.2e+28	1.3e-12	2.1e-10	99.39	116	NEURL3	1.1e+17	6.9e-08	1.1e-05	99.39	116	APLP1	65000000000	2e-07	3.2e-05	99.39	116	TRIM22	8600000000000000	7.9e-06	0.0013	99.39	116	PTGIR	340000000000	9.7e-07	0.00016	99.39	116	KCTD12	610000000000	1.7e-06	0.00028	99.39
117	ANXA3	3.8e+32	2.4e-15	3.9e-13	99.38	117	C3	6.6e+28	1.4e-12	2.2e-10	99.38	117	CTSH	1.2e+17	7.2e-08	1.1e-05	99.38	117	ELL2	71000000000	2.1e-07	3.4e-05	99.38	117	UBD	8900000000000000	8.1e-06	0.0013	99.38	117	CYB5R3	360000000000	1e-06	0.00016	99.38	117	S1PR3	740000000000	2e-06	0.00033	99.38
118	JUP	3.9e+32	2.5e-15	4e-13	99.38	118	COL12A1	7.5e+28	1.5e-12	2.5e-10	99.38	118	PDIA2	1.3e+17	7.7e-08	1.2e-05	99.38	118	DLK1	71000000000	2.1e-07	3.4e-05	99.38	118	INPP5D	9100000000000000	8.3e-06	0.0013	99.38	118	CLIC4	360000000000	1e-06	0.00016	99.38	118	PTPRZ1	760000000000	2.1e-06	0.00033	99.38
119	CLTB	4e+32	2.5e-15	4e-13	99.37	119	HLA-DRA	8.2e+28	1.7e-12	2.6e-10	99.37	119	WWC1	1.3e+17	7.7e-08	1.2e-05	99.37	119	RFX6	72000000000	2.2e-07	3.4e-05	99.37	119	FCMR	9200000000000000	8.4e-06	0.0013	99.37	119	RERGL	370000000000	1.1e-06	0.00016	99.37	119	AKAP12	840000000000	2.3e-06	0.00036	99.37
120	LPCAT4	4.9e+32	3.1e-15	4.9e-13	99.37	120	HLA-DPA1	8.3e+28	1.7e-12	2.6e-10	99.37	120	MTUS1	1.3e+17	8.1e-08	1.3e-05	99.37	120	RAP1GAP2	78000000000	2.3e-07	3.7e-05	99.37	120	SPOCK2	9600000000000000	8.7e-06	0.0014	99.37	120	JUNB	370000000000	1.1e-06	0.00016	99.37	120	LPAR1	850000000000	2.3e-06	0.00036	99.37
121	CREB3L1	5e+32	3.1e-15	4.9e-13	99.36	121	OLFML2B	9.7e+28	2e-12	3e-10	99.36	121	IFI44L	1.6e+17	9.4e-08	1.5e-05	99.36	121	TSPAN2	89000000000	2.7e-07	4.1e-05	99.36	121	RGS1	1.1e+16	9.4e-06	0.0015	99.36	121	CRIM1	420000000000	1.2e-06	0.00018	99.36	121	GPC3	850000000000	2.3e-06	0.00036	99.36
122	TFF2	5.1e+32	3.2e-15	5e-13	99.36	122	PDGFRA	1.2e+29	2.4e-12	3.7e-10	99.36	122	MT1E	1.6e+17	9.8e-08	1.5e-05	99.36	122	TMEM179	89000000000	2.7e-07	4.1e-05	99.36	122	HLA-DMB	1.1e+16	9.7e-06	0.0015	99.36	122	SLIT3	420000000000	1.2e-06	0.00018	99.36	122	NDRG2	870000000000	2.4e-06	0.00036	99.36
123	EFNA1	5.3e+32	3.3e-15	5.1e-13	99.35	123	MICAL2	1.3e+29	2.5e-12	3.8e-10	99.35	123	WNK2	1.8e+17	1.1e-07	1.6e-05	99.35	123	ARRDC4	91000000000	2.7e-07	4.1e-05	99.35	123	MT2A	1.1e+16	9.8e-06	0.0015	99.35	123	MGP	450000000000	1.3e-06	0.00019	99.35	123	CYP1B1	870000000000	2.4e-06	0.00036	99.35
124	TSTA3	7.2e+32	4.5e-15	6.7e-13	99.34	124	IGFBP4	1.3e+29	2.5e-12	3.8e-10	99.34	124	ERO1B	1.8e+17	1.1e-07	1.6e-05	99.34	124	DHRS2	92000000000	2.8e-07	4.2e-05	99.34	124	GYPC	1.2e+16	1e-05	0.0016	99.34	124	RBPMS	470000000000	1.3e-06	0.0002	99.34	124	IFI27	940000000000	2.5e-06	0.00038	99.34
125	TSPO	7.5e+32	4.6e-15	6.9e-13	99.34	125	LAMA2	1.5e+29	2.8e-12	4.2e-10	99.34	125	CELA2A	1.9e+17	1.1e-07	1.7e-05	99.34	125	FFAR1	92000000000	2.8e-07	4.2e-05	99.34	125	STK17B	1.3e+16	1.1e-05	0.0016	99.34	125	SULF1	470000000000	1.3e-06	0.0002	99.34	125	HAND2	950000000000	2.6e-06	0.00039	99.34
126	TCF7L2	8.2e+32	5e-15	7.5e-13	99.33	126	SH3PXD2A	1.8e+29	3.5e-12	5.2e-10	99.33	126	SEL1L	2e+17	1.2e-07	1.8e-05	99.33	126	KIF1A	95000000000	2.9e-07	4.3e-05	99.33	126	TYK2	1.3e+16	1.1e-05	0.0016	99.33	126	SGCA	500000000000	1.4e-06	0.00021	99.33	126	ADGRD1	980000000000	2.6e-06	0.00039	99.33
127	ABHD2	8.6e+32	5.3e-15	7.8e-13	99.33	127	FTL	1.9e+29	3.6e-12	5.3e-10	99.33	127	TFPI2	2.1e+17	1.2e-07	1.8e-05	99.33	127	RCAN3	98000000000	2.9e-07	4.4e-05	99.33	127	NOTCH2NLB	1.3e+16	1.1e-05	0.0017	99.33	127	CRYAB	520000000000	1.5e-06	0.00022	99.33	127	CD99L2	990000000000	2.7e-06	0.0004	99.33
128	SYNGR2	9.3e+32	5.6e-15	8.3e-13	99.32	128	MFGE8	2.2e+29	4e-12	5.9e-10	99.32	128	GC	2.1e+17	1.2e-07	1.8e-05	99.32	128	IDS	100000000000	3.1e-07	4.5e-05	99.32	128	CCDC91	1.3e+16	1.2e-05	0.0017	99.32	128	CAVIN3	530000000000	1.5e-06	0.00022	99.32	128	CAVIN3	1000000000000	2.7e-06	0.0004	99.32
129	TMEM63A	1.1e+33	6.4e-15	9.3e-13	99.32	129	RAB31	2.3e+29	4.2e-12	6.1e-10	99.32	129	SNURF	2.4e+17	1.4e-07	2e-05	99.32	129	BMP5	110000000000	3.3e-07	4.9e-05	99.32	129	GABARAP	1.4e+16	1.2e-05	0.0017	99.32	129	NTRK3	540000000000	1.5e-06	0.00022	99.32	129	NRXN3	1000000000000	2.8e-06	0.0004	99.32
130	ESRP1	1.1e+33	6.6e-15	9.5e-13	99.31	130	TCF21	2.4e+29	4.4e-12	6.4e-10	99.31	130	VAV3	2.4e+17	1.4e-07	2e-05	99.31	130	SPTB	120000000000	3.5e-07	5e-05	99.31	130	HLA-F	1.4e+16	1.2e-05	0.0017	99.31	130	CRIP1	550000000000	1.5e-06	0.00022	99.31	130	RDH10	1100000000000	2.8e-06	0.00041	99.31
131	SPINT1	1.2e+33	7e-15	1e-12	99.31	131	COL4A2	3.2e+29	5.7e-12	8.2e-10	99.31	131	ITIH5	2.5e+17	1.5e-07	2.1e-05	99.31	131	ADAMTSL2	120000000000	3.5e-07	5e-05	99.31	131	GRK2	1.4e+16	1.2e-05	0.0017	99.31	131	MYH9	570000000000	1.6e-06	0.00023	99.31	131	SFRP4	1100000000000	2.9e-06	0.00041	99.31
132	ACSL5	1.2e+33	7e-15	1e-12	99.3	132	OLR1	3.4e+29	6e-12	8.5e-10	99.3	132	SGK1	2.7e+17	1.6e-07	2.2e-05	99.3	132	SYT13	130000000000	3.9e-07	5.5e-05	99.3	132	APOC1	1.4e+16	1.2e-05	0.0017	99.3	132	TGFB1I1	610000000000	1.7e-06	0.00024	99.3	132	LRP1	1100000000000	3e-06	0.00042	99.3
133	ITGA6	1.2e+33	7.1e-15	1e-12	99.3	133	TIMP2	3.7e+29	6.6e-12	9.3e-10	99.3	133	PTP4A1	2.9e+17	1.6e-07	2.3e-05	99.3	133	TLE5	140000000000	4.1e-07	5.7e-05	99.3	133	BLK	1.5e+16	1.3e-05	0.0018	99.3	133	HEYL	610000000000	1.7e-06	0.00024	99.3	133	JAM3	1200000000000	3.2e-06	0.00045	99.3
134	INF2	1.2e+33	7.2e-15	1e-12	99.29	134	CD74	3.9e+29	6.8e-12	9.5e-10	99.29	134	HPN	3.1e+17	1.8e-07	2.5e-05	99.29	134	CABP7	140000000000	4.1e-07	5.7e-05	99.29	134	FAM49A	1.6e+16	1.3e-05	0.0019	99.29	134	SERPING1	620000000000	1.7e-06	0.00024	99.29	134	FAM210B	1300000000000	3.3e-06	0.00047	99.29
135	PLPP2	1.4e+33	8e-15	1.1e-12	99.29	135	SLC2A14	4.3e+29	7.5e-12	1e-09	99.29	135	ZFP36L1	3.2e+17	1.8e-07	2.5e-05	99.29	135	CADPS	140000000000	4.2e-07	5.8e-05	99.29	135	DEF6	1.6e+16	1.3e-05	0.0019	99.29	135	PTPRG	620000000000	1.7e-06	0.00024	99.29	135	RELN	1400000000000	3.6e-06	0.0005	99.29
136	LLGL2	1.5e+33	8.7e-15	1.2e-12	99.28	136	TSPAN4	4.7e+29	8.1e-12	1.1e-09	99.28	136	FLRT2	3.4e+17	1.9e-07	2.6e-05	99.28	136	DSP	140000000000	4.2e-07	5.9e-05	99.28	136	PLEKHO1	1.7e+16	1.4e-05	0.002	99.28	136	CSPG4	630000000000	1.8e-06	0.00024	99.28	136	PHLDB1	1400000000000	3.7e-06	0.00051	99.28
137	MALL	2.3e+33	1.3e-14	1.8e-12	99.28	137	CRISPLD2	5.5e+29	9.4e-12	1.3e-09	99.28	137	RBPJL	3.7e+17	2.1e-07	2.8e-05	99.28	137	MAPRE3	150000000000	4.3e-07	5.9e-05	99.28	137	CCL21	1.9e+16	1.5e-05	0.0021	99.28	137	PNRC1	670000000000	1.9e-06	0.00025	99.28	137	IFI16	1400000000000	3.8e-06	0.00052	99.28
138	ASS1	2.4e+33	1.4e-14	1.8e-12	99.27	138	LIMS2	5.9e+29	9.9e-12	1.3e-09	99.27	138	IDH2	3.7e+17	2.1e-07	2.8e-05	99.27	138	STX1A	150000000000	4.4e-07	6e-05	99.27	138	PTPN6	1.9e+16	1.6e-05	0.0021	99.27	138	CEBPB	680000000000	1.9e-06	0.00025	99.27	138	ANXA1	1500000000000	3.9e-06	0.00053	99.27
139	TPD52	2.5e+33	1.4e-14	1.9e-12	99.26	139	FBXO32	7e+29	1.2e-11	1.6e-09	99.26	139	JCHAIN	3.8e+17	2.1e-07	2.9e-05	99.26	139	RUNDC3A	150000000000	4.5e-07	6e-05	99.26	139	VAV1	1.9e+16	1.6e-05	0.0021	99.26	139	MYL6	710000000000	2e-06	0.00026	99.26	139	GNG2	1500000000000	3.9e-06	0.00053	99.26
140	CRIP1	3.8e+33	2.1e-14	2.8e-12	99.26	140	WIPF1	7.2e+29	1.2e-11	1.6e-09	99.26	140	LRRC75B	4e+17	2.2e-07	2.9e-05	99.26	140	DMTN	150000000000	4.5e-07	6e-05	99.26	140	GIMAP4	1.9e+16	1.6e-05	0.0021	99.26	140	FN1	730000000000	2e-06	0.00027	99.26	140	NUDT3	1500000000000	3.9e-06	0.00053	99.26
141	PPA1	4.1e+33	2.2e-14	3e-12	99.25	141	MYLK	7.6e+29	1.3e-11	1.7e-09	99.25	141	SOX9	4e+17	2.2e-07	2.9e-05	99.25	141	PCP4	150000000000	4.5e-07	6e-05	99.25	141	DUSP2	2e+16	1.7e-05	0.0022	99.25	141	ITIH3	770000000000	2.1e-06	0.00028	99.25	141	NRN1	1500000000000	4e-06	0.00053	99.25
142	AKR7A3	5.1e+33	2.7e-14	3.6e-12	99.25	142	PHLDB1	8e+29	1.3e-11	1.7e-09	99.25	142	INSR	4e+17	2.2e-07	2.9e-05	99.25	142	MAFB	160000000000	4.8e-07	6.3e-05	99.25	142	MYO1G	2e+16	1.7e-05	0.0022	99.25	142	GUCY1A1	790000000000	2.2e-06	0.00029	99.25	142	SERPINF1	1600000000000	4.3e-06	0.00056	99.25
143	LMO7	5.3e+33	2.8e-14	3.7e-12	99.24	143	HLA-DPB1	8.6e+29	1.4e-11	1.8e-09	99.24	143	NR1H4	4.6e+17	2.5e-07	3.3e-05	99.24	143	NPDC1	160000000000	4.8e-07	6.3e-05	99.24	143	TBC1D22A	2.1e+16	1.7e-05	0.0022	99.24	143	COL4A1	880000000000	2.4e-06	0.00032	99.24	143	MBP	1600000000000	4.3e-06	0.00056	99.24
144	TRIM29	6e+33	3.1e-14	4.1e-12	99.24	144	FKBP10	9e+29	1.5e-11	1.9e-09	99.24	144	GCG	4.9e+17	2.7e-07	3.5e-05	99.24	144	ELAVL4	170000000000	5e-07	6.5e-05	99.24	144	CNBP	2.1e+16	1.7e-05	0.0022	99.24	144	ITGB3	890000000000	2.4e-06	0.00032	99.24	144	SLC22A17	1700000000000	4.4e-06	0.00058	99.24
145	LAMA3	6.8e+33	3.5e-14	4.5e-12	99.23	145	GPNMB	9.8e+29	1.6e-11	2e-09	99.23	145	CUZD1	5.3e+17	2.8e-07	3.6e-05	99.23	145	NRXN1	170000000000	5.2e-07	6.7e-05	99.23	145	CYTH1	2.1e+16	1.7e-05	0.0022	99.23	145	COL4A2	930000000000	2.5e-06	0.00033	99.23	145	PTN	1800000000000	4.8e-06	0.00061	99.23
146	MST1R	6.9e+33	3.5e-14	4.5e-12	99.23	146	IL1R1	1e+30	1.6e-11	2e-09	99.23	146	GYPC	5.3e+17	2.9e-07	3.6e-05	99.23	146	VWA5B2	180000000000	5.2e-07	6.7e-05	99.23	146	IER5	2.2e+16	1.7e-05	0.0022	99.23	146	PALM2-AKAP2	940000000000	2.6e-06	0.00033	99.23	146	MAP4	1800000000000	4.8e-06	0.00061	99.23
147	VILL	8.4e+33	4.2e-14	5.4e-12	99.22	147	LTBP2	1.1e+30	1.7e-11	2.2e-09	99.22	147	CXCL12	5.3e+17	2.9e-07	3.6e-05	99.22	147	KCNK17	180000000000	5.4e-07	6.9e-05	99.22	147	LST1	2.3e+16	1.8e-05	0.0024	99.22	147	WDR1	950000000000	2.6e-06	0.00033	99.22	147	CTNNA1	1900000000000	4.8e-06	0.00061	99.22
148	CLIC1	9.3e+33	4.7e-14	5.9e-12	99.22	148	MFAP5	1.1e+30	1.8e-11	2.2e-09	99.22	148	DZIP1	5.4e+17	2.9e-07	3.7e-05	99.22	148	LDLRAP1	200000000000	5.9e-07	7.4e-05	99.22	148	ANP32E	2.4e+16	1.9e-05	0.0024	99.22	148	ZBTB16	1000000000000	2.8e-06	0.00035	99.22	148	ITGAV	1900000000000	4.9e-06	0.00062	99.22
149	FERMT1	1e+34	5e-14	6.3e-12	99.21	149	PXDN	1.3e+30	2.1e-11	2.6e-09	99.21	149	SEC11C	5.5e+17	2.9e-07	3.7e-05	99.21	149	SSR4	200000000000	5.9e-07	7.4e-05	99.21	149	C1QA	2.5e+16	2e-05	0.0025	99.21	149	PRELP	1000000000000	2.8e-06	0.00035	99.21	149	MTURN	1900000000000	4.9e-06	0.00062	99.21
150	RAB5IF	1.1e+34	5.2e-14	6.5e-12	99.21	150	JCHAIN	1.9e+30	2.8e-11	3.5e-09	99.21	150	CHST4	5.6e+17	3e-07	3.7e-05	99.21	150	MAN1A1	200000000000	6e-07	7.5e-05	99.21	150	CYTH4	2.7e+16	2.1e-05	0.0026	99.21	150	ELN	1100000000000	2.9e-06	0.00036	99.21	150	ADIRF	2000000000000	5e-06	0.00063	99.21
151	STARD10	1.1e+34	5.4e-14	6.7e-12	99.2	151	FERMT2	2.1e+30	3.1e-11	3.8e-09	99.2	151	PBX1	5.8e+17	3.1e-07	3.8e-05	99.2	151	SH3GL2	210000000000	6e-07	7.5e-05	99.2	151	RELT	2.7e+16	2.1e-05	0.0026	99.2	151	CCL2	1100000000000	3e-06	0.00037	99.2	151	TNNC1	2100000000000	5.3e-06	0.00066	99.2
152	IER3	1.1e+34	5.5e-14	6.7e-12	99.2	152	PLAU	2.1e+30	3.1e-11	3.9e-09	99.2	152	OLFM4	5.8e+17	3.1e-07	3.8e-05	99.2	152	C21ORF58	210000000000	6.3e-07	7.7e-05	99.2	152	CD4	2.8e+16	2.2e-05	0.0027	99.2	152	ID3	1100000000000	3e-06	0.00037	99.2	152	SCN9A	2300000000000	5.8e-06	0.00071	99.2
153	HDGF	1.3e+34	6.2e-14	7.5e-12	99.19	153	FCGR3A	2.4e+30	3.4e-11	4.2e-09	99.19	153	GSTA1	6.2e+17	3.3e-07	4e-05	99.19	153	FOXP4	230000000000	6.6e-07	8e-05	99.19	153	CD44	2.8e+16	2.2e-05	0.0027	99.19	153	HSPG2	1200000000000	3.1e-06	0.00038	99.19	153	IGFBP4	2300000000000	5.8e-06	0.00071	99.19
154	ALDOA	1.3e+34	6.4e-14	7.8e-12	99.18	154	NUAK1	2.4e+30	3.4e-11	4.2e-09	99.18	154	FGA	6.4e+17	3.4e-07	4.1e-05	99.18	154	SCD5	230000000000	6.6e-07	8e-05	99.18	154	FLNA	3e+16	2.3e-05	0.0028	99.18	154	CD93	1200000000000	3.1e-06	0.00038	99.18	154	SELENON	2300000000000	5.9e-06	0.00071	99.18
155	GIPC1	1.9e+34	9e-14	1.1e-11	99.18	155	GAS1	2.4e+30	3.4e-11	4.2e-09	99.18	155	MEIS1	6.5e+17	3.4e-07	4.1e-05	99.18	155	RGS4	230000000000	6.8e-07	8.2e-05	99.18	155	GPCPD1	3.1e+16	2.3e-05	0.0028	99.18	155	COL14A1	1300000000000	3.4e-06	0.00041	99.18	155	SCD	2400000000000	6e-06	0.00073	99.18
156	VSIG1	2.1e+34	9.6e-14	1.1e-11	99.17	156	APOD	2.4e+30	3.5e-11	4.2e-09	99.17	156	UNC5CL	8.2e+17	4.2e-07	5e-05	99.17	156	DIPK1B	250000000000	7.2e-07	8.7e-05	99.17	156	ITM2A	3.2e+16	2.4e-05	0.0029	99.17	156	HIST1H1C	1300000000000	3.4e-06	0.00041	99.17	156	PMP2	2400000000000	6.1e-06	0.00073	99.17
157	PRSS8	2.6e+34	1.2e-13	1.4e-11	99.17	157	C11ORF96	2.5e+30	3.6e-11	4.3e-09	99.17	157	PAQR5	8.6e+17	4.4e-07	5.2e-05	99.17	157	RAB3B	260000000000	7.4e-07	8.9e-05	99.17	157	UBA52	3.3e+16	2.5e-05	0.003	99.17	157	HSPB1	1300000000000	3.4e-06	0.00041	99.17	157	RBMS3	2400000000000	6.1e-06	0.00073	99.17
158	HES1	2.7e+34	1.2e-13	1.5e-11	99.16	158	LMCD1	2.5e+30	3.6e-11	4.3e-09	99.16	158	THBS4	9.1e+17	4.6e-07	5.4e-05	99.16	158	SEPTIN5	270000000000	7.7e-07	9.2e-05	99.16	158	CFD	3.7e+16	2.7e-05	0.0032	99.16	158	ZFHX3	1300000000000	3.5e-06	0.00041	99.16	158	HSPG2	2400000000000	6.1e-06	0.00073	99.16
159	APLP2	2.8e+34	1.3e-13	1.5e-11	99.16	159	SLC11A1	3e+30	4.2e-11	5e-09	99.16	159	GCOM1	9.9e+17	5e-07	5.9e-05	99.16	159	RHOBTB3	270000000000	8e-07	9.4e-05	99.16	159	APOBR	3.7e+16	2.8e-05	0.0032	99.16	159	ANTXR1	1300000000000	3.5e-06	0.00041	99.16	159	FEZ1	2400000000000	6.2e-06	0.00073	99.16
160	PCDH1	3.4e+34	1.5e-13	1.7e-11	99.15	160	GFPT2	4e+30	5.4e-11	6.3e-09	99.15	160	CYP4V2	1.1e+18	5.2e-07	6.1e-05	99.15	160	DACH1	280000000000	8e-07	9.4e-05	99.15	160	DENND1C	3.9e+16	2.9e-05	0.0034	99.15	160	NIBAN1	1400000000000	3.7e-06	0.00043	99.15	160	PHLDA1	2500000000000	6.2e-06	0.00073	99.15
161	OLFM4	3.5e+34	1.5e-13	1.8e-11	99.15	161	DKK3	4.2e+30	5.6e-11	6.6e-09	99.15	161	SLC38A3	1.1e+18	5.2e-07	6.1e-05	99.15	161	ALDH1A1	290000000000	8.5e-07	9.9e-05	99.15	161	VIM	4.5e+16	3.2e-05	0.0037	99.15	161	NFIC	1400000000000	3.7e-06	0.00043	99.15	161	ANXA2	2600000000000	6.4e-06	0.00075	99.15
162	PTPRF	3.7e+34	1.6e-13	1.9e-11	99.14	162	FNDC1	4.7e+30	6.3e-11	7.3e-09	99.14	162	ELF3	1.1e+18	5.4e-07	6.2e-05	99.14	162	QDPR	300000000000	8.5e-07	9.9e-05	99.14	162	ARHGEF1	4.5e+16	3.2e-05	0.0038	99.14	162	S1PR3	1400000000000	3.8e-06	0.00044	99.14	162	COL14A1	2600000000000	6.5e-06	0.00076	99.14
163	SCD	3.8e+34	1.7e-13	1.9e-11	99.14	163	HOPX	5.6e+30	7.3e-11	8.4e-09	99.14	163	TUSC3	1.1e+18	5.5e-07	6.2e-05	99.14	163	SUSD4	300000000000	8.7e-07	0.0001	99.14	163	LPCAT1	4.6e+16	3.3e-05	0.0038	99.14	163	DEPP1	1500000000000	3.9e-06	0.00045	99.14	163	SYT11	2700000000000	6.7e-06	0.00077	99.14
164	TMEM54	3.9e+34	1.7e-13	1.9e-11	99.13	164	PPP1R14A	6e+30	7.8e-11	8.9e-09	99.13	164	TC2N	1.1e+18	5.5e-07	6.2e-05	99.13	164	SLC6A17	310000000000	8.9e-07	0.0001	99.13	164	ZC3H12D	4.8e+16	3.4e-05	0.0039	99.13	164	PECAM1	1500000000000	3.9e-06	0.00045	99.13	164	AFAP1L2	2700000000000	6.7e-06	0.00077	99.13
165	DHCR24	4e+34	1.7e-13	2e-11	99.13	165	DPEP1	6e+30	7.8e-11	8.9e-09	99.13	165	RAB3IP	1.1e+18	5.5e-07	6.2e-05	99.13	165	TMEM63C	330000000000	9.4e-07	0.00011	99.13	165	RHOG	4.9e+16	3.5e-05	0.004	99.13	165	SCARA3	1500000000000	4e-06	0.00045	99.13	165	INSC	2700000000000	6.8e-06	0.00078	99.13
166	ANKRD36C	4.4e+34	1.9e-13	2.1e-11	99.12	166	PODN	6.3e+30	8.1e-11	9.1e-09	99.12	166	LRG1	1.2e+18	5.7e-07	6.4e-05	99.12	166	SYT4	330000000000	9.5e-07	0.00011	99.12	166	EHD1	5e+16	3.5e-05	0.004	99.12	166	LTBP4	1500000000000	4e-06	0.00046	99.12	166	KLHL5	2800000000000	6.9e-06	0.00078	99.12
167	SGPP2	4.9e+34	2.1e-13	2.3e-11	99.12	167	MFAP2	6.5e+30	8.4e-11	9.4e-09	99.12	167	ALB	1.2e+18	5.8e-07	6.5e-05	99.12	167	CEP126	350000000000	1e-06	0.00011	99.12	167	G3BP2	5.2e+16	3.6e-05	0.0041	99.12	167	DUSP1	1600000000000	4.1e-06	0.00046	99.12	167	DLC1	2900000000000	7.2e-06	0.00081	99.12
168	VASP	5.3e+34	2.2e-13	2.5e-11	99.11	168	HTRA3	6.8e+30	8.7e-11	9.7e-09	99.11	168	AZGP1	1.3e+18	6.1e-07	6.8e-05	99.11	168	SURF4	370000000000	1.1e-06	0.00012	99.11	168	STAT5A	5.2e+16	3.7e-05	0.0041	99.11	168	CACNA1H	1600000000000	4.2e-06	0.00047	99.11	168	ENDOD1	3000000000000	7.4e-06	0.00083	99.11
169	KCNK1	6.2e+34	2.6e-13	2.9e-11	99.1	169	CSRP1	7e+30	8.8e-11	9.8e-09	99.1	169	RHOBTB3	1.3e+18	6.4e-07	7.1e-05	99.1	169	NENF	380000000000	1.1e-06	0.00012	99.1	169	RCSD1	5.3e+16	3.7e-05	0.0041	99.1	169	TSC22D1	1700000000000	4.3e-06	0.00048	99.1	169	FBN1	3000000000000	7.5e-06	0.00083	99.1
170	LY6E	7.2e+34	2.9e-13	3.3e-11	99.1	170	S100A4	8e+30	1e-10	1.1e-08	99.1	170	MT1B	1.4e+18	6.5e-07	7.2e-05	99.1	170	RTN1	380000000000	1.1e-06	0.00012	99.1	170	CCR7	5.4e+16	3.7e-05	0.0041	99.1	170	CRTAP	1900000000000	4.8e-06	0.00053	99.1	170	ALDH1A3	3000000000000	7.5e-06	0.00083	99.1
171	CAPN5	7.3e+34	3e-13	3.3e-11	99.09	171	FAP	8e+30	1e-10	1.1e-08	99.09	171	IMPA2	1.4e+18	6.6e-07	7.2e-05	99.09	171	PDXDC1	380000000000	1.1e-06	0.00012	99.09	171	AKR1B1	5.4e+16	3.8e-05	0.0041	99.09	171	HSPB8	1900000000000	4.8e-06	0.00053	99.09	171	NCDN	3100000000000	7.7e-06	0.00084	99.09
172	TMBIM6	7.9e+34	3.2e-13	3.5e-11	99.09	172	GGT5	8.3e+30	1e-10	1.1e-08	99.09	172	C2ORF72	1.4e+18	6.9e-07	7.5e-05	99.09	172	KCNG3	400000000000	1.1e-06	0.00012	99.09	172	FCGR2B	5.5e+16	3.8e-05	0.0041	99.09	172	JAG1	1900000000000	5e-06	0.00054	99.09	172	MIA	3400000000000	8.3e-06	0.00091	99.09
173	AGPAT2	8e+34	3.2e-13	3.5e-11	99.08	173	C1QTNF5	8.5e+30	1.1e-10	1.1e-08	99.08	173	SEL1L3	1.5e+18	7e-07	7.5e-05	99.08	173	RIMBP2	420000000000	1.2e-06	0.00013	99.08	173	TBC1D10C	5.6e+16	3.9e-05	0.0042	99.08	173	FADS3	2000000000000	5.1e-06	0.00055	99.08	173	CD81	3500000000000	8.7e-06	0.00094	99.08
174	ADAM9	9.9e+34	3.9e-13	4.2e-11	99.08	174	MEGF6	8.7e+30	1.1e-10	1.2e-08	99.08	174	PRDX4	1.5e+18	7e-07	7.5e-05	99.08	174	KIF12	430000000000	1.2e-06	0.00013	99.08	174	SNX20	5.7e+16	3.9e-05	0.0042	99.08	174	DPYSL3	2200000000000	5.7e-06	0.00061	99.08	174	LUM	3800000000000	9.2e-06	0.00099	99.08
175	CAPN2	1e+35	4e-13	4.2e-11	99.07	175	PSAP	8.9e+30	1.1e-10	1.2e-08	99.07	175	PROM1	1.5e+18	7e-07	7.5e-05	99.07	175	MRLN	440000000000	1.2e-06	0.00013	99.07	175	TAPBP	5.9e+16	4e-05	0.0043	99.07	175	VCL	2300000000000	5.8e-06	0.00062	99.07	175	SRGAP2B	3800000000000	9.2e-06	0.00099	99.07
176	ERN2	1.1e+35	4.1e-13	4.4e-11	99.07	176	ANKH	9.4e+30	1.1e-10	1.2e-08	99.07	176	IL1R1	1.6e+18	7.4e-07	7.9e-05	99.07	176	MAP6	480000000000	1.4e-06	0.00014	99.07	176	ANKRD44	6.4e+16	4.3e-05	0.0046	99.07	176	TSC22D3	2300000000000	5.8e-06	0.00062	99.07	176	EMP1	4000000000000	9.8e-06	0.001	99.07
177	CD151	1.1e+35	4.3e-13	4.6e-11	99.06	177	SERF1B	9.6e+30	1.2e-10	1.2e-08	99.06	177	ATP5F1C	1.6e+18	7.7e-07	8.1e-05	99.06	177	CD200	510000000000	1.4e-06	0.00015	99.06	177	PPP1R18	6.6e+16	4.5e-05	0.0047	99.06	177	LPP	2500000000000	6.2e-06	0.00066	99.06	177	COL16A1	4300000000000	1e-05	0.0011	99.06
178	GSDMB	1.1e+35	4.4e-13	4.7e-11	99.06	178	MGP	1.1e+31	1.3e-10	1.3e-08	99.06	178	PLSCR1	1.7e+18	7.8e-07	8.2e-05	99.06	178	P4HTM	540000000000	1.5e-06	0.00016	99.06	178	PGGHG	7e+16	4.7e-05	0.0049	99.06	178	SORBS3	2500000000000	6.3e-06	0.00066	99.06	178	GAB1	4600000000000	1.1e-05	0.0011	99.06
179	TSPAN13	1.2e+35	4.5e-13	4.8e-11	99.05	179	GASK1B	1.1e+31	1.3e-10	1.4e-08	99.05	179	SOAT1	1.7e+18	8.1e-07	8.5e-05	99.05	179	KIF5C	570000000000	1.6e-06	0.00017	99.05	179	RASSF1	7.4e+16	4.9e-05	0.0051	99.05	179	SBSPON	2500000000000	6.3e-06	0.00066	99.05	179	SCARB2	4600000000000	1.1e-05	0.0011	99.05
180	KDELR2	1.2e+35	4.7e-13	4.9e-11	99.05	180	CYBB	1.2e+31	1.5e-10	1.5e-08	99.05	180	NUPR1	1.8e+18	8.4e-07	8.8e-05	99.05	180	PLK2	580000000000	1.6e-06	0.00017	99.05	180	DENND2D	7.8e+16	5.1e-05	0.0052	99.05	180	KIF1C	2700000000000	6.7e-06	0.0007	99.05	180	MRFAP1	4600000000000	1.1e-05	0.0011	99.05
181	SERPINB1	1.3e+35	4.9e-13	5.1e-11	99.04	181	SELENOM	1.2e+31	1.5e-10	1.5e-08	99.04	181	SERPINF1	1.8e+18	8.5e-07	8.9e-05	99.04	181	CIRBP	600000000000	1.7e-06	0.00017	99.04	181	CTSC	7.8e+16	5.1e-05	0.0052	99.04	181	MYH10	2800000000000	7e-06	0.00072	99.04	181	SORCS1	5000000000000	1.2e-05	0.0012	99.04
182	SLC2A1	1.4e+35	5.2e-13	5.4e-11	99.04	182	EMP1	1.4e+31	1.6e-10	1.7e-08	99.04	182	GJB1	1.9e+18	8.8e-07	9.1e-05	99.04	182	TMX4	650000000000	1.8e-06	0.00019	99.04	182	KLRG1	7.8e+16	5.1e-05	0.0052	99.04	182	TBC1D1	3000000000000	7.4e-06	0.00076	99.04	182	ERBB3	5000000000000	1.2e-05	0.0012	99.04
183	COX6A1	1.5e+35	5.6e-13	5.8e-11	99.03	183	SEMA3C	1.5e+31	1.7e-10	1.7e-08	99.03	183	METTL7A	2e+18	9e-07	9.3e-05	99.03	183	CFC1	670000000000	1.9e-06	0.00019	99.03	183	CAPG	7.8e+16	5.1e-05	0.0052	99.03	183	MSN	3000000000000	7.4e-06	0.00076	99.03	183	CLU	5300000000000	1.2e-05	0.0013	99.03
184	GMDS	1.6e+35	5.8e-13	6e-11	99.02	184	FOSB	1.5e+31	1.7e-10	1.7e-08	99.02	184	GRB10	2.1e+18	9.6e-07	9.7e-05	99.02	184	MCF2L	680000000000	1.9e-06	0.00019	99.02	184	CNPY3	7.9e+16	5.1e-05	0.0052	99.02	184	FBLIM1	3000000000000	7.5e-06	0.00077	99.02	184	CD74	5400000000000	1.3e-05	0.0013	99.02
185	CTNND1	1.6e+35	6.1e-13	6.1e-11	99.02	185	CD163	1.9e+31	2.1e-10	2.1e-08	99.02	185	CFI	2.1e+18	9.6e-07	9.7e-05	99.02	185	RRAGD	680000000000	1.9e-06	0.00019	99.02	185	PRDM1	8.1e+16	5.3e-05	0.0053	99.02	185	ADAMTS8	3100000000000	7.6e-06	0.00077	99.02	185	EPB41L3	5700000000000	1.3e-05	0.0014	99.02
186	COX5A	1.7e+35	6.3e-13	6.4e-11	99.01	186	TPM4	1.9e+31	2.1e-10	2.1e-08	99.01	186	GGTLC2	2.1e+18	9.7e-07	9.8e-05	99.01	186	SLC4A10	700000000000	1.9e-06	0.00019	99.01	186	CCDC88B	8.3e+16	5.3e-05	0.0054	99.01	186	MYC	3100000000000	7.6e-06	0.00077	99.01	186	TNC	5800000000000	1.3e-05	0.0014	99.01
187	EPS8L2	1.9e+35	6.8e-13	6.8e-11	99.01	187	CMTM3	2e+31	2.2e-10	2.2e-08	99.01	187	FAM149A	2.2e+18	1e-06	0.0001	99.01	187	KLHL42	710000000000	2e-06	0.0002	99.01	187	CSF1	8.4e+16	5.4e-05	0.0054	99.01	187	SYNPO	3100000000000	7.8e-06	0.00078	99.01	187	BMPR2	6200000000000	1.4e-05	0.0014	99.01
188	BAIAP2L1	1.9e+35	7e-13	7e-11	99	188	CHPF	2.1e+31	2.3e-10	2.3e-08	99	188	PLVAP	2.3e+18	1e-06	0.0001	99	188	CNTN1	720000000000	2e-06	0.0002	99	188	SH3BP5	8.6e+16	5.5e-05	0.0055	99	188	ADH1B	3200000000000	7.9e-06	0.00079	99	188	ID3	6200000000000	1.4e-05	0.0014	99
189	RAC1	2.1e+35	7.7e-13	7.6e-11	99	189	TSHZ2	2.1e+31	2.3e-10	2.3e-08	99	189	KIAA1522	2.3e+18	1e-06	0.0001	99	189	PARVB	730000000000	2e-06	0.0002	99	189	LAIR1	8.8e+16	5.6e-05	0.0055	99	189	MRGPRF	3400000000000	8.3e-06	0.00082	99	189	CD9	6300000000000	1.5e-05	0.0014	99
190	CANT1	2.3e+35	8.1e-13	8e-11	98.99	190	GJB2	2.2e+31	2.4e-10	2.4e-08	98.99	190	SSR4	2.3e+18	1.1e-06	0.0001	98.99	190	ARVCF	760000000000	2.1e-06	0.00021	98.99	190	ZAP70	8.8e+16	5.6e-05	0.0055	98.99	190	OGN	3400000000000	8.3e-06	0.00082	98.99	190	DMD	6600000000000	1.5e-05	0.0015	98.99
191	SEMA4B	2.6e+35	9.1e-13	9e-11	98.99	191	PTPRC	2.5e+31	2.7e-10	2.6e-08	98.99	191	EPHX1	2.4e+18	1.1e-06	0.00011	98.99	191	AC055839.2	790000000000	2.2e-06	0.00021	98.99	191	IL32	8.9e+16	5.6e-05	0.0055	98.99	191	SUSD2	3500000000000	8.7e-06	0.00085	98.99	191	CADM3	6800000000000	1.6e-05	0.0015	98.99
192	PKM	2.9e+35	1e-12	9.9e-11	98.98	192	EFEMP1	2.6e+31	2.7e-10	2.7e-08	98.98	192	ACAT1	2.5e+18	1.1e-06	0.00011	98.98	192	VAMP2	790000000000	2.2e-06	0.00021	98.98	192	GPNMB	8.9e+16	5.7e-05	0.0055	98.98	192	TP53I11	3700000000000	8.9e-06	0.00087	98.98	192	BIN1	6900000000000	1.6e-05	0.0015	98.98
193	CLDN18	3e+35	1e-12	1e-10	98.98	193	PMP22	2.6e+31	2.8e-10	2.7e-08	98.98	193	SLC37A4	2.5e+18	1.1e-06	0.00011	98.98	193	GNAO1	820000000000	2.2e-06	0.00022	98.98	193	FGR	9.5e+16	6e-05	0.0058	98.98	193	RGS5	3800000000000	9.2e-06	0.00089	98.98	193	AATK	7000000000000	1.6e-05	0.0015	98.98
194	PHLDA2	3.2e+35	1.1e-12	1.1e-10	98.97	194	MYH11	2.7e+31	2.8e-10	2.8e-08	98.97	194	ATP1B1	2.8e+18	1.2e-06	0.00012	98.97	194	INPP5F	820000000000	2.2e-06	0.00022	98.97	194	S100A4	9.5e+16	6e-05	0.0058	98.97	194	ENTPD1	3900000000000	9.4e-06	0.00091	98.97	194	PLAAT3	7200000000000	1.6e-05	0.0016	98.97
195	PRELID3B	3.3e+35	1.1e-12	1.1e-10	98.97	195	HSPB6	2.9e+31	3e-10	2.9e-08	98.97	195	MMP7	2.9e+18	1.3e-06	0.00012	98.97	195	NOL4	830000000000	2.3e-06	0.00022	98.97	195	CD163	1e+17	6.2e-05	0.006	98.97	195	PDE3A	4000000000000	9.6e-06	0.00091	98.97	195	CLSTN1	7400000000000	1.7e-05	0.0016	98.97
196	ARF1	3.7e+35	1.3e-12	1.2e-10	98.96	196	SMOC2	3.1e+31	3.2e-10	3.1e-08	98.96	196	NPNT	3.6e+18	1.5e-06	0.00015	98.96	196	SLC37A4	870000000000	2.4e-06	0.00023	98.96	196	IL27RA	1e+17	6.2e-05	0.006	98.96	196	AQP1	4000000000000	9.6e-06	0.00091	98.96	196	WWTR1	7700000000000	1.7e-05	0.0017	98.96
197	ERBB2	3.9e+35	1.3e-12	1.2e-10	98.96	197	PTGDS	3.3e+31	3.4e-10	3.2e-08	98.96	197	SLC28A3	3.7e+18	1.6e-06	0.00015	98.96	197	CAMK2N1	900000000000	2.4e-06	0.00023	98.96	197	IKBKB	1e+17	6.4e-05	0.0061	98.96	197	ATN1	4000000000000	9.6e-06	0.00091	98.96	197	COL18A1	9000000000000	2e-05	0.0019	98.96
198	LGALS3BP	4.5e+35	1.5e-12	1.4e-10	98.95	198	SCARF2	3.3e+31	3.4e-10	3.3e-08	98.95	198	MAP3K21	3.9e+18	1.7e-06	0.00016	98.95	198	CADM1	900000000000	2.5e-06	0.00023	98.95	198	GPSM3	1e+17	6.4e-05	0.0061	98.95	198	ZYX	4000000000000	9.6e-06	0.00091	98.95	198	UCHL1	9100000000000	2e-05	0.0019	98.95
199	HSP90AA1	4.6e+35	1.5e-12	1.4e-10	98.94	199	LAMB1	3.9e+31	3.9e-10	3.7e-08	98.94	199	FRAS1	4e+18	1.7e-06	0.00016	98.94	199	ERP29	920000000000	2.5e-06	0.00024	98.94	199	AKR1A1	1.1e+17	6.5e-05	0.0062	98.94	199	EFHD1	4000000000000	9.7e-06	0.00091	98.94	199	MDK	10000000000000	2.3e-05	0.0021	98.94
200	SERPINA1	4.6e+35	1.5e-12	1.4e-10	98.94	200	UBE2E2	4.2e+31	4.2e-10	3.9e-08	98.94	200	COQ8A	4.2e+18	1.8e-06	0.00016	98.94	200	SPINT2	940000000000	2.5e-06	0.00024	98.94	200	RASSF4	1.1e+17	6.8e-05	0.0064	98.94	200	NET1	4200000000000	1e-05	0.00094	98.94	200	DYNC1LI2	11000000000000	2.3e-05	0.0022	98.94
201	CD164	5.1e+35	1.7e-12	1.5e-10	98.93	201	SLC2A3	4.9e+31	4.7e-10	4.4e-08	98.93	201	SERAC1	4.4e+18	1.8e-06	0.00017	98.93	201	DDR1	940000000000	2.6e-06	0.00024	98.93	201	SAT1	1.2e+17	7.1e-05	0.0067	98.93	201	AHNAK	4200000000000	1e-05	0.00094	98.93	201	ABCB5	11000000000000	2.3e-05	0.0022	98.93
202	LDLR	5.1e+35	1.7e-12	1.5e-10	98.93	202	EFEMP2	5.7e+31	5.4e-10	5e-08	98.93	202	PTPRF	4.6e+18	1.9e-06	0.00017	98.93	202	RGS5	960000000000	2.6e-06	0.00024	98.93	202	TNXB	1.2e+17	7.2e-05	0.0067	98.93	202	KLF9	4200000000000	1e-05	0.00094	98.93	202	ADD3	11000000000000	2.4e-05	0.0022	98.93
203	YWHAZ	5.3e+35	1.7e-12	1.6e-10	98.92	203	PEA15	5.9e+31	5.6e-10	5.2e-08	98.92	203	NDRG2	4.7e+18	1.9e-06	0.00018	98.92	203	RIC3	970000000000	2.6e-06	0.00024	98.92	203	TAGAP	1.2e+17	7.5e-05	0.0069	98.92	203	SORBS2	4500000000000	1.1e-05	0.00099	98.92	203	MYO5A	11000000000000	2.4e-05	0.0022	98.92
204	TSPAN15	6.9e+35	2.2e-12	2e-10	98.92	204	CD37	6.1e+31	5.8e-10	5.3e-08	98.92	204	PABPC4	4.9e+18	2e-06	0.00018	98.92	204	DEPP1	1000000000000	2.7e-06	0.00025	98.92	204	TUT7	1.3e+17	7.5e-05	0.0069	98.92	204	CCL19	4600000000000	1.1e-05	0.001	98.92	204	IFITM3	11000000000000	2.4e-05	0.0022	98.92
205	MGAT4B	7e+35	2.2e-12	2e-10	98.91	205	C1QA	6.2e+31	5.8e-10	5.3e-08	98.91	205	SYNGR1	5e+18	2e-06	0.00018	98.91	205	HSF4	1000000000000	2.8e-06	0.00025	98.91	205	PTGER4	1.3e+17	7.6e-05	0.0069	98.91	205	ADARB1	4900000000000	1.2e-05	0.0011	98.91	205	COL1A2	13000000000000	2.7e-05	0.0025	98.91
206	PERP	7.2e+35	2.2e-12	2e-10	98.91	206	S100A9	6.4e+31	5.9e-10	5.4e-08	98.91	206	PHGDH	5.3e+18	2.1e-06	0.00019	98.91	206	CASR	1000000000000	2.8e-06	0.00025	98.91	206	TRAF3IP3	1.3e+17	7.7e-05	0.0069	98.91	206	MACF1	4900000000000	1.2e-05	0.0011	98.91	206	S100A10	13000000000000	2.8e-05	0.0026	98.91
207	MMP7	7.9e+35	2.4e-12	2.2e-10	98.9	207	WNT2	6.5e+31	6e-10	5.5e-08	98.9	207	EIF4EBP1	5.8e+18	2.3e-06	0.00021	98.9	207	BEX2	1000000000000	2.8e-06	0.00025	98.9	207	CRLF3	1.3e+17	7.7e-05	0.0069	98.9	207	SOCS3	5000000000000	1.2e-05	0.0011	98.9	207	LHFPL6	14000000000000	3e-05	0.0027	98.9
208	SOX9	7.9e+35	2.4e-12	2.2e-10	98.9	208	LOXL2	6.6e+31	6.1e-10	5.5e-08	98.9	208	RARRES2	6.3e+18	2.5e-06	0.00022	98.9	208	DZIP3	1100000000000	2.9e-06	0.00026	98.9	208	PCSK7	1.3e+17	7.7e-05	0.0069	98.9	208	ACTB	5100000000000	1.2e-05	0.0011	98.9	208	ECM1	15000000000000	3e-05	0.0027	98.9
209	USH1C	8e+35	2.5e-12	2.2e-10	98.89	209	ID3	6.6e+31	6.2e-10	5.5e-08	98.89	209	SFRP4	6.6e+18	2.6e-06	0.00023	98.89	209	GDAP1	1100000000000	2.9e-06	0.00026	98.89	209	PARP15	1.3e+17	7.7e-05	0.0069	98.89	209	ARHGEF17	5100000000000	1.2e-05	0.0011	98.89	209	PSAP	15000000000000	3.1e-05	0.0027	98.89
210	CHCHD2	8.5e+35	2.6e-12	2.3e-10	98.89	210	IFI30	7.7e+31	7e-10	6.3e-08	98.89	210	NRP1	6.7e+18	2.6e-06	0.00023	98.89	210	WDR6	1100000000000	3.1e-06	0.00027	98.89	210	DOCK10	1.3e+17	7.8e-05	0.0069	98.89	210	SERPINE1	5200000000000	1.2e-05	0.0011	98.89	210	PHLDA3	15000000000000	3.1e-05	0.0028	98.89
211	CGN	8.8e+35	2.7e-12	2.4e-10	98.88	211	ITGB5	7.8e+31	7e-10	6.3e-08	98.88	211	SDC4	6.9e+18	2.7e-06	0.00024	98.88	211	MYO1B	1100000000000	3.1e-06	0.00027	98.88	211	SELL	1.3e+17	7.9e-05	0.007	98.88	211	PALLD	5300000000000	1.3e-05	0.0011	98.88	211	PCBP4	15000000000000	3.1e-05	0.0028	98.88
212	CBLC	9.9e+35	3e-12	2.6e-10	98.88	212	LRRC32	7.9e+31	7.1e-10	6.3e-08	98.88	212	A2M	6.9e+18	2.7e-06	0.00024	98.88	212	OLFM2	1400000000000	3.7e-06	0.00032	98.88	212	HIST1H4F	1.4e+17	8.1e-05	0.0072	98.88	212	AOC3	5600000000000	1.3e-05	0.0012	98.88	212	RCN2	15000000000000	3.1e-05	0.0028	98.88
213	PKP3	1e+36	3e-12	2.6e-10	98.87	213	IGF1	8.1e+31	7.3e-10	6.4e-08	98.87	213	LYPD1	7.4e+18	2.8e-06	0.00025	98.87	213	ABCC5	1400000000000	3.8e-06	0.00034	98.87	213	FYB1	1.4e+17	8.2e-05	0.0072	98.87	213	FAT4	5800000000000	1.3e-05	0.0012	98.87	213	FCGBP	15000000000000	3.1e-05	0.0028	98.87
214	APOL1	1e+36	3e-12	2.6e-10	98.86	214	GEM	8.9e+31	7.9e-10	7e-08	98.86	214	PDE7A	7.5e+18	2.9e-06	0.00025	98.86	214	SLC16A12	1600000000000	4.1e-06	0.00036	98.86	214	PIK3CD	1.4e+17	8.3e-05	0.0072	98.86	214	HES4	6000000000000	1.4e-05	0.0012	98.86	214	TNFRSF19	16000000000000	3.2e-05	0.0028	98.86
215	KCNE3	1e+36	3e-12	2.6e-10	98.86	215	DUSP1	9e+31	8e-10	7e-08	98.86	215	RNASE1	7.6e+18	2.9e-06	0.00025	98.86	215	TMED8	1600000000000	4.2e-06	0.00036	98.86	215	MYD88	1.4e+17	8.3e-05	0.0072	98.86	215	CPED1	6000000000000	1.4e-05	0.0012	98.86	215	SYNM	16000000000000	3.3e-05	0.0029	98.86
216	PROM2	1e+36	3.1e-12	2.7e-10	98.85	216	NR4A1	9e+31	8e-10	7e-08	98.85	216	TESC	7.7e+18	2.9e-06	0.00025	98.85	216	SLC38A4	1600000000000	4.3e-06	0.00037	98.85	216	ITGB7	1.4e+17	8.3e-05	0.0072	98.85	216	ATP8B2	6500000000000	1.5e-05	0.0013	98.85	216	LSP1	16000000000000	3.3e-05	0.0029	98.85
217	C12ORF75	1.3e+36	3.7e-12	3.2e-10	98.85	217	F13A1	9.7e+31	8.5e-10	7.4e-08	98.85	217	FURIN	8.2e+18	3.1e-06	0.00027	98.85	217	UCN3	1700000000000	4.5e-06	0.00039	98.85	217	CTSD	1.4e+17	8.4e-05	0.0072	98.85	217	PTMS	6600000000000	1.5e-05	0.0013	98.85	217	S100A6	16000000000000	3.3e-05	0.0029	98.85
218	EZR	1.3e+36	3.7e-12	3.2e-10	98.84	218	P3H3	1.1e+32	9.3e-10	8e-08	98.84	218	SLC25A30	8.6e+18	3.2e-06	0.00028	98.84	218	CACNA2D2	1800000000000	4.6e-06	0.0004	98.84	218	FTL	1.5e+17	8.5e-05	0.0073	98.84	218	FERMT2	6900000000000	1.6e-05	0.0014	98.84	218	NIBAN2	16000000000000	3.4e-05	0.0029	98.84
219	EIF6	1.5e+36	4.2e-12	3.6e-10	98.84	219	GLT8D2	1.2e+32	1e-09	9e-08	98.84	219	CES1	9.2e+18	3.4e-06	0.00029	98.84	219	KCNH2	1800000000000	4.7e-06	0.0004	98.84	219	USP36	1.5e+17	8.5e-05	0.0073	98.84	219	LAMB2	7000000000000	1.6e-05	0.0014	98.84	219	UXS1	17000000000000	3.5e-05	0.003	98.84
220	MDK	1.6e+36	4.6e-12	3.9e-10	98.83	220	CCN4	1.3e+32	1.1e-09	9.1e-08	98.83	220	HHEX	9.3e+18	3.4e-06	0.00029	98.83	220	RAB3IP	2000000000000	5e-06	0.00043	98.83	220	SLC2A3	1.5e+17	8.8e-05	0.0075	98.83	220	LRRC32	7200000000000	1.6e-05	0.0014	98.83	220	TRIB2	17000000000000	3.5e-05	0.003	98.83
221	PTK6	1.9e+36	5.2e-12	4.4e-10	98.83	221	APBB2	1.3e+32	1.1e-09	9.5e-08	98.83	221	FGFR2	9.4e+18	3.5e-06	0.00029	98.83	221	NPM2	2000000000000	5.2e-06	0.00044	98.83	221	SAMHD1	1.5e+17	8.8e-05	0.0075	98.83	221	ARHGEF25	7200000000000	1.6e-05	0.0014	98.83	221	CLDN1	18000000000000	3.7e-05	0.0031	98.83
222	SNRPD1	2e+36	5.5e-12	4.6e-10	98.82	222	LSP1	1.4e+32	1.2e-09	1e-07	98.82	222	HLA-DPB1	9.5e+18	3.5e-06	0.00029	98.82	222	SYT16	2100000000000	5.3e-06	0.00045	98.82	222	GMIP	1.5e+17	8.8e-05	0.0075	98.82	222	COL6A1	7200000000000	1.6e-05	0.0014	98.82	222	ADGRG6	18000000000000	3.7e-05	0.0031	98.82
223	SDC1	2.1e+36	5.7e-12	4.8e-10	98.82	223	CLEC11A	1.8e+32	1.5e-09	1.2e-07	98.82	223	FGG	9.5e+18	3.5e-06	0.00029	98.82	223	SEZ6L2	2100000000000	5.3e-06	0.00045	98.82	223	NIBAN3	1.5e+17	8.9e-05	0.0075	98.82	223	SOD2	7500000000000	1.7e-05	0.0014	98.82	223	CSRP1	18000000000000	3.7e-05	0.0031	98.82
224	MUC20	2.2e+36	6e-12	5e-10	98.81	224	ADAM12	2.1e+32	1.6e-09	1.3e-07	98.81	224	PPARGC1A	9.5e+18	3.5e-06	0.00029	98.81	224	HSD17B14	2100000000000	5.4e-06	0.00046	98.81	224	NUPR1	1.6e+17	9e-05	0.0075	98.81	224	GAS6	7700000000000	1.7e-05	0.0015	98.81	224	TCF4	20000000000000	4.1e-05	0.0034	98.81
225	CD2AP	2.3e+36	6.2e-12	5.2e-10	98.81	225	CPXM2	2.1e+32	1.6e-09	1.3e-07	98.81	225	C4BPA	9.8e+18	3.6e-06	0.0003	98.81	225	MEAF6	2200000000000	5.5e-06	0.00046	98.81	225	CD8A	1.6e+17	9.1e-05	0.0076	98.81	225	ELL2	8000000000000	1.8e-05	0.0015	98.81	225	ADAM23	20000000000000	4.1e-05	0.0034	98.81
226	C6ORF132	2.4e+36	6.4e-12	5.3e-10	98.8	226	MYH9	2.1e+32	1.6e-09	1.3e-07	98.8	226	FBLN1	1e+19	3.7e-06	0.00031	98.8	226	TTC3	2200000000000	5.5e-06	0.00046	98.8	226	RASA2	1.6e+17	9.3e-05	0.0077	98.8	226	MMP2	8000000000000	1.8e-05	0.0015	98.8	226	IGF1	21000000000000	4.2e-05	0.0035	98.8
227	CAPN8	2.4e+36	6.4e-12	5.3e-10	98.8	227	SEPTIN11	2.4e+32	1.8e-09	1.5e-07	98.8	227	MPP1	1e+19	3.8e-06	0.00031	98.8	227	EPCAM	2200000000000	5.5e-06	0.00046	98.8	227	LY86	1.7e+17	9.4e-05	0.0078	98.8	227	MAP1B	8100000000000	1.8e-05	0.0015	98.8	227	LTBP3	21000000000000	4.2e-05	0.0035	98.8
228	NET1	2.4e+36	6.5e-12	5.3e-10	98.79	228	CORIN	2.4e+32	1.8e-09	1.5e-07	98.79	228	DPEP1	1.1e+19	3.9e-06	0.00032	98.79	228	RGS11	2200000000000	5.7e-06	0.00047	98.79	228	CHST11	1.7e+17	9.5e-05	0.0078	98.79	228	DACT3	8100000000000	1.8e-05	0.0015	98.79	228	FN1	21000000000000	4.3e-05	0.0035	98.79
229	CAMK2N1	2.7e+36	7e-12	5.7e-10	98.78	229	SSC5D	2.6e+32	2e-09	1.6e-07	98.78	229	SEMA6A	1.1e+19	3.9e-06	0.00032	98.78	229	NECAB2	2200000000000	5.7e-06	0.00047	98.78	229	EEF1B2	1.7e+17	9.6e-05	0.0078	98.78	229	CDH5	8200000000000	1.8e-05	0.0015	98.78	229	ABCA9	22000000000000	4.4e-05	0.0036	98.78
230	COX6B1	3.2e+36	8.1e-12	6.6e-10	98.78	230	PLAUR	2.7e+32	2e-09	1.6e-07	98.78	230	DPT	1.2e+19	4.3e-06	0.00035	98.78	230	HSP90AB1	2500000000000	6.2e-06	0.00051	98.78	230	REG1A	1.7e+17	9.6e-05	0.0078	98.78	230	CCNI	8200000000000	1.8e-05	0.0015	98.78	230	PTEN	22000000000000	4.4e-05	0.0036	98.78
231	TINAGL1	3.2e+36	8.2e-12	6.6e-10	98.77	231	C7	2.8e+32	2.1e-09	1.7e-07	98.77	231	NUCB2	1.2e+19	4.4e-06	0.00036	98.77	231	SLC8A2	2600000000000	6.4e-06	0.00052	98.77	231	ATG16L2	1.7e+17	9.7e-05	0.0079	98.77	231	ADAMTS10	8400000000000	1.9e-05	0.0015	98.77	231	IFITM2	23000000000000	4.5e-05	0.0037	98.77
232	PDIA4	3.3e+36	8.4e-12	6.8e-10	98.77	232	TUBA1A	3.1e+32	2.2e-09	1.8e-07	98.77	232	PDZK1IP1	1.3e+19	4.5e-06	0.00037	98.77	232	PLVAP	2600000000000	6.6e-06	0.00054	98.77	232	NECAP2	1.7e+17	9.7e-05	0.0079	98.77	232	NTRK2	8400000000000	1.9e-05	0.0015	98.77	232	ARPP19	23000000000000	4.6e-05	0.0037	98.77
233	ASAP2	3.4e+36	8.6e-12	6.9e-10	98.76	233	VSIG4	3.1e+32	2.3e-09	1.8e-07	98.76	233	ARHGEF40	1.3e+19	4.6e-06	0.00037	98.76	233	PLCH2	2800000000000	7e-06	0.00056	98.76	233	FGL2	1.8e+17	9.9e-05	0.008	98.76	233	CYBRD1	8800000000000	2e-05	0.0016	98.76	233	IGFBP7	25000000000000	4.8e-05	0.0039	98.76
234	APH1A	3.7e+36	9.2e-12	7.4e-10	98.76	234	ITGA5	3.2e+32	2.3e-09	1.9e-07	98.76	234	IL6ST	1.4e+19	4.9e-06	0.00039	98.76	234	CHST9	2900000000000	7.1e-06	0.00057	98.76	234	PNRC1	1.8e+17	9.9e-05	0.008	98.76	234	HSPB7	9300000000000	2.1e-05	0.0016	98.76	234	SYNPO2	25000000000000	4.8e-05	0.0039	98.76
235	ICA1	3.8e+36	9.4e-12	7.5e-10	98.75	235	MATN3	3.2e+32	2.4e-09	1.9e-07	98.75	235	UGT2A3	1.5e+19	5.1e-06	0.0004	98.75	235	PLAGL1	2900000000000	7.1e-06	0.00057	98.75	235	NFKBIA	1.8e+17	0.0001	0.008	98.75	235	GJA5	9400000000000	2.1e-05	0.0017	98.75	235	EID1	25000000000000	4.9e-05	0.0039	98.75
236	VAMP8	4e+36	9.8e-12	7.8e-10	98.75	236	COPZ2	3.4e+32	2.5e-09	2e-07	98.75	236	ABCC3	1.5e+19	5.1e-06	0.0004	98.75	236	LMO1	2900000000000	7.2e-06	0.00057	98.75	236	TRAF1	1.8e+17	0.0001	0.008	98.75	236	CCN2	9500000000000	2.1e-05	0.0017	98.75	236	NAB1	26000000000000	5e-05	0.004	98.75
237	AQP5	4e+36	9.9e-12	7.8e-10	98.74	237	STMN2	3.6e+32	2.6e-09	2e-07	98.74	237	GGT1	1.5e+19	5.2e-06	0.00041	98.74	237	MARCH8	3000000000000	7.3e-06	0.00058	98.74	237	CTC1	1.9e+17	0.0001	0.0082	98.74	237	ATL3	9600000000000	2.1e-05	0.0017	98.74	237	ADGRL3	26000000000000	5e-05	0.004	98.74
238	ITGA2	4e+36	9.9e-12	7.8e-10	98.74	238	MRVI1	3.7e+32	2.6e-09	2.1e-07	98.74	238	PLPP2	1.5e+19	5.3e-06	0.00042	98.74	238	SNX29	3000000000000	7.4e-06	0.00058	98.74	238	C11ORF96	1.9e+17	0.0001	0.0082	98.74	238	CD81	9800000000000	2.2e-05	0.0017	98.74	238	APP	26000000000000	5.1e-05	0.004	98.74
239	DUOX2	4.4e+36	1.1e-11	8.5e-10	98.73	239	CST1	4.2e+32	2.9e-09	2.3e-07	98.73	239	AGFG2	1.6e+19	5.4e-06	0.00042	98.73	239	NRSN2	3100000000000	7.6e-06	0.0006	98.73	239	CD27	1.9e+17	0.0001	0.0082	98.73	239	CLEC14A	9900000000000	2.2e-05	0.0017	98.73	239	DCTN1	26000000000000	5.1e-05	0.004	98.73
240	FUT2	4.5e+36	1.1e-11	8.5e-10	98.73	240	PALM	4.3e+32	3e-09	2.3e-07	98.73	240	SEC63	1.7e+19	5.6e-06	0.00044	98.73	240	RTL5	3100000000000	7.7e-06	0.0006	98.73	240	TIGIT	1.9e+17	0.00011	0.0082	98.73	240	MSRB3	10000000000000	2.2e-05	0.0017	98.73	240	C1R	26000000000000	5.1e-05	0.004	98.73
241	F11R	4.5e+36	1.1e-11	8.5e-10	98.72	241	BNC2	4.5e+32	3.1e-09	2.4e-07	98.72	241	PMEPA1	1.7e+19	5.7e-06	0.00044	98.72	241	KCNJ11	3100000000000	7.8e-06	0.0006	98.72	241	MAP4K1	1.9e+17	0.00011	0.0083	98.72	241	COL15A1	10000000000000	2.3e-05	0.0018	98.72	241	KCNMB4	27000000000000	5.2e-05	0.004	98.72
242	ADGRF1	4.8e+36	1.2e-11	8.9e-10	98.72	242	ENC1	5.4e+32	3.6e-09	2.8e-07	98.72	242	HEYL	1.8e+19	6e-06	0.00046	98.72	242	KIAA0895L	3200000000000	7.9e-06	0.00061	98.72	242	TRADD	2e+17	0.00011	0.0084	98.72	242	TNS2	11000000000000	2.3e-05	0.0018	98.72	242	USP11	27000000000000	5.3e-05	0.0041	98.72
243	CMPK1	5.5e+36	1.3e-11	1e-09	98.71	243	EGR2	5.6e+32	3.7e-09	2.9e-07	98.71	243	KRT18	1.9e+19	6.1e-06	0.00047	98.71	243	HMGCLL1	3200000000000	7.9e-06	0.00061	98.71	243	ITGA4	2e+17	0.00011	0.0084	98.71	243	MICAL2	11000000000000	2.3e-05	0.0018	98.71	243	NFE2L2	27000000000000	5.3e-05	0.0041	98.71
244	DNM2	6.5e+36	1.5e-11	1.1e-09	98.7	244	PDPN	6e+32	3.9e-09	3e-07	98.7	244	COL27A1	1.9e+19	6.2e-06	0.00047	98.7	244	SLC4A8	3400000000000	8.3e-06	0.00063	98.7	244	PPP1R16B	2.1e+17	0.00011	0.0087	98.7	244	VWF	11000000000000	2.4e-05	0.0018	98.7	244	GLG1	28000000000000	5.3e-05	0.0041	98.7
245	ANXA11	7.3e+36	1.7e-11	1.3e-09	98.7	245	MARCKS	6.4e+32	4.2e-09	3.2e-07	98.7	245	SMARCD3	1.9e+19	6.2e-06	0.00048	98.7	245	ABCA2	3400000000000	8.3e-06	0.00064	98.7	245	SIPA1	2.1e+17	0.00011	0.0088	98.7	245	EMILIN1	11000000000000	2.4e-05	0.0018	98.7	245	SLIT2	29000000000000	5.6e-05	0.0043	98.7
246	STK24	7.4e+36	1.7e-11	1.3e-09	98.69	246	SFRP1	6.7e+32	4.3e-09	3.3e-07	98.69	246	CFAP221	1.9e+19	6.3e-06	0.00048	98.69	246	BTG3	3400000000000	8.4e-06	0.00064	98.69	246	TMA7	2.1e+17	0.00012	0.0088	98.69	246	TUBB6	11000000000000	2.4e-05	0.0019	98.69	246	TSHZ2	31000000000000	5.8e-05	0.0044	98.69
247	TRPM4	7.4e+36	1.7e-11	1.3e-09	98.69	247	TGFBI	6.9e+32	4.4e-09	3.3e-07	98.69	247	CD81	1.9e+19	6.4e-06	0.00048	98.69	247	RUFY3	3500000000000	8.7e-06	0.00066	98.69	247	DGKA	2.1e+17	0.00012	0.0088	98.69	247	CBX7	11000000000000	2.5e-05	0.0019	98.69	247	DCBLD2	31000000000000	5.8e-05	0.0044	98.69
248	EPS8L3	7.8e+36	1.8e-11	1.3e-09	98.68	248	ELN	6.9e+32	4.4e-09	3.3e-07	98.68	248	NFIB	2e+19	6.4e-06	0.00049	98.68	248	CALY	3600000000000	8.7e-06	0.00066	98.68	248	ITK	2.2e+17	0.00012	0.0089	98.68	248	PDLIM7	12000000000000	2.5e-05	0.0019	98.68	248	PCOLCE	31000000000000	5.8e-05	0.0044	98.68
249	KLK11	8.1e+36	1.8e-11	1.4e-09	98.68	249	PTGIS	7e+32	4.5e-09	3.4e-07	98.68	249	IFIT3	2e+19	6.5e-06	0.00049	98.68	249	SORL1	3600000000000	8.8e-06	0.00066	98.68	249	PLAUR	2.2e+17	0.00012	0.0089	98.68	249	EOGT	12000000000000	2.5e-05	0.0019	98.68	249	SPARCL1	31000000000000	5.9e-05	0.0044	98.68
250	POF1B	8.2e+36	1.8e-11	1.4e-09	98.67	250	CTSD	7.5e+32	4.7e-09	3.5e-07	98.67	250	SATB1	2e+19	6.6e-06	0.00049	98.67	250	CALM1	3600000000000	8.8e-06	0.00066	98.67	250	PIK3IP1	2.2e+17	0.00012	0.0089	98.67	250	MYOCD	12000000000000	2.5e-05	0.0019	98.67	250	TIMP1	32000000000000	6e-05	0.0045	98.67
251	LGR4	8.3e+36	1.8e-11	1.4e-09	98.67	251	MS4A6A	8.2e+32	5.1e-09	3.8e-07	98.67	251	MLXIPL	2.1e+19	6.8e-06	0.00051	98.67	251	ABLIM2	3700000000000	8.9e-06	0.00066	98.67	251	ARHGAP18	2.2e+17	0.00012	0.0089	98.67	251	ESAM	12000000000000	2.5e-05	0.0019	98.67	251	C1S	32000000000000	6.1e-05	0.0046	98.67
252	RNF128	8.8e+36	1.9e-11	1.4e-09	98.66	252	ISM1	8.7e+32	5.3e-09	4e-07	98.66	252	RBPMS	2.1e+19	6.9e-06	0.00051	98.66	252	TLE2	3700000000000	8.9e-06	0.00066	98.66	252	SAMSN1	2.2e+17	0.00012	0.0089	98.66	252	TMOD1	12000000000000	2.5e-05	0.0019	98.66	252	DYNC1H1	34000000000000	6.3e-05	0.0047	98.66
253	SERPINB6	9e+36	2e-11	1.5e-09	98.66	253	GPR68	8.7e+32	5.3e-09	4e-07	98.66	253	AFMID	2.1e+19	6.9e-06	0.00051	98.66	253	UNC13A	3900000000000	9.4e-06	0.0007	98.66	253	CTSB	2.3e+17	0.00012	0.009	98.66	253	EID1	12000000000000	2.6e-05	0.0019	98.66	253	PRNP	34000000000000	6.3e-05	0.0047	98.66
254	TUBB4B	9e+36	2e-11	1.5e-09	98.65	254	GAS6	9.6e+32	5.8e-09	4.3e-07	98.65	254	PTGDS	2.2e+19	7e-06	0.00051	98.65	254	RHBDD2	3900000000000	9.5e-06	0.0007	98.65	254	MS4A7	2.3e+17	0.00012	0.009	98.65	254	FXYD1	12000000000000	2.6e-05	0.0019	98.65	254	JUN	34000000000000	6.4e-05	0.0047	98.65
255	SYT8	1e+37	2.2e-11	1.6e-09	98.65	255	DERL3	1.1e+33	6.5e-09	4.7e-07	98.65	255	CXCL6	2.2e+19	7e-06	0.00051	98.65	255	KCNQ2	4000000000000	9.7e-06	0.00071	98.65	255	CCL4	2.3e+17	0.00012	0.009	98.65	255	A4GALT	12000000000000	2.6e-05	0.0019	98.65	255	GASK1B	37000000000000	6.8e-05	0.005	98.65
256	CEACAM1	1.3e+37	2.7e-11	2e-09	98.64	256	EDNRA	1.1e+33	6.5e-09	4.7e-07	98.64	256	PNRC1	2.2e+19	7e-06	0.00052	98.64	256	PPL	4000000000000	9.7e-06	0.00071	98.64	256	C1R	2.3e+17	0.00012	0.009	98.64	256	FRZB	13000000000000	2.7e-05	0.002	98.64	256	WIPF1	37000000000000	6.9e-05	0.0051	98.64
257	TJP2	1.3e+37	2.7e-11	2e-09	98.64	257	CXCL12	1.1e+33	6.5e-09	4.8e-07	98.64	257	SCD5	2.3e+19	7.4e-06	0.00054	98.64	257	SCD	4100000000000	9.8e-06	0.00071	98.64	257	ACP5	2.3e+17	0.00012	0.009	98.64	257	NR2F2	13000000000000	2.8e-05	0.002	98.64	257	AXL	40000000000000	7.4e-05	0.0054	98.64
258	CRACR2B	1.4e+37	2.8e-11	2.1e-09	98.63	258	CTSB	1.1e+33	6.7e-09	4.9e-07	98.63	258	ACADVL	2.4e+19	7.5e-06	0.00054	98.63	258	PDX1	4100000000000	9.8e-06	0.00071	98.63	258	GBP5	2.4e+17	0.00012	0.0091	98.63	258	MYO1C	13000000000000	2.8e-05	0.002	98.63	258	ANXA5	42000000000000	7.7e-05	0.0056	98.63
259	TRIM2	1.4e+37	2.9e-11	2.1e-09	98.62	259	HLA-DMA	1.3e+33	7.3e-09	5.3e-07	98.62	259	CD44	2.5e+19	7.8e-06	0.00057	98.62	259	SDK1	4200000000000	1e-05	0.00073	98.62	259	CTSZ	2.4e+17	0.00013	0.0091	98.62	259	SORT1	14000000000000	2.9e-05	0.0021	98.62	259	KHDRBS3	43000000000000	7.9e-05	0.0057	98.62
260	OCLN	1.6e+37	3.3e-11	2.4e-09	98.62	260	S100A8	1.3e+33	7.6e-09	5.5e-07	98.62	260	AQP8	2.6e+19	8.1e-06	0.00059	98.62	260	SMIM4	4200000000000	1e-05	0.00073	98.62	260	CRYBG1	2.4e+17	0.00013	0.0093	98.62	260	COL4A5	15000000000000	3.2e-05	0.0023	98.62	260	TGFBR2	44000000000000	7.9e-05	0.0057	98.62
261	ADGRG1	1.7e+37	3.4e-11	2.4e-09	98.61	261	SNAI2	1.4e+33	7.7e-09	5.5e-07	98.61	261	ERRFI1	2.6e+19	8.2e-06	0.00059	98.61	261	HOOK1	4500000000000	1.1e-05	0.00076	98.61	261	LCP2	2.4e+17	0.00013	0.0093	98.61	261	LAMA5	15000000000000	3.2e-05	0.0023	98.61	261	ITGB1BP1	45000000000000	8.1e-05	0.0059	98.61
262	DMBT1	1.7e+37	3.4e-11	2.4e-09	98.61	262	ICAM1	1.4e+33	8e-09	5.7e-07	98.61	262	OBSL1	2.7e+19	8.5e-06	0.00061	98.61	262	PLD3	4500000000000	1.1e-05	0.00077	98.61	262	CD69	2.6e+17	0.00014	0.0098	98.61	262	ANGPTL1	15000000000000	3.2e-05	0.0023	98.61	262	GRIK3	46000000000000	8.2e-05	0.0059	98.61
263	SRC	1.8e+37	3.6e-11	2.6e-09	98.6	263	PDLIM7	1.6e+33	8.7e-09	6.2e-07	98.6	263	SAT2	2.9e+19	8.9e-06	0.00064	98.6	263	SLC29A1	4700000000000	1.1e-05	0.0008	98.6	263	LBH	2.8e+17	0.00014	0.01	98.6	263	SCRG1	15000000000000	3.2e-05	0.0023	98.6	263	TMSB10	46000000000000	8.3e-05	0.0059	98.6
264	TRAF4	1.8e+37	3.6e-11	2.6e-09	98.6	264	CHST11	1.6e+33	8.8e-09	6.3e-07	98.6	264	OLFM1	2.9e+19	9e-06	0.00064	98.6	264	ITM2C	4700000000000	1.1e-05	0.0008	98.6	264	PLIN2	2.8e+17	0.00014	0.01	98.6	264	PDLIM5	16000000000000	3.2e-05	0.0023	98.6	264	ATP1A2	46000000000000	8.3e-05	0.0059	98.6
265	MUC3A	1.9e+37	3.8e-11	2.7e-09	98.59	265	PARVG	1.6e+33	8.9e-09	6.3e-07	98.59	265	F11	3e+19	9.1e-06	0.00064	98.59	265	AHCYL1	4900000000000	1.2e-05	0.00082	98.59	265	PCOLCE	2.8e+17	0.00014	0.01	98.59	265	ADAMTS4	16000000000000	3.4e-05	0.0024	98.59	265	PLXNB3	46000000000000	8.3e-05	0.0059	98.59
266	SMAD3	2.1e+37	4e-11	2.8e-09	98.59	266	COLEC12	1.9e+33	1e-08	7e-07	98.59	266	PABPC1L	3.1e+19	9.5e-06	0.00067	98.59	266	REEP2	4900000000000	1.2e-05	0.00082	98.59	266	TNFSF14	2.9e+17	0.00015	0.01	98.59	266	NFIX	16000000000000	3.4e-05	0.0024	98.59	266	SLC35F1	47000000000000	8.4e-05	0.0059	98.59
267	EPS8L1	2.3e+37	4.4e-11	3.1e-09	98.58	267	TAFA5	1.9e+33	1e-08	7e-07	98.58	267	SLC25A6	3.5e+19	1e-05	0.00073	98.58	267	CDIP1	5000000000000	1.2e-05	0.00083	98.58	267	PRRC2C	2.9e+17	0.00015	0.01	98.58	267	IL6	19000000000000	3.8e-05	0.0027	98.58	267	WARS	48000000000000	8.6e-05	0.006	98.58
268	ATP8B1	2.4e+37	4.5e-11	3.2e-09	98.58	268	CYP1B1	1.9e+33	1e-08	7.1e-07	98.58	268	SLC17A4	3.6e+19	1.1e-05	0.00074	98.58	268	SNAP91	5000000000000	1.2e-05	0.00083	98.58	268	LAMP3	3e+17	0.00015	0.011	98.58	268	TPM4	19000000000000	3.9e-05	0.0027	98.58	268	SCCPDH	52000000000000	9.2e-05	0.0064	98.58
269	ATP1A1	2.6e+37	4.8e-11	3.4e-09	98.57	269	PLAT	2.1e+33	1.1e-08	7.5e-07	98.57	269	SPNS2	3.7e+19	1.1e-05	0.00075	98.57	269	ABCA5	5100000000000	1.2e-05	0.00083	98.57	269	PSMB10	3e+17	0.00015	0.011	98.57	269	RAP1A	19000000000000	3.9e-05	0.0027	98.57	269	BMP7	52000000000000	9.2e-05	0.0064	98.57
270	FBP1	2.6e+37	4.8e-11	3.4e-09	98.57	270	CIITA	2.1e+33	1.1e-08	7.5e-07	98.57	270	MNX1	3.7e+19	1.1e-05	0.00076	98.57	270	GRK3	5100000000000	1.2e-05	0.00083	98.57	270	KCNAB2	3.1e+17	0.00016	0.011	98.57	270	HRH2	19000000000000	3.9e-05	0.0027	98.57	270	CXCL14	53000000000000	9.3e-05	0.0065	98.57
271	ARHGEF16	2.8e+37	5.2e-11	3.6e-09	98.56	271	F2R	2.1e+33	1.1e-08	7.6e-07	98.56	271	SCNN1A	3.8e+19	1.1e-05	0.00077	98.56	271	FGF14	5100000000000	1.2e-05	0.00083	98.56	271	ATM	3.1e+17	0.00016	0.011	98.56	271	MYOM1	20000000000000	4e-05	0.0028	98.56	271	ASPA	54000000000000	9.5e-05	0.0066	98.56
272	FOXA3	2.9e+37	5.3e-11	3.6e-09	98.56	272	THBS4	2.1e+33	1.1e-08	7.7e-07	98.56	272	NOSTRIN	3.9e+19	1.1e-05	0.00078	98.56	272	CDKN1C	5300000000000	1.2e-05	0.00086	98.56	272	ARHGAP22	3.2e+17	0.00016	0.011	98.56	272	HAPLN3	20000000000000	4e-05	0.0028	98.56	272	PRG4	55000000000000	9.7e-05	0.0067	98.56
273	BAIAP2L2	3.2e+37	5.8e-11	4e-09	98.55	273	HMCN1	2.3e+33	1.2e-08	8e-07	98.55	273	ISYNA1	4.2e+19	1.2e-05	0.00084	98.55	273	ANKH	5400000000000	1.3e-05	0.00087	98.55	273	LENG8	3.3e+17	0.00016	0.011	98.55	273	LDHB	21000000000000	4.2e-05	0.0029	98.55	273	FMNL2	56000000000000	9.7e-05	0.0067	98.55
274	PPIA	3.3e+37	5.9e-11	4.1e-09	98.54	274	CNN1	2.4e+33	1.2e-08	8.4e-07	98.54	274	BHLHA15	4.3e+19	1.2e-05	0.00084	98.54	274	DPP6	5400000000000	1.3e-05	0.00087	98.54	274	FGD3	3.3e+17	0.00016	0.011	98.54	274	PLXND1	21000000000000	4.2e-05	0.0029	98.54	274	CREM	56000000000000	9.7e-05	0.0067	98.54
275	CXCL5	4e+37	7e-11	4.8e-09	98.54	275	PLPP4	2.5e+33	1.2e-08	8.5e-07	98.54	275	KCNQ1	4.3e+19	1.2e-05	0.00084	98.54	275	SYT5	5500000000000	1.3e-05	0.00088	98.54	275	EIF4A1	3.4e+17	0.00017	0.011	98.54	275	NRGN	21000000000000	4.3e-05	0.0029	98.54	275	FSTL3	60000000000000	0.0001	0.007	98.54
276	NAPRT	4.1e+37	7.1e-11	4.8e-09	98.53	276	TMEM45A	2.7e+33	1.3e-08	9.1e-07	98.53	276	SLC43A1	4.3e+19	1.2e-05	0.00084	98.53	276	FNDC3A	5600000000000	1.3e-05	0.00089	98.53	276	PSAP	3.4e+17	0.00017	0.011	98.53	276	PTGIS	22000000000000	4.4e-05	0.003	98.53	276	HLA-DPB1	60000000000000	0.0001	0.0071	98.53
277	TRAK1	4.2e+37	7.3e-11	4.9e-09	98.53	277	ACTN1	2.9e+33	1.4e-08	9.8e-07	98.53	277	EHF	4.3e+19	1.2e-05	0.00084	98.53	277	ST18	5700000000000	1.3e-05	0.00089	98.53	277	RAPGEF1	3.5e+17	0.00017	0.012	98.53	277	AXL	23000000000000	4.6e-05	0.0031	98.53	277	ITPRID2	62000000000000	0.00011	0.0072	98.53
278	ATP5MF	4.4e+37	7.5e-11	5.1e-09	98.52	278	PRELP	3e+33	1.4e-08	9.8e-07	98.52	278	EPCAM	4.4e+19	1.3e-05	0.00085	98.52	278	VAT1L	5800000000000	1.3e-05	0.00091	98.52	278	BRD4	3.5e+17	0.00017	0.012	98.52	278	VASN	24000000000000	4.7e-05	0.0032	98.52	278	NDST1	63000000000000	0.00011	0.0072	98.52
279	CMBL	4.6e+37	7.8e-11	5.3e-09	98.52	279	TSC22D3	3e+33	1.5e-08	9.9e-07	98.52	279	TPST2	4.4e+19	1.3e-05	0.00085	98.52	279	SSTR3	5900000000000	1.4e-05	0.00091	98.52	279	ARHGAP4	3.7e+17	0.00018	0.012	98.52	279	BCL6	24000000000000	4.8e-05	0.0032	98.52	279	TAFA5	63000000000000	0.00011	0.0072	98.52
280	INPP4B	4.8e+37	8.1e-11	5.5e-09	98.51	280	ADAM22	3.1e+33	1.5e-08	1e-06	98.51	280	VTN	4.5e+19	1.3e-05	0.00085	98.51	280	OCIAD1	6000000000000	1.4e-05	0.00092	98.51	280	CTDNEP1	3.8e+17	0.00018	0.012	98.51	280	MCL1	25000000000000	4.9e-05	0.0033	98.51	280	PEBP1	63000000000000	0.00011	0.0072	98.51
281	HSPD1	5.2e+37	8.7e-11	5.8e-09	98.51	281	MARVELD1	3.2e+33	1.5e-08	1e-06	98.51	281	GUCY1A2	4.5e+19	1.3e-05	0.00085	98.51	281	TENT5C	6000000000000	1.4e-05	0.00093	98.51	281	SLC25A5	3.9e+17	0.00019	0.012	98.51	281	LDOC1	25000000000000	5e-05	0.0033	98.51	281	SGCE	64000000000000	0.00011	0.0073	98.51
282	RNASET2	5.7e+37	9.4e-11	6.3e-09	98.5	282	MFAP4	3.4e+33	1.6e-08	1.1e-06	98.5	282	RASD1	4.6e+19	1.3e-05	0.00086	98.5	282	PRKAR1A	6100000000000	1.4e-05	0.00094	98.5	282	IGSF6	3.9e+17	0.00019	0.012	98.5	282	KCNMA1	26000000000000	5.1e-05	0.0034	98.5	282	CMTM3	66000000000000	0.00011	0.0074	98.5
283	COPZ1	6.1e+37	9.9e-11	6.6e-09	98.5	283	TPSAB1	3.6e+33	1.7e-08	1.1e-06	98.5	283	MT2A	4.6e+19	1.3e-05	0.00086	98.5	283	LRP11	6400000000000	1.5e-05	0.00097	98.5	283	FMNL1	3.9e+17	0.00019	0.012	98.5	283	RCAN2	27000000000000	5.2e-05	0.0034	98.5	283	NID1	67000000000000	0.00011	0.0075	98.5
284	COX5B	6.3e+37	1e-10	6.7e-09	98.49	284	GABARAP	3.6e+33	1.7e-08	1.1e-06	98.49	284	TTYH1	4.6e+19	1.3e-05	0.00086	98.49	284	GDA	6400000000000	1.5e-05	0.00098	98.49	284	MS4A1	3.9e+17	0.00019	0.012	98.49	284	GYPC	27000000000000	5.2e-05	0.0034	98.49	284	MYOT	68000000000000	0.00011	0.0076	98.49
285	SEPHS2	6.5e+37	1e-10	6.9e-09	98.49	285	TUBB6	3.7e+33	1.8e-08	1.2e-06	98.49	285	NEDD4L	4.7e+19	1.3e-05	0.00088	98.49	285	PTK2	6500000000000	1.5e-05	0.00098	98.49	285	GIMAP5	3.9e+17	0.00019	0.012	98.49	285	RASSF3	27000000000000	5.3e-05	0.0035	98.49	285	FBLN2	69000000000000	0.00012	0.0076	98.49
286	KLK10	6.9e+37	1.1e-10	7.2e-09	98.48	286	GAS7	3.8e+33	1.8e-08	1.2e-06	98.48	286	ZNF33B	4.8e+19	1.3e-05	0.00088	98.48	286	KCNJ6	6500000000000	1.5e-05	0.00098	98.48	286	NFKBID	4e+17	0.00019	0.012	98.48	286	GJA4	28000000000000	5.4e-05	0.0035	98.48	286	HEY1	69000000000000	0.00012	0.0076	98.48
287	PLBD1	7.1e+37	1.1e-10	7.3e-09	98.48	287	PKD2	3.9e+33	1.8e-08	1.2e-06	98.48	287	RPH3AL	4.9e+19	1.4e-05	0.0009	98.48	287	SOGA3	6700000000000	1.5e-05	0.001	98.48	287	PREX1	4e+17	0.00019	0.012	98.48	287	AKAP1	29000000000000	5.5e-05	0.0036	98.48	287	RPS10-NUDT3	69000000000000	0.00012	0.0077	98.48
288	MGLL	7.1e+37	1.1e-10	7.4e-09	98.47	288	COL8A2	3.9e+33	1.8e-08	1.2e-06	98.47	288	TACC1	5e+19	1.4e-05	0.00091	98.47	288	FAP	7000000000000	1.6e-05	0.001	98.47	288	POU2AF1	4e+17	0.00019	0.012	98.47	288	MBNL1	29000000000000	5.5e-05	0.0036	98.47	288	COLEC12	70000000000000	0.00012	0.0077	98.47
289	CHP1	7.4e+37	1.2e-10	7.5e-09	98.46	289	SRGN	3.9e+33	1.8e-08	1.2e-06	98.46	289	CTNND1	5.1e+19	1.4e-05	0.00092	98.46	289	CLASP2	7000000000000	1.6e-05	0.001	98.46	289	FLII	4e+17	0.00019	0.012	98.46	289	LTBP3	30000000000000	5.7e-05	0.0037	98.46	289	CADM1	70000000000000	0.00012	0.0077	98.46
290	RMND5A	7.4e+37	1.2e-10	7.5e-09	98.46	290	PTMS	4e+33	1.8e-08	1.2e-06	98.46	290	CIRBP	5.5e+19	1.5e-05	0.00097	98.46	290	ICA1L	7000000000000	1.6e-05	0.001	98.46	290	IRF1	4.2e+17	0.0002	0.013	98.46	290	C1QTNF7	30000000000000	5.8e-05	0.0037	98.46	290	FGF5	71000000000000	0.00012	0.0077	98.46
291	CHMP2A	7.4e+37	1.2e-10	7.5e-09	98.45	291	CNN3	4e+33	1.8e-08	1.2e-06	98.45	291	KCNK5	5.8e+19	1.6e-05	0.001	98.45	291	ATP6V0A1	7100000000000	1.6e-05	0.001	98.45	291	TRIM38	4.2e+17	0.0002	0.013	98.45	291	SVIL	31000000000000	5.9e-05	0.0038	98.45	291	ENG	71000000000000	0.00012	0.0077	98.45
292	SDCBP2	7.5e+37	1.2e-10	7.6e-09	98.45	292	GPX8	4.1e+33	1.9e-08	1.2e-06	98.45	292	MAGI1	5.8e+19	1.6e-05	0.001	98.45	292	KCNK3	7300000000000	1.7e-05	0.0011	98.45	292	PBXIP1	4.2e+17	0.0002	0.013	98.45	292	MXI1	32000000000000	6e-05	0.0039	98.45	292	HLA-DRA	72000000000000	0.00012	0.0077	98.45
293	ETFB	8e+37	1.2e-10	7.9e-09	98.44	293	SMAD7	4.8e+33	2.2e-08	1.4e-06	98.44	293	CA4	5.9e+19	1.6e-05	0.001	98.44	293	USP11	7300000000000	1.7e-05	0.0011	98.44	293	SOCS1	4.3e+17	0.0002	0.013	98.44	293	LMCD1	32000000000000	6.1e-05	0.0039	98.44	293	PPP2CB	73000000000000	0.00012	0.0078	98.44
294	C1ORF116	8e+37	1.3e-10	8e-09	98.44	294	ITGB1	4.9e+33	2.2e-08	1.4e-06	98.44	294	CSF1	6e+19	1.6e-05	0.001	98.44	294	GPSM1	7500000000000	1.7e-05	0.0011	98.44	294	PFKFB3	4.4e+17	0.00021	0.013	98.44	294	ITGB1	34000000000000	6.4e-05	0.0041	98.44	294	ZNF106	75000000000000	0.00012	0.008	98.44
295	CAPN1	8.1e+37	1.3e-10	8e-09	98.43	295	HCFC1R1	5.3e+33	2.3e-08	1.5e-06	98.43	295	SLC39A14	6.2e+19	1.7e-05	0.0011	98.43	295	F10	7700000000000	1.7e-05	0.0011	98.43	295	HIST1H3D	4.5e+17	0.00021	0.013	98.43	295	CFL2	35000000000000	6.5e-05	0.0041	98.43	295	CHSY1	77000000000000	0.00013	0.0081	98.43
296	LRP10	8.1e+37	1.3e-10	8e-09	98.43	296	TMEM158	5.5e+33	2.4e-08	1.5e-06	98.43	296	PAH	6.2e+19	1.7e-05	0.0011	98.43	296	GSTM2	7700000000000	1.7e-05	0.0011	98.43	296	NOP53	4.5e+17	0.00021	0.013	98.43	296	ADAMTS9	35000000000000	6.5e-05	0.0041	98.43	296	MEOX2	77000000000000	0.00013	0.0081	98.43
297	C15ORF48	8.2e+37	1.3e-10	8e-09	98.42	297	SRPX2	5.6e+33	2.4e-08	1.5e-06	98.42	297	CRAT	6.3e+19	1.7e-05	0.0011	98.42	297	PTP4A3	7800000000000	1.7e-05	0.0011	98.42	297	UBXN6	4.5e+17	0.00021	0.013	98.42	297	ATP10A	35000000000000	6.6e-05	0.0042	98.42	297	NEFM	77000000000000	0.00013	0.0081	98.42
298	ADGRG6	8.9e+37	1.4e-10	8.6e-09	98.42	298	TGFB1I1	5.8e+33	2.5e-08	1.6e-06	98.42	298	GAS6	6.5e+19	1.7e-05	0.0011	98.42	298	PTPRT	8100000000000	1.8e-05	0.0011	98.42	298	UPK3BL1	4.5e+17	0.00021	0.013	98.42	298	EHBP1L1	36000000000000	6.6e-05	0.0042	98.42	298	EPB41L2	79000000000000	0.00013	0.0082	98.42
299	AMN	9.6e+37	1.4e-10	9.1e-09	98.41	299	IL7R	5.8e+33	2.5e-08	1.6e-06	98.41	299	EIF2S3	6.6e+19	1.7e-05	0.0011	98.41	299	NFASC	8200000000000	1.8e-05	0.0012	98.41	299	ADA2	4.5e+17	0.00021	0.013	98.41	299	MYADM	36000000000000	6.7e-05	0.0042	98.41	299	CSF1R	79000000000000	0.00013	0.0082	98.41
300	BSG	9.6e+37	1.5e-10	9.1e-09	98.41	300	LEF1	6.7e+33	2.8e-08	1.8e-06	98.41	300	TMC5	7e+19	1.8e-05	0.0011	98.41	300	PDE4DIP	8300000000000	1.9e-05	0.0012	98.41	300	CCDC88A	4.6e+17	0.00021	0.013	98.41	300	CD151	36000000000000	6.8e-05	0.0042	98.41	300	PTPN12	81000000000000	0.00013	0.0083	98.41
301	LDHA	1.1e+38	1.6e-10	9.8e-09	98.4	301	PODNL1	7e+33	2.9e-08	1.8e-06	98.4	301	LAD1	7.1e+19	1.9e-05	0.0012	98.4	301	PLCXD3	8600000000000	1.9e-05	0.0012	98.4	301	RHOH	4.6e+17	0.00021	0.013	98.4	301	SH3BGRL	37000000000000	6.9e-05	0.0043	98.4	301	VAMP5	81000000000000	0.00013	0.0083	98.4
302	FA2H	1.2e+38	1.7e-10	1.1e-08	98.4	302	ITGB2	7.3e+33	3e-08	1.9e-06	98.4	302	GRB14	7.3e+19	1.9e-05	0.0012	98.4	302	FLT1	8700000000000	1.9e-05	0.0012	98.4	302	CEACAM6	4.7e+17	0.00022	0.013	98.4	302	TNFAIP8L3	38000000000000	7e-05	0.0044	98.4	302	DAB1	82000000000000	0.00013	0.0084	98.4
303	CDC42EP1	1.2e+38	1.8e-10	1.1e-08	98.39	303	CLMP	7.6e+33	3.1e-08	1.9e-06	98.39	303	TPRN	7.9e+19	2e-05	0.0013	98.39	303	MAFA	8800000000000	2e-05	0.0012	98.39	303	NFKB1	4.8e+17	0.00022	0.014	98.39	303	CCDC107	39000000000000	7.2e-05	0.0045	98.39	303	SELENOP	85000000000000	0.00014	0.0086	98.39
304	GAPDH	1.2e+38	1.8e-10	1.1e-08	98.38	304	C1QTNF6	7.8e+33	3.2e-08	1.9e-06	98.38	304	EPHB6	8.1e+19	2.1e-05	0.0013	98.38	304	SMARCA1	8900000000000	2e-05	0.0012	98.38	304	RGS19	4.8e+17	0.00022	0.014	98.38	304	CPE	40000000000000	7.4e-05	0.0045	98.38	304	SERPINE2	85000000000000	0.00014	0.0086	98.38
305	RAB11A	1.3e+38	1.8e-10	1.1e-08	98.38	305	FCER1G	7.9e+33	3.2e-08	2e-06	98.38	305	SLC30A8	8.1e+19	2.1e-05	0.0013	98.38	305	SGSM2	8900000000000	2e-05	0.0012	98.38	305	SLC2A14	4.8e+17	0.00022	0.014	98.38	305	ADAM33	40000000000000	7.4e-05	0.0045	98.38	305	ID4	86000000000000	0.00014	0.0086	98.38
306	AGRN	1.3e+38	1.9e-10	1.1e-08	98.37	306	CCDC71L	8e+33	3.2e-08	2e-06	98.37	306	ONECUT2	8.5e+19	2.1e-05	0.0013	98.37	306	GRIA3	9100000000000	2e-05	0.0012	98.37	306	ARHGAP15	4.9e+17	0.00022	0.014	98.37	306	TINAGL1	41000000000000	7.4e-05	0.0045	98.37	306	KCTD1	88000000000000	0.00014	0.0087	98.37
307	BCL2L1	1.4e+38	2e-10	1.2e-08	98.37	307	CYBRD1	8.5e+33	3.4e-08	2.1e-06	98.37	307	C4ORF19	8.6e+19	2.2e-05	0.0013	98.37	307	P2RY1	9300000000000	2.1e-05	0.0013	98.37	307	KDM2B	5e+17	0.00023	0.014	98.37	307	CD9	41000000000000	7.5e-05	0.0046	98.37	307	MDGA1	88000000000000	0.00014	0.0087	98.37
308	FLNB	1.6e+38	2.2e-10	1.4e-08	98.36	308	ENTPD1	8.5e+33	3.4e-08	2.1e-06	98.36	308	ZNF486	8.7e+19	2.2e-05	0.0013	98.36	308	DLG4	9400000000000	2.1e-05	0.0013	98.36	308	IL16	5e+17	0.00023	0.014	98.36	308	TIMP2	42000000000000	7.6e-05	0.0046	98.36	308	RHOC	88000000000000	0.00014	0.0087	98.36
309	GPRC5C	1.7e+38	2.3e-10	1.4e-08	98.36	309	CD53	8.5e+33	3.4e-08	2.1e-06	98.36	309	ACSM3	9.1e+19	2.3e-05	0.0014	98.36	309	ZKSCAN1	9700000000000	2.1e-05	0.0013	98.36	309	RGS10	5.1e+17	0.00023	0.014	98.36	309	GABARAPL1	42000000000000	7.7e-05	0.0047	98.36	309	PTMS	90000000000000	0.00015	0.0089	98.36
310	SH3YL1	1.7e+38	2.3e-10	1.4e-08	98.35	310	PDLIM5	8.6e+33	3.4e-08	2.1e-06	98.35	310	PBLD	1e+20	2.5e-05	0.0015	98.35	310	PITPNC1	9800000000000	2.1e-05	0.0013	98.35	310	HNRNPUL1	5.1e+17	0.00023	0.014	98.35	310	RRAS	43000000000000	7.7e-05	0.0047	98.35	310	COL8A1	92000000000000	0.00015	0.009	98.35
311	CYBA	1.9e+38	2.5e-10	1.5e-08	98.35	311	C4ORF3	8.9e+33	3.5e-08	2.1e-06	98.35	311	ZNF85	1.1e+20	2.6e-05	0.0016	98.35	311	GPR119	9800000000000	2.1e-05	0.0013	98.35	311	TSC22D3	5.2e+17	0.00023	0.014	98.35	311	FAM20C	43000000000000	7.8e-05	0.0047	98.35	311	ITGA7	93000000000000	0.00015	0.009	98.35
312	NECTIN4	1.9e+38	2.5e-10	1.5e-08	98.34	312	MYH10	9.4e+33	3.7e-08	2.2e-06	98.34	312	PRSS3	1.1e+20	2.7e-05	0.0016	98.34	312	EDARADD	9800000000000	2.1e-05	0.0013	98.34	312	FCRL1	5.2e+17	0.00023	0.014	98.34	312	CLDN5	45000000000000	8.1e-05	0.0049	98.34	312	GATM	93000000000000	0.00015	0.009	98.34
313	H1F0	1.9e+38	2.6e-10	1.5e-08	98.34	313	SH3BP5	9.4e+33	3.7e-08	2.2e-06	98.34	313	HERPUD1	1.1e+20	2.7e-05	0.0016	98.34	313	TMEM59	10000000000000	2.2e-05	0.0013	98.34	313	MYC	5.2e+17	0.00024	0.014	98.34	313	PRUNE2	46000000000000	8.2e-05	0.0049	98.34	313	ABCA2	95000000000000	0.00015	0.0091	98.34
314	PNPLA2	1.9e+38	2.6e-10	1.5e-08	98.33	314	CD276	9.9e+33	3.8e-08	2.3e-06	98.33	314	VWA1	1.1e+20	2.7e-05	0.0016	98.33	314	CMIP	10000000000000	2.2e-05	0.0013	98.33	314	PDE7A	5.3e+17	0.00024	0.014	98.33	314	MEF2D	46000000000000	8.2e-05	0.0049	98.33	314	MRAS	96000000000000	0.00015	0.0092	98.33
315	SLC25A5	1.9e+38	2.6e-10	1.6e-08	98.33	315	NXN	9.9e+33	3.8e-08	2.3e-06	98.33	315	MT1M	1.1e+20	2.7e-05	0.0016	98.33	315	LRPAP1	10000000000000	2.2e-05	0.0013	98.33	315	RHOF	5.3e+17	0.00024	0.014	98.33	315	ST6GALNAC6	46000000000000	8.3e-05	0.0049	98.33	315	BTC	98000000000000	0.00016	0.0093	98.33
316	GPR35	2.1e+38	2.8e-10	1.7e-08	98.32	316	NEXN	1e+34	4e-08	2.4e-06	98.32	316	TMEM37	1.1e+20	2.7e-05	0.0016	98.32	316	ATP6V1B2	10000000000000	2.3e-05	0.0013	98.32	316	PTPN1	5.3e+17	0.00024	0.014	98.32	316	PARM1	47000000000000	8.4e-05	0.005	98.32	316	FOXS1	100000000000000	0.00016	0.0096	98.32
317	FAM83H	2.2e+38	2.9e-10	1.7e-08	98.32	317	ZCCHC24	1e+34	4e-08	2.4e-06	98.32	317	LMBRD1	1.1e+20	2.7e-05	0.0016	98.32	317	RALGPS1	10000000000000	2.3e-05	0.0014	98.32	317	DUSP5	5.4e+17	0.00024	0.014	98.32	317	DKK3	48000000000000	8.5e-05	0.005	98.32	317	ADAMTS1	100000000000000	0.00016	0.0096	98.32
318	UQCRQ	2.3e+38	2.9e-10	1.7e-08	98.31	318	INMT	1.1e+34	4.1e-08	2.4e-06	98.31	318	MGP	1.2e+20	2.8e-05	0.0016	98.31	318	ICA1	11000000000000	2.3e-05	0.0014	98.31	318	PIM2	5.6e+17	0.00025	0.015	98.31	318	CORO1C	48000000000000	8.6e-05	0.0051	98.31	318	BOC	100000000000000	0.00016	0.0096	98.31
319	FOS	2.4e+38	3.1e-10	1.8e-08	98.3	319	ADAM19	1.1e+34	4.1e-08	2.4e-06	98.3	319	NEURL1	1.2e+20	2.8e-05	0.0017	98.3	319	ACAP3	11000000000000	2.3e-05	0.0014	98.3	319	GM2A	5.7e+17	0.00025	0.015	98.3	319	LMNA	49000000000000	8.6e-05	0.0051	98.3	319	NR2F1	110000000000000	0.00017	0.0098	98.3
320	SULT1C2	2.4e+38	3.1e-10	1.8e-08	98.3	320	CLDN11	1.1e+34	4.2e-08	2.5e-06	98.3	320	HOGA1	1.2e+20	2.8e-05	0.0017	98.3	320	GGA2	11000000000000	2.4e-05	0.0014	98.3	320	STK10	5.7e+17	0.00025	0.015	98.3	320	FAU	49000000000000	8.6e-05	0.0051	98.3	320	BCL2	110000000000000	0.00017	0.01	98.3
321	SH3RF1	2.5e+38	3.2e-10	1.9e-08	98.29	321	MS4A7	1.1e+34	4.2e-08	2.5e-06	98.29	321	TMED6	1.2e+20	2.8e-05	0.0017	98.29	321	AKT3	11000000000000	2.4e-05	0.0014	98.29	321	C7	5.8e+17	0.00026	0.015	98.29	321	LGALS1	49000000000000	8.7e-05	0.0051	98.29	321	ARHGEF10	110000000000000	0.00017	0.01	98.29
322	MUC4	2.5e+38	3.2e-10	1.9e-08	98.29	322	IL32	1.2e+34	4.4e-08	2.5e-06	98.29	322	C21ORF62	1.2e+20	2.9e-05	0.0017	98.29	322	AK2	12000000000000	2.5e-05	0.0015	98.29	322	HNRNPDL	5.9e+17	0.00026	0.015	98.29	322	FIBIN	49000000000000	8.7e-05	0.0051	98.29	322	FTH1	110000000000000	0.00018	0.01	98.29
323	HSPE1	2.6e+38	3.3e-10	1.9e-08	98.28	323	CSF1R	1.2e+34	4.6e-08	2.7e-06	98.28	323	IFITM3	1.2e+20	2.9e-05	0.0017	98.28	323	RASA4	12000000000000	2.6e-05	0.0015	98.28	323	FKBP5	6e+17	0.00026	0.015	98.28	323	FOXN3	50000000000000	8.8e-05	0.0051	98.28	323	DDAH2	120000000000000	0.00019	0.011	98.28
324	PLEC	2.7e+38	3.4e-10	2e-08	98.28	324	UCHL1	1.4e+34	5.1e-08	2.9e-06	98.28	324	GPC3	1.2e+20	2.9e-05	0.0017	98.28	324	PRUNE2	12000000000000	2.6e-05	0.0015	98.28	324	ADAM9	6e+17	0.00026	0.015	98.28	324	CCDC69	50000000000000	8.9e-05	0.0051	98.28	324	AMOTL1	120000000000000	0.00019	0.011	98.28
325	ATP5F1B	3.2e+38	3.9e-10	2.2e-08	98.27	325	CORO1A	1.5e+34	5.3e-08	3.1e-06	98.27	325	EMID1	1.2e+20	2.9e-05	0.0017	98.27	325	ANXA7	13000000000000	2.7e-05	0.0015	98.27	325	ZNF101	6.3e+17	0.00027	0.016	98.27	325	EBF1	50000000000000	8.9e-05	0.0051	98.27	325	ANK2	120000000000000	0.00019	0.011	98.27
326	DBI	3.3e+38	4e-10	2.3e-08	98.27	326	NRP2	1.5e+34	5.4e-08	3.1e-06	98.27	326	PEBP1	1.3e+20	3e-05	0.0017	98.27	326	PCGF2	13000000000000	2.7e-05	0.0016	98.27	326	DCN	6.4e+17	0.00027	0.016	98.27	326	NR4A3	53000000000000	9.4e-05	0.0054	98.27	326	CST3	130000000000000	0.0002	0.011	98.27
327	PDCD6	3.7e+38	4.4e-10	2.5e-08	98.26	327	FIBIN	1.6e+34	5.5e-08	3.1e-06	98.26	327	SUMF2	1.3e+20	3.1e-05	0.0018	98.26	327	MTMR7	13000000000000	2.7e-05	0.0016	98.26	327	NPIPB13	6.4e+17	0.00028	0.016	98.26	327	DTNA	54000000000000	9.5e-05	0.0054	98.26	327	HCFC1R1	130000000000000	0.0002	0.011	98.26
328	HIST2H2BF	4e+38	4.7e-10	2.7e-08	98.26	328	HIC1	1.6e+34	5.5e-08	3.1e-06	98.26	328	GPRC5B	1.4e+20	3.2e-05	0.0018	98.26	328	GOLGA7B	13000000000000	2.7e-05	0.0016	98.26	328	PDCD4	6.5e+17	0.00028	0.016	98.26	328	TCF21	55000000000000	9.6e-05	0.0055	98.26	328	PLPPR2	140000000000000	0.0002	0.012	98.26
329	SMIM24	4.1e+38	4.8e-10	2.7e-08	98.25	329	SKIL	1.6e+34	5.6e-08	3.2e-06	98.25	329	ADAMTSL2	1.4e+20	3.2e-05	0.0018	98.25	329	PREPL	13000000000000	2.8e-05	0.0016	98.25	329	NAIP	6.5e+17	0.00028	0.016	98.25	329	GRK5	55000000000000	9.6e-05	0.0055	98.25	329	IL34	140000000000000	0.00021	0.012	98.25
330	DUOXA2	4.3e+38	5e-10	2.8e-08	98.25	330	VAT1	1.6e+34	5.7e-08	3.2e-06	98.25	330	GOLM1	1.4e+20	3.2e-05	0.0018	98.25	330	CBX6	13000000000000	2.8e-05	0.0016	98.25	330	IFI6	6.8e+17	0.00029	0.016	98.25	330	MKX	57000000000000	9.8e-05	0.0056	98.25	330	RHOJ	140000000000000	0.00021	0.012	98.25
331	STK39	4.4e+38	5.1e-10	2.9e-08	98.24	331	SERPING1	1.7e+34	5.8e-08	3.3e-06	98.24	331	FBXO21	1.4e+20	3.2e-05	0.0018	98.24	331	ERICH5	13000000000000	2.8e-05	0.0016	98.24	331	PPP1R9B	7e+17	0.00029	0.017	98.24	331	CCDC80	58000000000000	0.0001	0.0057	98.24	331	SAMHD1	150000000000000	0.00022	0.012	98.24
332	TMC4	4.7e+38	5.3e-10	3e-08	98.24	332	NKD2	1.7e+34	6e-08	3.4e-06	98.24	332	LCN2	1.4e+20	3.2e-05	0.0018	98.24	332	SGCE	14000000000000	2.9e-05	0.0016	98.24	332	CCDC12	7.2e+17	0.0003	0.017	98.24	332	PLAC9	58000000000000	0.0001	0.0057	98.24	332	COL6A1	150000000000000	0.00022	0.012	98.24
333	ARL14	4.9e+38	5.5e-10	3.1e-08	98.23	333	SLC39A13	1.8e+34	6.1e-08	3.4e-06	98.23	333	KRT8	1.4e+20	3.2e-05	0.0018	98.23	333	TCERG1L	14000000000000	3e-05	0.0017	98.23	333	RUNX3	7.3e+17	0.00031	0.017	98.23	333	GADD45A	58000000000000	0.0001	0.0057	98.23	333	PLPP1	150000000000000	0.00023	0.013	98.23
334	PYGB	5e+38	5.6e-10	3.1e-08	98.23	334	CXCR4	1.8e+34	6.3e-08	3.5e-06	98.23	334	ENKD1	1.4e+20	3.3e-05	0.0019	98.23	334	MAGED1	14000000000000	3e-05	0.0017	98.23	334	AGAP2	7.4e+17	0.00031	0.017	98.23	334	NUPR1	59000000000000	0.0001	0.0057	98.23	334	FGL2	150000000000000	0.00023	0.013	98.23
335	CDCP1	5.1e+38	5.7e-10	3.2e-08	98.22	335	EVL	2e+34	6.7e-08	3.7e-06	98.22	335	MACROD1	1.5e+20	3.3e-05	0.0019	98.22	335	DYNLL2	14000000000000	3e-05	0.0017	98.22	335	ARHGAP17	7.5e+17	0.00031	0.017	98.22	335	PLEKHO1	63000000000000	0.00011	0.0061	98.22	335	CHD9	160000000000000	0.00024	0.013	98.22
336	TMEM265	5.1e+38	5.8e-10	3.2e-08	98.21	336	TREM2	2.2e+34	7.3e-08	4.1e-06	98.21	336	CDC42EP1	1.5e+20	3.4e-05	0.0019	98.21	336	MAP1B	15000000000000	3.1e-05	0.0017	98.21	336	KLF2	7.9e+17	0.00033	0.018	98.21	336	LHFPL6	64000000000000	0.00011	0.0061	98.21	336	C1QB	170000000000000	0.00025	0.014	98.21
337	HKDC1	5.4e+38	6e-10	3.3e-08	98.21	337	SLCO2B1	2.3e+34	7.6e-08	4.2e-06	98.21	337	KIAA1324	1.5e+20	3.5e-05	0.0019	98.21	337	ZNF189	15000000000000	3.2e-05	0.0018	98.21	337	MZB1	8e+17	0.00033	0.018	98.21	337	PKD2	64000000000000	0.00011	0.0061	98.21	337	NCAM2	170000000000000	0.00025	0.014	98.21
338	ACTN4	5.5e+38	6.1e-10	3.4e-08	98.2	338	FRMD6	2.3e+34	7.6e-08	4.2e-06	98.2	338	ZBTB16	1.6e+20	3.6e-05	0.002	98.2	338	CMTM8	15000000000000	3.2e-05	0.0018	98.2	338	SPIB	8.1e+17	0.00033	0.018	98.2	338	PTPRB	66000000000000	0.00011	0.0062	98.2	338	MEST	180000000000000	0.00025	0.014	98.2
339	JTB	5.6e+38	6.2e-10	3.4e-08	98.2	339	NPR3	2.4e+34	7.6e-08	4.2e-06	98.2	339	HLA-DRA	1.6e+20	3.6e-05	0.002	98.2	339	MAPRE1	16000000000000	3.2e-05	0.0018	98.2	339	TCF7	8.3e+17	0.00034	0.019	98.2	339	PPP1CB	67000000000000	0.00011	0.0063	98.2	339	ZBTB20	180000000000000	0.00025	0.014	98.2
340	ITPR3	5.7e+38	6.3e-10	3.5e-08	98.19	340	AXL	2.4e+34	7.6e-08	4.2e-06	98.19	340	CRISP3	1.7e+20	3.8e-05	0.0021	98.19	340	OVCA2	16000000000000	3.2e-05	0.0018	98.19	340	TAP1	8.4e+17	0.00034	0.019	98.19	340	PXDN	68000000000000	0.00011	0.0063	98.19	340	CNKSR3	180000000000000	0.00026	0.014	98.19
341	POLD4	6e+38	6.5e-10	3.6e-08	98.19	341	SULF2	2.5e+34	8e-08	4.4e-06	98.19	341	EEF1A1	1.8e+20	3.9e-05	0.0021	98.19	341	PRPS1	16000000000000	3.3e-05	0.0018	98.19	341	CSF1R	8.6e+17	0.00035	0.019	98.19	341	AKT3	68000000000000	0.00011	0.0063	98.19	341	PPP1R14A	180000000000000	0.00026	0.014	98.19
342	TUBA4A	6e+38	6.6e-10	3.6e-08	98.18	342	CSGALNACT2	2.6e+34	8.3e-08	4.5e-06	98.18	342	PLXNB1	1.8e+20	3.9e-05	0.0021	98.18	342	GNG2	17000000000000	3.4e-05	0.0019	98.18	342	OLFM4	8.6e+17	0.00035	0.019	98.18	342	GREM1	68000000000000	0.00011	0.0063	98.18	342	RHOB	180000000000000	0.00026	0.014	98.18
343	CD82	6.7e+38	7.2e-10	3.9e-08	98.18	343	EMP3	2.7e+34	8.5e-08	4.7e-06	98.18	343	MPP6	1.8e+20	3.9e-05	0.0021	98.18	343	RASGRF1	17000000000000	3.5e-05	0.0019	98.18	343	BIRC3	8.6e+17	0.00035	0.019	98.18	343	WASF2	69000000000000	0.00012	0.0063	98.18	343	NFIL3	190000000000000	0.00027	0.015	98.18
344	TC2N	7e+38	7.5e-10	4.1e-08	98.17	344	FCGRT	2.9e+34	9e-08	4.9e-06	98.17	344	PFKFB3	1.8e+20	4e-05	0.0022	98.17	344	C3ORF14	17000000000000	3.5e-05	0.0019	98.17	344	SFMBT2	8.9e+17	0.00036	0.02	98.17	344	NEXN	70000000000000	0.00012	0.0064	98.17	344	JAM2	200000000000000	0.00028	0.015	98.17
345	AZGP1	7.2e+38	7.6e-10	4.1e-08	98.17	345	SVEP1	3e+34	9.2e-08	5e-06	98.17	345	DAB2	1.8e+20	4e-05	0.0022	98.17	345	CDK5R2	17000000000000	3.5e-05	0.0019	98.17	345	SEMA4D	9.1e+17	0.00036	0.02	98.17	345	FILIP1	71000000000000	0.00012	0.0065	98.17	345	TUBA1A	200000000000000	0.00028	0.015	98.17
346	ZDHHC20	7.8e+38	8.1e-10	4.4e-08	98.16	346	NAIP	3.2e+34	9.7e-08	5.3e-06	98.16	346	OAF	1.9e+20	4e-05	0.0022	98.16	346	TMEM59L	18000000000000	3.6e-05	0.002	98.16	346	TNFRSF14	9.1e+17	0.00036	0.02	98.16	346	ESYT2	76000000000000	0.00013	0.0068	98.16	346	HLA-DPA1	200000000000000	0.00029	0.016	98.16
347	SDR16C5	7.8e+38	8.1e-10	4.4e-08	98.16	347	KIF26B	3.5e+34	1e-07	5.7e-06	98.16	347	UBD	1.9e+20	4.1e-05	0.0022	98.16	347	GADD45G	18000000000000	3.6e-05	0.002	98.16	347	SLA2	9.1e+17	0.00036	0.02	98.16	347	ARHGAP1	78000000000000	0.00013	0.007	98.16	347	CGGBP1	210000000000000	0.00029	0.016	98.16
348	CD24	8.7e+38	8.8e-10	4.8e-08	98.15	348	CKAP4	3.6e+34	1.1e-07	5.8e-06	98.15	348	TNFSF10	1.9e+20	4.1e-05	0.0022	98.15	348	GPRASP2	18000000000000	3.7e-05	0.002	98.15	348	FCER1G	9.2e+17	0.00037	0.02	98.15	348	JUND	79000000000000	0.00013	0.007	98.15	348	SH3D19	210000000000000	0.00029	0.016	98.15
349	UNC93B1	9e+38	9.1e-10	4.9e-08	98.15	349	HLA-DOA	4.3e+34	1.2e-07	6.5e-06	98.15	349	SST	2e+20	4.3e-05	0.0023	98.15	349	RIN2	18000000000000	3.8e-05	0.002	98.15	349	ACTR3	9.2e+17	0.00037	0.02	98.15	349	HBA2	79000000000000	0.00013	0.007	98.15	349	VIT	210000000000000	0.0003	0.016	98.15
350	CYB5B	9e+38	9.1e-10	4.9e-08	98.14	350	SLA	4.3e+34	1.2e-07	6.6e-06	98.14	350	VEPH1	2.1e+20	4.4e-05	0.0024	98.14	350	SCAMP1	19000000000000	3.8e-05	0.002	98.14	350	CYBC1	9.3e+17	0.00037	0.02	98.14	350	PPP1R12A	80000000000000	0.00013	0.007	98.14	350	IFI6	210000000000000	0.0003	0.016	98.14
351	MCU	9.4e+38	9.5e-10	5.1e-08	98.13	351	LHFPL6	5.2e+34	1.4e-07	7.6e-06	98.13	351	CD74	2.1e+20	4.4e-05	0.0024	98.13	351	GLRA1	19000000000000	3.8e-05	0.002	98.13	351	STX11	9.6e+17	0.00038	0.02	98.13	351	TNXB	80000000000000	0.00013	0.007	98.13	351	ABCA6	210000000000000	0.0003	0.016	98.13
352	COL17A1	9.7e+38	9.7e-10	5.2e-08	98.13	352	PLXND1	5.2e+34	1.4e-07	7.6e-06	98.13	352	CLDN1	2.1e+20	4.5e-05	0.0024	98.13	352	EPOR	19000000000000	3.9e-05	0.0021	98.13	352	CLEC10A	9.6e+17	0.00038	0.02	98.13	352	RNF150	81000000000000	0.00013	0.0071	98.13	352	RASSF4	210000000000000	0.0003	0.016	98.13
353	CIB1	1.3e+39	1.2e-09	6.5e-08	98.12	353	IKZF1	5.3e+34	1.4e-07	7.6e-06	98.12	353	LLGL2	2.2e+20	4.6e-05	0.0025	98.12	353	NCAM1	20000000000000	3.9e-05	0.0021	98.12	353	SRRT	9.7e+17	0.00038	0.02	98.12	353	HABP4	84000000000000	0.00014	0.0073	98.12	353	SELENOM	220000000000000	0.0003	0.016	98.12
354	ELOB	1.3e+39	1.3e-09	6.6e-08	98.12	354	FMOD	5.4e+34	1.5e-07	7.8e-06	98.12	354	GRHL2	2.3e+20	4.8e-05	0.0026	98.12	354	EPHX2	20000000000000	4e-05	0.0021	98.12	354	CCDC69	9.7e+17	0.00038	0.02	98.12	354	GBP2	85000000000000	0.00014	0.0074	98.12	354	PRKAR1A	220000000000000	0.0003	0.016	98.12
355	ARRDC1	1.3e+39	1.3e-09	6.7e-08	98.11	355	SPSB1	5.4e+34	1.5e-07	7.8e-06	98.11	355	FAIM	2.4e+20	4.9e-05	0.0026	98.11	355	SAFB2	20000000000000	4e-05	0.0021	98.11	355	LDHB	1e+18	0.00039	0.021	98.11	355	HAND2	86000000000000	0.00014	0.0074	98.11	355	SLC15A3	220000000000000	0.0003	0.016	98.11
356	HNF4A	1.4e+39	1.3e-09	6.9e-08	98.11	356	PLEKHO1	5.5e+34	1.5e-07	7.8e-06	98.11	356	SLC66A3	2.4e+20	4.9e-05	0.0026	98.11	356	C4ORF48	20000000000000	4e-05	0.0021	98.11	356	AOAH	1.1e+18	0.00041	0.022	98.11	356	AIF1L	87000000000000	0.00014	0.0075	98.11	356	MXRA8	220000000000000	0.0003	0.016	98.11
357	TMEM59	1.5e+39	1.3e-09	7e-08	98.1	357	APOC1	5.8e+34	1.5e-07	8.1e-06	98.1	357	STXBP6	2.5e+20	5e-05	0.0026	98.1	357	GLS	20000000000000	4.1e-05	0.0021	98.1	357	SLC11A1	1.1e+18	0.00041	0.022	98.1	357	YAP1	87000000000000	0.00014	0.0075	98.1	357	CLDN11	220000000000000	0.0003	0.016	98.1
358	KRT17	1.5e+39	1.3e-09	7e-08	98.1	358	ADGRA2	5.9e+34	1.6e-07	8.2e-06	98.1	358	LRIG1	2.5e+20	5.1e-05	0.0026	98.1	358	ZNF91	21000000000000	4.1e-05	0.0022	98.1	358	CD14	1.1e+18	0.00042	0.022	98.1	358	ROCK1	89000000000000	0.00014	0.0076	98.1	358	VASH1	220000000000000	0.0003	0.016	98.1
359	CDHR5	1.7e+39	1.5e-09	7.9e-08	98.09	359	TSPAN2	5.9e+34	1.6e-07	8.2e-06	98.09	359	DUSP23	2.5e+20	5.1e-05	0.0027	98.09	359	TCEAL2	21000000000000	4.1e-05	0.0022	98.09	359	GSAP	1.1e+18	0.00042	0.022	98.09	359	DPY19L2	91000000000000	0.00015	0.0077	98.09	359	VAT1	220000000000000	0.0003	0.016	98.09
360	EDEM3	1.8e+39	1.6e-09	8.2e-08	98.09	360	ARHGAP22	6e+34	1.6e-07	8.2e-06	98.09	360	ACVR1B	2.5e+20	5.1e-05	0.0027	98.09	360	NECTIN3	21000000000000	4.1e-05	0.0022	98.09	360	CD6	1.1e+18	0.00043	0.022	98.09	360	PLPP1	92000000000000	0.00015	0.0077	98.09	360	MDFIC	230000000000000	0.00032	0.017	98.09
361	MYEOV	1.9e+39	1.6e-09	8.5e-08	98.08	361	SPI1	6e+34	1.6e-07	8.3e-06	98.08	361	DCAF11	2.5e+20	5.1e-05	0.0027	98.08	361	NSMF	21000000000000	4.2e-05	0.0022	98.08	361	FLT3LG	1.1e+18	0.00043	0.022	98.08	361	BAHCC1	94000000000000	0.00015	0.0078	98.08	361	BCL2L2	230000000000000	0.00032	0.017	98.08
362	SCNN1A	2e+39	1.7e-09	9e-08	98.08	362	HAND2	6.3e+34	1.6e-07	8.5e-06	98.08	362	CNDP2	2.5e+20	5.1e-05	0.0027	98.08	362	QSOX2	21000000000000	4.2e-05	0.0022	98.08	362	ZNF430	1.1e+18	0.00043	0.022	98.08	362	NAMPT	95000000000000	0.00015	0.0079	98.08	362	CD59	240000000000000	0.00032	0.017	98.08
363	HMGCS1	2e+39	1.7e-09	9e-08	98.07	363	ATP10A	6.3e+34	1.7e-07	8.6e-06	98.07	363	GGT2	2.5e+20	5.2e-05	0.0027	98.07	363	STXBP1	21000000000000	4.2e-05	0.0022	98.07	363	VSIG4	1.1e+18	0.00043	0.022	98.07	363	C7	97000000000000	0.00016	0.008	98.07	363	OLFM1	240000000000000	0.00033	0.017	98.07
364	HNRNPAB	2e+39	1.8e-09	9e-08	98.07	364	RARRES1	7e+34	1.8e-07	9.2e-06	98.07	364	BACE1	2.6e+20	5.2e-05	0.0027	98.07	364	CYYR1	22000000000000	4.3e-05	0.0022	98.07	364	AIM2	1.2e+18	0.00044	0.023	98.07	364	FOXC2	99000000000000	0.00016	0.0082	98.07	364	ITPK1	240000000000000	0.00033	0.017	98.07
365	PFKP	2e+39	1.8e-09	9e-08	98.06	365	ASPN	7.2e+34	1.8e-07	9.4e-06	98.06	365	GNG7	2.6e+20	5.3e-05	0.0027	98.06	365	PCM1	22000000000000	4.4e-05	0.0022	98.06	365	HIST1H3F	1.2e+18	0.00044	0.023	98.06	365	LURAP1L	100000000000000	0.00016	0.0082	98.06	365	MMP2	250000000000000	0.00034	0.017	98.06
366	FHL2	2e+39	1.8e-09	9e-08	98.05	366	ARHGAP9	7.6e+34	1.9e-07	9.8e-06	98.05	366	TNS1	2.7e+20	5.4e-05	0.0028	98.05	366	PRKCE	22000000000000	4.4e-05	0.0022	98.05	366	MARCO	1.2e+18	0.00044	0.023	98.05	366	ZFP36L2	100000000000000	0.00016	0.0083	98.05	366	CLCN3	250000000000000	0.00034	0.018	98.05
367	CPD	2.1e+39	1.8e-09	9.1e-08	98.05	367	FGF7	7.8e+34	1.9e-07	9.9e-06	98.05	367	HIF1A	2.8e+20	5.5e-05	0.0028	98.05	367	CNOT7	22000000000000	4.4e-05	0.0023	98.05	367	ATP9B	1.2e+18	0.00045	0.023	98.05	367	ETS2	100000000000000	0.00016	0.0083	98.05	367	DUSP6	260000000000000	0.00036	0.018	98.05
368	PARP4	2.1e+39	1.8e-09	9.3e-08	98.04	368	RNF144A	7.8e+34	1.9e-07	9.9e-06	98.04	368	CASTOR3	2.8e+20	5.6e-05	0.0028	98.04	368	SHTN1	23000000000000	4.5e-05	0.0023	98.04	368	SQOR	1.2e+18	0.00046	0.023	98.04	368	P2RX1	100000000000000	0.00016	0.0083	98.04	368	PJA2	270000000000000	0.00036	0.018	98.04
369	HDAC1	2.2e+39	1.9e-09	9.5e-08	98.04	369	SEC24D	8.3e+34	2e-07	1e-05	98.04	369	PCMTD1	2.9e+20	5.8e-05	0.0029	98.04	369	FXYD6	23000000000000	4.5e-05	0.0023	98.04	369	PIM1	1.2e+18	0.00046	0.023	98.04	369	ADH5	100000000000000	0.00016	0.0084	98.04	369	CCND2	270000000000000	0.00036	0.018	98.04
370	TJP3	2.3e+39	1.9e-09	9.7e-08	98.03	370	FCGR2B	8.5e+34	2.1e-07	1.1e-05	98.03	370	RRBP1	2.9e+20	5.8e-05	0.0029	98.03	370	FBXW4	23000000000000	4.6e-05	0.0023	98.03	370	NKG7	1.3e+18	0.00047	0.024	98.03	370	ID1	110000000000000	0.00017	0.0085	98.03	370	SOD1	270000000000000	0.00036	0.018	98.03
371	CKS1B	2.3e+39	1.9e-09	9.7e-08	98.03	371	TTC3	8.6e+34	2.1e-07	1.1e-05	98.03	371	CCL28	2.9e+20	5.8e-05	0.0029	98.03	371	DNAJC12	23000000000000	4.6e-05	0.0023	98.03	371	VOPP1	1.3e+18	0.00047	0.024	98.03	371	CAV2	110000000000000	0.00017	0.0086	98.03	371	SCG2	270000000000000	0.00037	0.019	98.03
372	HIST1H2AC	2.3e+39	1.9e-09	9.7e-08	98.02	372	CST2	8.6e+34	2.1e-07	1.1e-05	98.02	372	IL22RA1	2.9e+20	5.8e-05	0.0029	98.02	372	DPY19L2	24000000000000	4.7e-05	0.0024	98.02	372	SGPP1	1.3e+18	0.00047	0.024	98.02	372	FOXC1	110000000000000	0.00017	0.0087	98.02	372	POLR2I	280000000000000	0.00038	0.019	98.02
373	ECH1	2.3e+39	1.9e-09	9.8e-08	98.02	373	BST2	8.6e+34	2.1e-07	1.1e-05	98.02	373	PATJ	3e+20	5.8e-05	0.0029	98.02	373	PGRMC2	24000000000000	4.7e-05	0.0024	98.02	373	SGK1	1.3e+18	0.00047	0.024	98.02	373	ATP1A2	110000000000000	0.00017	0.0087	98.02	373	MFAP5	290000000000000	0.00038	0.019	98.02
374	HIST1H2AJ	2.3e+39	2e-09	9.8e-08	98.01	374	LAIR1	8.7e+34	2.1e-07	1.1e-05	98.01	374	VTCN1	3e+20	5.9e-05	0.0029	98.01	374	PLCB4	24000000000000	4.8e-05	0.0024	98.01	374	ALOX5AP	1.3e+18	0.00048	0.024	98.01	374	INPP5A	110000000000000	0.00017	0.0087	98.01	374	SRPX2	290000000000000	0.00038	0.019	98.01
375	SCOC	2.4e+39	2e-09	9.9e-08	98.01	375	ITGAX	9.1e+34	2.2e-07	1.1e-05	98.01	375	C1S	3e+20	5.9e-05	0.0029	98.01	375	DYNC1I1	24000000000000	4.8e-05	0.0024	98.01	375	MAN2B1	1.3e+18	0.00048	0.024	98.01	375	ERG	110000000000000	0.00017	0.0087	98.01	375	COL7A1	310000000000000	0.0004	0.02	98.01
376	AKAP1	2.4e+39	2e-09	1e-07	98	376	PRICKLE1	9.1e+34	2.2e-07	1.1e-05	98	376	ATP13A4	3.1e+20	6.1e-05	0.003	98	376	PCLO	24000000000000	4.8e-05	0.0024	98	376	MED13L	1.3e+18	0.00049	0.024	98	376	TMEM109	110000000000000	0.00017	0.0087	98	376	PEA15	310000000000000	0.0004	0.02	98
377	FAM3C	2.4e+39	2e-09	1e-07	98	377	THEMIS2	9.3e+34	2.2e-07	1.1e-05	98	377	PBX3	3.1e+20	6.1e-05	0.003	98	377	CHN1	25000000000000	4.8e-05	0.0024	98	377	NCKAP1L	1.4e+18	0.00049	0.024	98	377	CALHM2	110000000000000	0.00017	0.0087	98	377	RAI14	320000000000000	0.00041	0.021	98
378	CCDC47	2.7e+39	2.2e-09	1.1e-07	97.99	378	LST1	9.5e+34	2.3e-07	1.1e-05	97.99	378	APOBEC2	3.1e+20	6.1e-05	0.003	97.99	378	MSI2	25000000000000	4.8e-05	0.0024	97.99	378	QKI	1.4e+18	0.00049	0.024	97.99	378	LAMC1	110000000000000	0.00018	0.0087	97.99	378	PALM	320000000000000	0.00041	0.021	97.99
379	RHOC	2.7e+39	2.2e-09	1.1e-07	97.99	379	UACA	1e+35	2.4e-07	1.2e-05	97.99	379	CAMK1D	3.2e+20	6.1e-05	0.003	97.99	379	MAP2	25000000000000	4.9e-05	0.0024	97.99	379	SLCO2B1	1.4e+18	0.0005	0.025	97.99	379	PGM5	110000000000000	0.00018	0.0088	97.99	379	PLOD1	330000000000000	0.00043	0.021	97.99
380	KLF4	3e+39	2.4e-09	1.2e-07	97.98	380	PPP1R18	1e+35	2.4e-07	1.2e-05	97.98	380	CHGB	3.3e+20	6.4e-05	0.0031	97.98	380	LYSMD2	25000000000000	4.9e-05	0.0024	97.98	380	SH3BGRL3	1.4e+18	0.00051	0.025	97.98	380	ZEB2	120000000000000	0.00018	0.0089	97.98	380	NCAM1	330000000000000	0.00043	0.021	97.98
381	AHCY	3.3e+39	2.6e-09	1.3e-07	97.97	381	DPT	1e+35	2.4e-07	1.2e-05	97.97	381	EPB41L4B	3.3e+20	6.4e-05	0.0031	97.97	381	INA	25000000000000	5e-05	0.0024	97.97	381	PTPRE	1.4e+18	0.00051	0.025	97.97	381	PGF	120000000000000	0.00019	0.0092	97.97	381	COL6A2	330000000000000	0.00043	0.021	97.97
382	KRT19	3.5e+39	2.7e-09	1.3e-07	97.97	382	ARHGAP31	1e+35	2.4e-07	1.2e-05	97.97	382	MYO1B	3.4e+20	6.5e-05	0.0032	97.97	382	PDE3B	25000000000000	5e-05	0.0024	97.97	382	ARPC2	1.4e+18	0.00051	0.025	97.97	382	NOP53	130000000000000	0.00019	0.0094	97.97	382	SPRED1	340000000000000	0.00043	0.021	97.97
383	CAPNS1	3.5e+39	2.7e-09	1.3e-07	97.96	383	CD14	1e+35	2.4e-07	1.2e-05	97.96	383	LAPTM4B	3.5e+20	6.7e-05	0.0033	97.96	383	DPP7	26000000000000	5e-05	0.0025	97.96	383	PRDM2	1.4e+18	0.00051	0.025	97.96	383	MXRA7	130000000000000	0.00019	0.0095	97.96	383	COL1A1	340000000000000	0.00044	0.021	97.96
384	PATJ	3.8e+39	2.9e-09	1.4e-07	97.96	384	VASH1	1.1e+35	2.6e-07	1.3e-05	97.96	384	CPM	3.5e+20	6.7e-05	0.0033	97.96	384	DPH1	26000000000000	5e-05	0.0025	97.96	384	C4ORF3	1.4e+18	0.00051	0.025	97.96	384	HEY2	130000000000000	0.0002	0.0096	97.96	384	MAP4K4	350000000000000	0.00044	0.022	97.96
385	HDHD3	3.9e+39	2.9e-09	1.4e-07	97.95	385	GJA1	1.1e+35	2.6e-07	1.3e-05	97.95	385	FAM110C	3.6e+20	6.7e-05	0.0033	97.95	385	PAK3	26000000000000	5.1e-05	0.0025	97.95	385	ADAM19	1.4e+18	0.00051	0.025	97.95	385	TACC1	130000000000000	0.0002	0.0098	97.95	385	ZNF532	350000000000000	0.00044	0.022	97.95
386	MTRNR2L12	3.9e+39	3e-09	1.4e-07	97.95	386	VGLL3	1.3e+35	2.9e-07	1.4e-05	97.95	386	CERS2	3.6e+20	6.7e-05	0.0033	97.95	386	GNAI1	28000000000000	5.3e-05	0.0026	97.95	386	FTH1	1.4e+18	0.00051	0.025	97.95	386	NKD1	130000000000000	0.0002	0.0098	97.95	386	MAP1A	350000000000000	0.00045	0.022	97.95
387	PTBP3	4e+39	3e-09	1.4e-07	97.94	387	PRKG1	1.4e+35	3e-07	1.5e-05	97.94	387	SARAF	3.6e+20	6.8e-05	0.0033	97.94	387	SYNE4	28000000000000	5.3e-05	0.0026	97.94	387	THBS1	1.4e+18	0.00052	0.025	97.94	387	COX7A1	130000000000000	0.0002	0.0099	97.94	387	MYL9	360000000000000	0.00045	0.022	97.94
388	RASEF	4e+39	3e-09	1.5e-07	97.94	388	KANK2	1.4e+35	3.1e-07	1.5e-05	97.94	388	AOX1	3.7e+20	6.9e-05	0.0034	97.94	388	GRIA2	28000000000000	5.3e-05	0.0026	97.94	388	XBP1	1.4e+18	0.00052	0.025	97.94	388	LTBP2	140000000000000	0.00021	0.0099	97.94	388	CELF2	370000000000000	0.00046	0.022	97.94
389	CEP170B	4.1e+39	3.1e-09	1.5e-07	97.93	389	STRA6	1.4e+35	3.1e-07	1.5e-05	97.93	389	CLMN	3.8e+20	7e-05	0.0034	97.93	389	RGL3	29000000000000	5.5e-05	0.0027	97.93	389	FXYD6	1.5e+18	0.00052	0.025	97.93	389	ANXA6	140000000000000	0.00021	0.01	97.93	389	NFIC	370000000000000	0.00046	0.022	97.93
390	ABLIM1	4.2e+39	3.2e-09	1.5e-07	97.93	390	ACTB	1.6e+35	3.4e-07	1.6e-05	97.93	390	FGFR1	3.9e+20	7.2e-05	0.0035	97.93	390	GDI1	29000000000000	5.6e-05	0.0027	97.93	390	VAV3	1.5e+18	0.00053	0.025	97.93	390	WBP1L	140000000000000	0.00021	0.01	97.93	390	ARHGDIA	370000000000000	0.00047	0.023	97.93
391	ETHE1	4.6e+39	3.4e-09	1.6e-07	97.92	391	SLIT3	1.6e+35	3.4e-07	1.6e-05	97.92	391	BCAM	4e+20	7.3e-05	0.0035	97.92	391	NUCB2	30000000000000	5.7e-05	0.0028	97.92	391	TMSB4X	1.5e+18	0.00053	0.025	97.92	391	VAMP5	140000000000000	0.00021	0.01	97.92	391	HSPB2	380000000000000	0.00047	0.023	97.92
392	SHB	4.6e+39	3.4e-09	1.6e-07	97.92	392	GMFG	1.7e+35	3.5e-07	1.7e-05	97.92	392	HIP1R	4.1e+20	7.5e-05	0.0036	97.92	392	PKD1	30000000000000	5.8e-05	0.0028	97.92	392	ANPEP	1.5e+18	0.00053	0.025	97.92	392	FILIP1L	140000000000000	0.00021	0.01	97.92	392	TRIM22	380000000000000	0.00048	0.023	97.92
393	FDFT1	4.9e+39	3.6e-09	1.7e-07	97.91	393	SLC1A3	1.7e+35	3.5e-07	1.7e-05	97.91	393	PGGHG	4.2e+20	7.7e-05	0.0037	97.91	393	ATP8A1	31000000000000	5.9e-05	0.0028	97.91	393	CCDC71L	1.5e+18	0.00053	0.025	97.91	393	ADCY3	140000000000000	0.00021	0.01	97.91	393	PLXND1	390000000000000	0.00048	0.023	97.91
394	CAPG	4.9e+39	3.6e-09	1.7e-07	97.91	394	PRKD1	1.7e+35	3.5e-07	1.7e-05	97.91	394	NTRK2	4.2e+20	7.7e-05	0.0037	97.91	394	SARAF	34000000000000	6.3e-05	0.003	97.91	394	SYK	1.5e+18	0.00053	0.025	97.91	394	PDLIM1	140000000000000	0.00021	0.01	97.91	394	TRIM9	390000000000000	0.00048	0.023	97.91
395	GUK1	5e+39	3.6e-09	1.7e-07	97.9	395	CLEC2B	1.8e+35	3.6e-07	1.7e-05	97.9	395	EIF3L	4.3e+20	7.8e-05	0.0037	97.9	395	SOX5	36000000000000	6.7e-05	0.0032	97.9	395	SLC38A1	1.5e+18	0.00054	0.026	97.9	395	PI15	140000000000000	0.00021	0.01	97.9	395	NISCH	390000000000000	0.00049	0.023	97.9
396	PRKCI	5.1e+39	3.7e-09	1.7e-07	97.89	396	EHD2	1.8e+35	3.7e-07	1.8e-05	97.89	396	C1R	4.4e+20	7.9e-05	0.0037	97.89	396	SURF2	36000000000000	6.7e-05	0.0032	97.89	396	BIN2	1.5e+18	0.00054	0.026	97.89	396	DAPK3	140000000000000	0.00021	0.01	97.89	396	CADM2	400000000000000	0.00049	0.023	97.89
397	RHPN2	5.1e+39	3.7e-09	1.7e-07	97.89	397	FTH1	1.8e+35	3.8e-07	1.8e-05	97.89	397	SSR1	4.4e+20	8e-05	0.0038	97.89	397	SMDT1	37000000000000	6.8e-05	0.0032	97.89	397	NR1H3	1.5e+18	0.00055	0.026	97.89	397	FOSL2	150000000000000	0.00022	0.01	97.89	397	CIITA	400000000000000	0.00049	0.023	97.89
398	SYNE2	5.1e+39	3.7e-09	1.7e-07	97.88	398	MSRB3	1.8e+35	3.8e-07	1.8e-05	97.88	398	NRXN2	4.4e+20	8e-05	0.0038	97.88	398	PPP2CB	37000000000000	6.9e-05	0.0032	97.88	398	RSRP1	1.6e+18	0.00056	0.026	97.88	398	RAMP2	150000000000000	0.00023	0.011	97.88	398	MMP17	400000000000000	0.0005	0.023	97.88
399	MAT2A	5.2e+39	3.7e-09	1.7e-07	97.88	399	NT5DC2	1.9e+35	3.8e-07	1.8e-05	97.88	399	EPHX2	4.5e+20	8e-05	0.0038	97.88	399	CD99L2	38000000000000	6.9e-05	0.0033	97.88	399	PPP2R5C	1.6e+18	0.00056	0.026	97.88	399	CAP2	150000000000000	0.00023	0.011	97.88	399	TUBB2A	400000000000000	0.0005	0.023	97.88
400	FAM120A	5.2e+39	3.7e-09	1.7e-07	97.87	400	DCHS1	1.9e+35	3.9e-07	1.8e-05	97.87	400	TPD52	4.5e+20	8e-05	0.0038	97.87	400	CRMP1	38000000000000	7e-05	0.0033	97.87	400	SAP25	1.6e+18	0.00056	0.026	97.87	400	ATP1B3	160000000000000	0.00023	0.011	97.87	400	FADS3	410000000000000	0.00051	0.024	97.87
401	BCL2L15	5.4e+39	3.8e-09	1.8e-07	97.87	401	FGFR1	2e+35	4e-07	1.9e-05	97.87	401	TMEM63A	4.5e+20	8.1e-05	0.0038	97.87	401	SCGB2A1	39000000000000	7.1e-05	0.0033	97.87	401	RNF149	1.6e+18	0.00056	0.026	97.87	401	ARHGAP10	160000000000000	0.00023	0.011	97.87	401	MXRA7	430000000000000	0.00052	0.024	97.87
402	SEM1	5.4e+39	3.9e-09	1.8e-07	97.86	402	TMEM119	2.1e+35	4.2e-07	2e-05	97.86	402	CCDC69	4.6e+20	8.2e-05	0.0038	97.86	402	GPD1	39000000000000	7.2e-05	0.0034	97.86	402	TNKS2	1.7e+18	0.00058	0.027	97.86	402	ABI3BP	160000000000000	0.00023	0.011	97.86	402	GABARAPL2	430000000000000	0.00052	0.024	97.86
403	SLC26A9	5.6e+39	3.9e-09	1.8e-07	97.86	403	TMSB10	2.2e+35	4.3e-07	2e-05	97.86	403	SLC9A3R1	4.7e+20	8.3e-05	0.0039	97.86	403	ABHD14A	40000000000000	7.4e-05	0.0034	97.86	403	SNRNP70	1.7e+18	0.00058	0.027	97.86	403	SCHIP1	160000000000000	0.00024	0.011	97.86	403	BZW1	440000000000000	0.00054	0.025	97.86
404	F5	5.9e+39	4.1e-09	1.9e-07	97.85	404	UNC5B	2.2e+35	4.3e-07	2e-05	97.85	404	ACAA2	4.8e+20	8.5e-05	0.0039	97.85	404	AMPH	41000000000000	7.5e-05	0.0035	97.85	404	RNASE1	1.7e+18	0.00059	0.027	97.85	404	ARHGEF7	170000000000000	0.00025	0.011	97.85	404	MAP1LC3A	450000000000000	0.00054	0.025	97.85
405	SLC12A2	6.1e+39	4.2e-09	2e-07	97.85	405	SASH3	2.3e+35	4.4e-07	2e-05	97.85	405	ATP5F1A	4.8e+20	8.5e-05	0.0039	97.85	405	MYH10	41000000000000	7.5e-05	0.0035	97.85	405	PTK2B	1.7e+18	0.00059	0.027	97.85	405	SOX5	170000000000000	0.00025	0.012	97.85	405	TCEAL9	450000000000000	0.00054	0.025	97.85
406	ADAM28	6.4e+39	4.4e-09	2e-07	97.84	406	PECAM1	2.3e+35	4.4e-07	2.1e-05	97.84	406	TSPAN8	4.8e+20	8.5e-05	0.0039	97.84	406	RNASEK	42000000000000	7.6e-05	0.0035	97.84	406	AIF1	1.7e+18	0.00059	0.027	97.84	406	ADCY5	170000000000000	0.00025	0.012	97.84	406	GPR155	450000000000000	0.00054	0.025	97.84
407	DUSP4	6.4e+39	4.4e-09	2e-07	97.84	407	ANXA1	2.3e+35	4.6e-07	2.1e-05	97.84	407	APPL1	4.9e+20	8.6e-05	0.004	97.84	407	ARFGEF3	42000000000000	7.6e-05	0.0035	97.84	407	ASAH1	1.8e+18	0.00061	0.028	97.84	407	ENDOD1	170000000000000	0.00025	0.012	97.84	407	SEMA4C	450000000000000	0.00054	0.025	97.84
408	PPARG	6.8e+39	4.6e-09	2.1e-07	97.83	408	QKI	2.4e+35	4.6e-07	2.1e-05	97.83	408	GNG11	4.9e+20	8.6e-05	0.004	97.83	408	FBXO7	42000000000000	7.6e-05	0.0035	97.83	408	C1S	1.8e+18	0.00061	0.028	97.83	408	PROS1	180000000000000	0.00026	0.012	97.83	408	FSTL1	460000000000000	0.00055	0.025	97.83
409	PSMC4	7e+39	4.7e-09	2.2e-07	97.83	409	TMEM204	2.4e+35	4.7e-07	2.1e-05	97.83	409	BSPRY	5e+20	8.8e-05	0.004	97.83	409	SVOP	42000000000000	7.7e-05	0.0035	97.83	409	RNF166	1.8e+18	0.00061	0.028	97.83	409	C12ORF57	180000000000000	0.00026	0.012	97.83	409	RTKN	460000000000000	0.00056	0.026	97.83
410	FER1L6	7e+39	4.7e-09	2.2e-07	97.82	410	SCUBE3	2.5e+35	4.7e-07	2.2e-05	97.82	410	CP	5e+20	8.8e-05	0.004	97.82	410	GRSF1	42000000000000	7.7e-05	0.0035	97.82	410	NIN	1.8e+18	0.00062	0.028	97.82	410	SRF	180000000000000	0.00026	0.012	97.82	410	HOOK3	470000000000000	0.00057	0.026	97.82
411	RAB11FIP1	7.4e+39	4.9e-09	2.2e-07	97.81	411	SCUBE2	2.5e+35	4.8e-07	2.2e-05	97.81	411	VPS51	5.1e+20	8.9e-05	0.0041	97.81	411	GP1BB	43000000000000	7.8e-05	0.0036	97.81	411	PVRIG	1.8e+18	0.00062	0.028	97.81	411	SNTA1	180000000000000	0.00026	0.012	97.81	411	AKT3	490000000000000	0.00058	0.027	97.81
412	TMEM123	7.4e+39	4.9e-09	2.2e-07	97.81	412	DSE	2.6e+35	4.9e-07	2.2e-05	97.81	412	ODF3B	5.1e+20	9e-05	0.0041	97.81	412	CRH	43000000000000	7.9e-05	0.0036	97.81	412	CD3G	1.9e+18	0.00064	0.029	97.81	412	ZFP36	180000000000000	0.00026	0.012	97.81	412	AGPAT1	500000000000000	0.00059	0.027	97.81
413	PLEK2	7.7e+39	5.1e-09	2.3e-07	97.8	413	SH3PXD2B	2.7e+35	5e-07	2.3e-05	97.8	413	COX7C	5.3e+20	9.2e-05	0.0042	97.8	413	RGPD4	44000000000000	7.9e-05	0.0036	97.8	413	CYLD	1.9e+18	0.00065	0.03	97.8	413	KIRREL1	190000000000000	0.00027	0.012	97.8	413	PTPRE	510000000000000	0.0006	0.027	97.8
414	PRXL2B	7.8e+39	5.1e-09	2.3e-07	97.8	414	LBH	2.7e+35	5.1e-07	2.3e-05	97.8	414	LRMDA	5.3e+20	9.2e-05	0.0042	97.8	414	PPP1R14C	44000000000000	8e-05	0.0036	97.8	414	CD72	2e+18	0.00066	0.03	97.8	414	SLC38A2	190000000000000	0.00027	0.012	97.8	414	ENTPD2	520000000000000	0.00062	0.028	97.8
415	PTGES3	7.8e+39	5.2e-09	2.3e-07	97.79	415	GAL3ST4	2.8e+35	5.2e-07	2.3e-05	97.79	415	RIC3	5.3e+20	9.2e-05	0.0042	97.79	415	NAPA	44000000000000	8e-05	0.0036	97.79	415	PABPC1	2e+18	0.00066	0.03	97.79	415	C1S	190000000000000	0.00027	0.012	97.79	415	CCN2	560000000000000	0.00065	0.029	97.79
416	FAM3D	8e+39	5.2e-09	2.3e-07	97.79	416	MOXD1	2.9e+35	5.4e-07	2.4e-05	97.79	416	FGFR4	5.5e+20	9.4e-05	0.0043	97.79	416	FAM153CP	45000000000000	8.1e-05	0.0036	97.79	416	IRF4	2e+18	0.00067	0.03	97.79	416	ANGPTL2	190000000000000	0.00027	0.012	97.79	416	MAF	560000000000000	0.00065	0.029	97.79
417	CFB	8.3e+39	5.4e-09	2.4e-07	97.78	417	COL15A1	3.1e+35	5.7e-07	2.6e-05	97.78	417	SOX6	5.8e+20	9.9e-05	0.0045	97.78	417	OGDHL	45000000000000	8.1e-05	0.0036	97.78	417	STOM	2e+18	0.00067	0.03	97.78	417	HBB	190000000000000	0.00028	0.012	97.78	417	PLPP3	570000000000000	0.00066	0.03	97.78
418	DSG2	8.3e+39	5.4e-09	2.4e-07	97.78	418	AIF1	3.2e+35	5.7e-07	2.6e-05	97.78	418	NCOA7	5.9e+20	0.0001	0.0045	97.78	418	IRX2	45000000000000	8.1e-05	0.0036	97.78	418	TPP1	2e+18	0.00067	0.03	97.78	418	BTG2	200000000000000	0.00028	0.012	97.78	418	APBB2	580000000000000	0.00067	0.03	97.78
419	SH3RF2	8.7e+39	5.6e-09	2.5e-07	97.77	419	STAT2	3.2e+35	5.7e-07	2.6e-05	97.77	419	LAMP2	5.9e+20	0.0001	0.0045	97.77	419	TTC8	46000000000000	8.3e-05	0.0037	97.77	419	AKAP17A	2e+18	0.00067	0.03	97.77	419	ANGPT2	200000000000000	0.00028	0.012	97.77	419	SERINC5	580000000000000	0.00067	0.03	97.77
420	SHROOM3	8.8e+39	5.6e-09	2.5e-07	97.77	420	MAF	3.2e+35	5.8e-07	2.6e-05	97.77	420	PDZK1	6e+20	0.0001	0.0045	97.77	420	LAMA5	46000000000000	8.3e-05	0.0037	97.77	420	IKZF3	2.1e+18	0.00068	0.03	97.77	420	AKAP12	200000000000000	0.00029	0.013	97.77	420	PDZD2	580000000000000	0.00067	0.03	97.77
421	SMAGP	8.9e+39	5.7e-09	2.5e-07	97.76	421	C1ORF198	3.6e+35	6.2e-07	2.8e-05	97.76	421	FJX1	6.2e+20	0.0001	0.0046	97.76	421	GAS2	47000000000000	8.3e-05	0.0037	97.76	421	NBPF15	2.1e+18	0.00069	0.031	97.76	421	PITPNB	210000000000000	0.0003	0.013	97.76	421	NEGR1	590000000000000	0.00067	0.03	97.76
422	SLC37A1	9.2e+39	5.9e-09	2.6e-07	97.76	422	SLIT2	3.6e+35	6.3e-07	2.8e-05	97.76	422	DDR1	6.3e+20	0.00011	0.0047	97.76	422	ST13	47000000000000	8.4e-05	0.0037	97.76	422	STK4	2.1e+18	0.00069	0.031	97.76	422	C12ORF75	220000000000000	0.0003	0.013	97.76	422	IFNAR1	590000000000000	0.00068	0.03	97.76
423	HEBP2	9.4e+39	6e-09	2.6e-07	97.75	423	KCNE4	3.7e+35	6.4e-07	2.8e-05	97.75	423	TLE2	6.4e+20	0.00011	0.0047	97.75	423	DTNA	48000000000000	8.6e-05	0.0038	97.75	423	MUC6	2.2e+18	0.00071	0.031	97.75	423	CDK18	220000000000000	0.0003	0.013	97.75	423	ADGRL2	590000000000000	0.00068	0.03	97.75
424	CHMP4B	1.1e+40	6.9e-09	3.1e-07	97.75	424	ZNF423	3.7e+35	6.4e-07	2.8e-05	97.75	424	TCIRG1	6.7e+20	0.00011	0.0048	97.75	424	APP	48000000000000	8.6e-05	0.0038	97.75	424	LPXN	2.2e+18	0.00072	0.032	97.75	424	SAV1	220000000000000	0.0003	0.013	97.75	424	HABP4	600000000000000	0.00069	0.03	97.75
425	VPS37B	1.2e+40	7.1e-09	3.2e-07	97.74	425	CLEC7A	3.7e+35	6.5e-07	2.9e-05	97.74	425	RAB4A	6.7e+20	0.00011	0.0049	97.74	425	MYL6B	48000000000000	8.6e-05	0.0038	97.74	425	DOK2	2.2e+18	0.00072	0.032	97.74	425	IL33	220000000000000	0.00031	0.014	97.74	425	SLC44A2	610000000000000	0.00069	0.031	97.74
426	RPN1	1.2e+40	7.2e-09	3.2e-07	97.73	426	AZIN2	3.8e+35	6.5e-07	2.9e-05	97.73	426	ARHGEF3	6.8e+20	0.00011	0.0049	97.73	426	LOXL4	49000000000000	8.7e-05	0.0038	97.73	426	PITPNA	2.3e+18	0.00073	0.032	97.73	426	C3ORF70	220000000000000	0.00031	0.014	97.73	426	IL6ST	610000000000000	0.0007	0.031	97.73
427	CISD3	1.3e+40	7.5e-09	3.3e-07	97.73	427	VWF	3.8e+35	6.6e-07	2.9e-05	97.73	427	P4HB	7e+20	0.00011	0.005	97.73	427	ARPP19	50000000000000	8.9e-05	0.0039	97.73	427	GNPTG	2.3e+18	0.00074	0.032	97.73	427	RAB31	220000000000000	0.00031	0.014	97.73	427	STX2	610000000000000	0.0007	0.031	97.73
428	REG4	1.3e+40	7.6e-09	3.3e-07	97.72	428	ARHGEF25	3.9e+35	6.7e-07	2.9e-05	97.72	428	FOXO3	7.1e+20	0.00012	0.0051	97.72	428	PI4KA	51000000000000	8.9e-05	0.0039	97.72	428	HECA	2.3e+18	0.00075	0.033	97.72	428	LDB3	220000000000000	0.00031	0.014	97.72	428	COMT	610000000000000	0.0007	0.031	97.72
429	MSLN	1.3e+40	7.6e-09	3.3e-07	97.72	429	GPC6	3.9e+35	6.7e-07	2.9e-05	97.72	429	STAT1	7.2e+20	0.00012	0.0051	97.72	429	LMO2	51000000000000	9e-05	0.0039	97.72	429	MFNG	2.4e+18	0.00075	0.033	97.72	429	SETD1B	230000000000000	0.00031	0.014	97.72	429	C3	620000000000000	0.0007	0.031	97.72
430	TAX1BP1	1.4e+40	8.1e-09	3.5e-07	97.71	430	FEZ1	4e+35	6.8e-07	3e-05	97.71	430	TENT5C	7.2e+20	0.00012	0.0051	97.71	430	CSTF3	51000000000000	9.1e-05	0.004	97.71	430	ANXA6	2.4e+18	0.00076	0.033	97.71	430	FBLN1	230000000000000	0.00031	0.014	97.71	430	EIF1	620000000000000	0.00071	0.031	97.71
431	ABHD17C	1.6e+40	9.2e-09	4e-07	97.71	431	FAM49A	4.1e+35	6.9e-07	3e-05	97.71	431	DSP	7.3e+20	0.00012	0.0051	97.71	431	SERINC1	52000000000000	9.2e-05	0.004	97.71	431	GPR171	2.4e+18	0.00076	0.033	97.71	431	NFATC4	230000000000000	0.00032	0.014	97.71	431	LRRC4	630000000000000	0.00071	0.031	97.71
432	TMEM30B	1.7e+40	9.3e-09	4.1e-07	97.7	432	MMP19	4.2e+35	7e-07	3.1e-05	97.7	432	PLTP	7.4e+20	0.00012	0.0052	97.7	432	PFKM	54000000000000	9.4e-05	0.0041	97.7	432	PRKCQ	2.4e+18	0.00076	0.033	97.7	432	ZFAND5	230000000000000	0.00032	0.014	97.7	432	KLF9	640000000000000	0.00072	0.031	97.7
433	PAK4	1.7e+40	9.5e-09	4.1e-07	97.7	433	HLA-DMB	4.3e+35	7.1e-07	3.1e-05	97.7	433	PDE3A	7.4e+20	0.00012	0.0052	97.7	433	ARX	55000000000000	9.6e-05	0.0042	97.7	433	F2R	2.4e+18	0.00077	0.033	97.7	433	MT1A	240000000000000	0.00032	0.014	97.7	433	EMP3	650000000000000	0.00073	0.032	97.7
434	CAST	1.8e+40	1e-08	4.3e-07	97.69	434	FGR	4.3e+35	7.3e-07	3.1e-05	97.69	434	FKBP11	7.5e+20	0.00012	0.0052	97.69	434	MYEF2	55000000000000	9.7e-05	0.0042	97.69	434	CD7	2.5e+18	0.00079	0.034	97.69	434	IQGAP1	240000000000000	0.00033	0.014	97.69	434	GNAI2	660000000000000	0.00074	0.032	97.69
435	SEL1L3	1.9e+40	1.1e-08	4.5e-07	97.69	435	OLFML3	4.5e+35	7.5e-07	3.2e-05	97.69	435	PACSIN2	7.6e+20	0.00012	0.0052	97.69	435	CACNB2	56000000000000	9.7e-05	0.0042	97.69	435	HIST1H3G	2.6e+18	0.00081	0.035	97.69	435	SH3RF3	240000000000000	0.00033	0.014	97.69	435	RABEP1	670000000000000	0.00075	0.032	97.69
436	BHLHE40	2e+40	1.1e-08	4.6e-07	97.68	436	CORO1C	4.6e+35	7.6e-07	3.3e-05	97.68	436	VCAM1	7.6e+20	0.00012	0.0052	97.68	436	BTBD3	56000000000000	9.7e-05	0.0042	97.68	436	SP140	2.7e+18	0.00082	0.035	97.68	436	HEG1	240000000000000	0.00033	0.014	97.68	436	BMP8B	670000000000000	0.00075	0.032	97.68
437	TTYH3	2e+40	1.1e-08	4.6e-07	97.68	437	STAB1	4.7e+35	7.7e-07	3.3e-05	97.68	437	CCNC	7.6e+20	0.00012	0.0052	97.68	437	TBC1D9	57000000000000	9.9e-05	0.0042	97.68	437	SCARF1	2.7e+18	0.00083	0.035	97.68	437	CXCL12	240000000000000	0.00033	0.014	97.68	437	FLRT3	680000000000000	0.00076	0.033	97.68
438	CALM2	2.2e+40	1.2e-08	4.9e-07	97.67	438	HOMER3	5.2e+35	8.3e-07	3.6e-05	97.67	438	IGFBP2	7.7e+20	0.00012	0.0053	97.67	438	MYT1L	57000000000000	9.9e-05	0.0043	97.67	438	ARPC5	2.7e+18	0.00084	0.036	97.67	438	EEF2	250000000000000	0.00034	0.014	97.67	438	SPAG9	690000000000000	0.00076	0.033	97.67
439	CKMT1A	2.3e+40	1.2e-08	5.2e-07	97.67	439	CD68	5.2e+35	8.3e-07	3.6e-05	97.67	439	SHC2	7.9e+20	0.00013	0.0054	97.67	439	SMPD1	58000000000000	0.0001	0.0043	97.67	439	CST7	2.7e+18	0.00084	0.036	97.67	439	MMRN2	250000000000000	0.00034	0.015	97.67	439	CYBRD1	690000000000000	0.00077	0.033	97.67
440	CTNNA1	2.4e+40	1.2e-08	5.2e-07	97.66	440	DAB2	5.3e+35	8.4e-07	3.6e-05	97.66	440	LMAN1	8.1e+20	0.00013	0.0054	97.66	440	ADA2	58000000000000	0.0001	0.0043	97.66	440	DUSP1	2.8e+18	0.00086	0.036	97.66	440	ARHGAP23	260000000000000	0.00035	0.015	97.66	440	LIX1L	700000000000000	0.00078	0.033	97.66
441	SLC6A8	2.4e+40	1.2e-08	5.2e-07	97.65	441	ZFHX4	5.5e+35	8.7e-07	3.7e-05	97.65	441	EPHA3	8.1e+20	0.00013	0.0054	97.65	441	STK33	59000000000000	0.0001	0.0043	97.65	441	SUN2	2.8e+18	0.00086	0.036	97.65	441	CALCRL	260000000000000	0.00035	0.015	97.65	441	TXNDC15	720000000000000	0.0008	0.034	97.65
442	LRP5	2.5e+40	1.3e-08	5.4e-07	97.65	442	CCDC8	6.9e+35	1e-06	4.4e-05	97.65	442	NIPSNAP2	8.2e+20	0.00013	0.0055	97.65	442	ATF2	60000000000000	0.0001	0.0044	97.65	442	WAS	2.8e+18	0.00086	0.037	97.65	442	ARHGEF6	270000000000000	0.00036	0.015	97.65	442	RASGEF1C	730000000000000	0.0008	0.034	97.65
443	SMIM22	2.8e+40	1.4e-08	5.9e-07	97.64	443	CD52	7e+35	1e-06	4.4e-05	97.64	443	DDT	8.3e+20	0.00013	0.0055	97.64	443	OAZ2	60000000000000	0.0001	0.0044	97.64	443	GLIPR1	2.9e+18	0.00087	0.037	97.64	443	KCTD10	270000000000000	0.00036	0.015	97.64	443	SOX2	740000000000000	0.00081	0.034	97.64
444	CDK2AP2	2.8e+40	1.4e-08	5.9e-07	97.64	444	CLIC4	7e+35	1e-06	4.4e-05	97.64	444	HDLBP	8.4e+20	0.00013	0.0055	97.64	444	ARL6IP4	60000000000000	0.0001	0.0044	97.64	444	TNFRSF1B	2.9e+18	0.00087	0.037	97.64	444	CHSY1	270000000000000	0.00036	0.015	97.64	444	NLGN4X	740000000000000	0.00081	0.034	97.64
445	EHF	2.8e+40	1.4e-08	5.9e-07	97.63	445	NR2F1	7e+35	1e-06	4.4e-05	97.63	445	EEF1B2	8.6e+20	0.00013	0.0056	97.63	445	ATP9A	60000000000000	0.0001	0.0044	97.63	445	MT1X	3e+18	0.00089	0.038	97.63	445	NCS1	270000000000000	0.00036	0.015	97.63	445	C7	760000000000000	0.00083	0.035	97.63
446	TM9SF2	3.2e+40	1.6e-08	6.6e-07	97.63	446	CPE	7.4e+35	1.1e-06	4.5e-05	97.63	446	ITPR2	8.8e+20	0.00014	0.0057	97.63	446	NAP1L5	61000000000000	0.00011	0.0044	97.63	446	TFF1	3.1e+18	0.00092	0.039	97.63	446	MOCS1	270000000000000	0.00037	0.015	97.63	446	ID1	760000000000000	0.00083	0.035	97.63
447	TPI1	3.3e+40	1.6e-08	6.6e-07	97.62	447	UBC	7.4e+35	1.1e-06	4.5e-05	97.62	447	SYNE2	9.1e+20	0.00014	0.0058	97.62	447	CUTA	63000000000000	0.00011	0.0045	97.62	447	GRINA	3.2e+18	0.00094	0.039	97.62	447	IL6ST	280000000000000	0.00037	0.015	97.62	447	COL3A1	790000000000000	0.00085	0.036	97.62
448	RIOK3	3.3e+40	1.6e-08	6.7e-07	97.62	448	NREP	7.7e+35	1.1e-06	4.7e-05	97.62	448	SLC6A20	9.3e+20	0.00014	0.006	97.62	448	EPB41L3	64000000000000	0.00011	0.0046	97.62	448	NFKBIE	3.2e+18	0.00094	0.039	97.62	448	MORF4L1	280000000000000	0.00037	0.016	97.62	448	GJC1	790000000000000	0.00085	0.036	97.62
449	HSP90AB1	3.4e+40	1.6e-08	6.9e-07	97.61	449	MARCO	7.9e+35	1.1e-06	4.7e-05	97.61	449	SCG5	9.4e+20	0.00014	0.006	97.61	449	HIST1H4E	64000000000000	0.00011	0.0046	97.61	449	ADM	3.2e+18	0.00094	0.039	97.61	449	TGFBI	280000000000000	0.00037	0.016	97.61	449	MMP14	790000000000000	0.00086	0.036	97.61
450	RASAL1	3.6e+40	1.7e-08	7.1e-07	97.61	450	AKR1B1	7.9e+35	1.1e-06	4.8e-05	97.61	450	ZNF69	9.5e+20	0.00014	0.006	97.61	450	ISYNA1	64000000000000	0.00011	0.0046	97.61	450	PLCB2	3.2e+18	0.00095	0.04	97.61	450	SLC25A6	280000000000000	0.00038	0.016	97.61	450	TLE2	820000000000000	0.00088	0.036	97.61
451	FUT3	3.6e+40	1.7e-08	7.1e-07	97.6	451	LTB	8.5e+35	1.2e-06	5e-05	97.6	451	FARP1	9.5e+20	0.00014	0.006	97.6	451	BMI1	65000000000000	0.00011	0.0046	97.6	451	RIN3	3.2e+18	0.00096	0.04	97.6	451	MRFAP1	290000000000000	0.00038	0.016	97.6	451	PGRMC1	820000000000000	0.00088	0.037	97.6
452	MBOAT2	3.7e+40	1.7e-08	7.1e-07	97.6	452	KIAA1217	8.5e+35	1.2e-06	5e-05	97.6	452	NFIA	9.5e+20	0.00014	0.006	97.6	452	RXRG	65000000000000	0.00011	0.0046	97.6	452	PIK3AP1	3.3e+18	0.00096	0.04	97.6	452	EIF4B	290000000000000	0.00039	0.016	97.6	452	CD163	820000000000000	0.00088	0.037	97.6
453	EPB41L1	4e+40	1.8e-08	7.6e-07	97.59	453	MN1	8.5e+35	1.2e-06	5e-05	97.59	453	TMEM52	9.7e+20	0.00015	0.006	97.59	453	C7	66000000000000	0.00011	0.0046	97.59	453	CXCL12	3.3e+18	0.00098	0.04	97.59	453	NR1H2	300000000000000	0.00039	0.016	97.59	453	OLFML3	830000000000000	0.00089	0.037	97.59
454	SERPINB5	4.2e+40	1.9e-08	7.8e-07	97.59	454	ANXA6	8.7e+35	1.2e-06	5e-05	97.59	454	BCAT1	9.7e+20	0.00015	0.006	97.59	454	BACE1	67000000000000	0.00011	0.0047	97.59	454	EEF1A1	3.4e+18	0.00099	0.041	97.59	454	DGKG	300000000000000	0.0004	0.016	97.59	454	MEGF9	830000000000000	0.00089	0.037	97.59
455	EPHB4	4.2e+40	1.9e-08	7.9e-07	97.58	455	ZEB2	9.3e+35	1.3e-06	5.3e-05	97.58	455	CCNG1	9.9e+20	0.00015	0.0061	97.58	455	SLC16A9	68000000000000	0.00012	0.0048	97.58	455	RASAL3	3.4e+18	0.001	0.041	97.58	455	PER1	300000000000000	0.0004	0.016	97.58	455	IGF2	840000000000000	0.00089	0.037	97.58
456	PDXDC1	4.3e+40	1.9e-08	8e-07	97.57	456	SSH1	9.4e+35	1.3e-06	5.3e-05	97.57	456	C11ORF54	1e+21	0.00015	0.0061	97.57	456	ATP6AP1	69000000000000	0.00012	0.0048	97.57	456	EMILIN2	3.4e+18	0.001	0.041	97.57	456	PDE1A	310000000000000	0.0004	0.017	97.57	456	SERINC1	840000000000000	0.0009	0.037	97.57
457	RDH13	4.4e+40	2e-08	8.1e-07	97.57	457	ENG	9.6e+35	1.3e-06	5.4e-05	97.57	457	PFDN5	1e+21	0.00015	0.0062	97.57	457	SLC35F3	69000000000000	0.00012	0.0048	97.57	457	UCP2	3.4e+18	0.001	0.041	97.57	457	CSDC2	310000000000000	0.0004	0.017	97.57	457	S100A16	850000000000000	0.00091	0.037	97.57
458	FAM3B	4.4e+40	2e-08	8.1e-07	97.56	458	STON1	9.8e+35	1.3e-06	5.5e-05	97.56	458	BCL11A	1e+21	0.00015	0.0062	97.56	458	TRIM2	71000000000000	0.00012	0.0049	97.56	458	GZMB	3.5e+18	0.001	0.041	97.56	458	LZTS2	310000000000000	0.00041	0.017	97.56	458	MED13	880000000000000	0.00093	0.038	97.56
459	TMEM165	4.4e+40	2e-08	8.1e-07	97.56	459	HCLS1	1e+36	1.4e-06	5.6e-05	97.56	459	EIF4B	1e+21	0.00016	0.0063	97.56	459	PILRB	72000000000000	0.00012	0.0049	97.56	459	CSF2RB	3.5e+18	0.001	0.041	97.56	459	SWAP70	310000000000000	0.00041	0.017	97.56	459	MAML2	890000000000000	0.00093	0.038	97.56
460	HSBP1	4.4e+40	2e-08	8.2e-07	97.55	460	NINJ2	1e+36	1.4e-06	5.7e-05	97.55	460	GLIS3	1e+21	0.00016	0.0063	97.55	460	GCK	72000000000000	0.00012	0.0049	97.55	460	TGFB1	3.5e+18	0.001	0.041	97.55	460	RELL1	320000000000000	0.00041	0.017	97.55	460	WNK1	910000000000000	0.00095	0.039	97.55
461	AHCYL2	4.7e+40	2.1e-08	8.5e-07	97.55	461	ARHGDIB	1.1e+36	1.4e-06	5.9e-05	97.55	461	RNF130	1.1e+21	0.00016	0.0065	97.55	461	DUSP26	74000000000000	0.00012	0.005	97.55	461	HVCN1	3.5e+18	0.001	0.042	97.55	461	ITGA1	320000000000000	0.00041	0.017	97.55	461	ABL2	920000000000000	0.00096	0.039	97.55
462	PRDX5	4.7e+40	2.1e-08	8.5e-07	97.54	462	FAM180A	1.1e+36	1.5e-06	6e-05	97.54	462	HLA-DMB	1.1e+21	0.00016	0.0066	97.54	462	PRXL2A	75000000000000	0.00013	0.0051	97.54	462	CDKN1B	3.6e+18	0.001	0.042	97.54	462	HTRA1	320000000000000	0.00042	0.017	97.54	462	PKDCC	920000000000000	0.00096	0.039	97.54
463	CA2	4.8e+40	2.1e-08	8.6e-07	97.54	463	CAV1	1.1e+36	1.5e-06	6.1e-05	97.54	463	C1ORF115	1.1e+21	0.00017	0.0067	97.54	463	FKBP5	76000000000000	0.00013	0.0051	97.54	463	TBC1D1	3.6e+18	0.001	0.042	97.54	463	SEPTIN7	330000000000000	0.00042	0.017	97.54	463	PLEC	940000000000000	0.00098	0.04	97.54
464	LASP1	4.8e+40	2.1e-08	8.6e-07	97.53	464	SEMA5A	1.2e+36	1.5e-06	6.2e-05	97.53	464	MYRF	1.2e+21	0.00017	0.0068	97.53	464	TSPAN13	77000000000000	0.00013	0.0052	97.53	464	EVI2A	3.7e+18	0.0011	0.042	97.53	464	ACKR3	340000000000000	0.00043	0.017	97.53	464	SLC2A1	940000000000000	0.00098	0.04	97.53
465	PPP1R1B	4.9e+40	2.2e-08	8.7e-07	97.53	465	FBLN5	1.2e+36	1.5e-06	6.2e-05	97.53	465	SLC39A5	1.2e+21	0.00017	0.0068	97.53	465	FAM171B	78000000000000	0.00013	0.0052	97.53	465	PRKCB	3.7e+18	0.0011	0.042	97.53	465	TSPAN2	340000000000000	0.00043	0.017	97.53	465	C12ORF76	950000000000000	0.00098	0.04	97.53
466	SLC9A3R1	5.4e+40	2.3e-08	9.3e-07	97.52	466	MRC1	1.2e+36	1.6e-06	6.3e-05	97.52	466	IFI44	1.2e+21	0.00017	0.0068	97.52	466	MAPK8IP2	78000000000000	0.00013	0.0052	97.52	466	CDC42SE2	3.7e+18	0.0011	0.042	97.52	466	ARID5A	350000000000000	0.00044	0.018	97.52	466	NLGN2	950000000000000	0.00099	0.04	97.52
467	ATP5MD	5.4e+40	2.3e-08	9.3e-07	97.52	467	NKX3-2	1.2e+36	1.6e-06	6.4e-05	97.52	467	GJA1	1.2e+21	0.00017	0.0068	97.52	467	GRM4	78000000000000	0.00013	0.0052	97.52	467	DPEP2	3.7e+18	0.0011	0.042	97.52	467	LRP10	350000000000000	0.00044	0.018	97.52	467	RALBP1	960000000000000	0.001	0.04	97.52
468	MVP	5.5e+40	2.4e-08	9.5e-07	97.51	468	MT1B	1.2e+36	1.6e-06	6.4e-05	97.51	468	PTP4A3	1.2e+21	0.00017	0.0068	97.51	468	METRN	78000000000000	0.00013	0.0052	97.51	468	RAN	3.7e+18	0.0011	0.043	97.51	468	PPP1R12C	350000000000000	0.00044	0.018	97.51	468	DPYSL2	980000000000000	0.001	0.041	97.51
469	TRIM31	5.9e+40	2.5e-08	1e-06	97.51	469	PLN	1.4e+36	1.8e-06	7e-05	97.51	469	AFDN	1.2e+21	0.00017	0.0069	97.51	469	STXBP5	80000000000000	0.00013	0.0053	97.51	469	PTPN7	3.8e+18	0.0011	0.043	97.51	469	MOB2	350000000000000	0.00045	0.018	97.51	469	RELL1	990000000000000	0.001	0.041	97.51
470	PON2	6e+40	2.5e-08	1e-06	97.5	470	RNASE1	1.4e+36	1.8e-06	7.1e-05	97.5	470	PLA2G12A	1.2e+21	0.00017	0.0069	97.5	470	CELSR3	81000000000000	0.00013	0.0053	97.5	470	CD22	3.8e+18	0.0011	0.043	97.5	470	IGFBP2	350000000000000	0.00045	0.018	97.5	470	FAM114A1	1000000000000000	0.001	0.041	97.5
471	BRI3BP	6.2e+40	2.6e-08	1e-06	97.49	471	CEBPB	1.5e+36	1.8e-06	7.1e-05	97.49	471	HOOK1	1.2e+21	0.00018	0.007	97.49	471	DCTN3	82000000000000	0.00013	0.0054	97.49	471	NR4A3	3.9e+18	0.0011	0.043	97.49	471	GEM	360000000000000	0.00045	0.018	97.49	471	COL6A3	1000000000000000	0.001	0.041	97.49
472	WDR45B	6.3e+40	2.6e-08	1e-06	97.49	472	TLN1	1.5e+36	1.8e-06	7.1e-05	97.49	472	CEBPD	1.3e+21	0.00018	0.0071	97.49	472	ERLEC1	82000000000000	0.00014	0.0054	97.49	472	TCF25	3.9e+18	0.0011	0.043	97.49	472	NFASC	360000000000000	0.00046	0.018	97.49	472	TMEM230	1000000000000000	0.001	0.041	97.49
473	MGST2	6.4e+40	2.6e-08	1e-06	97.48	473	RFTN1	1.5e+36	1.8e-06	7.1e-05	97.48	473	IFT20	1.3e+21	0.00018	0.0072	97.48	473	TERF2IP	84000000000000	0.00014	0.0054	97.48	473	NELL2	4e+18	0.0011	0.045	97.48	473	ANGPT1	370000000000000	0.00047	0.019	97.48	473	RARRES2	1000000000000000	0.0011	0.042	97.48
474	TUFT1	6.4e+40	2.7e-08	1.1e-06	97.48	474	LRRC15	1.5e+36	1.8e-06	7.3e-05	97.48	474	SPINT1	1.3e+21	0.00018	0.0072	97.48	474	SPPL2B	84000000000000	0.00014	0.0054	97.48	474	ZEB2	4.1e+18	0.0011	0.045	97.48	474	MICAL1	380000000000000	0.00048	0.019	97.48	474	NREP	1000000000000000	0.0011	0.042	97.48
475	CCT3	6.6e+40	2.7e-08	1.1e-06	97.47	475	MRAS	1.5e+36	1.9e-06	7.4e-05	97.47	475	PHYHD1	1.3e+21	0.00018	0.0073	97.47	475	GPM6A	84000000000000	0.00014	0.0054	97.47	475	APOL3	4.1e+18	0.0011	0.045	97.47	475	CX3CL1	380000000000000	0.00048	0.019	97.47	475	CAPS	1100000000000000	0.0011	0.042	97.47
476	TNFRSF6B	6.8e+40	2.8e-08	1.1e-06	97.47	476	OMD	1.6e+36	1.9e-06	7.4e-05	97.47	476	LMO3	1.3e+21	0.00019	0.0073	97.47	476	PELI3	85000000000000	0.00014	0.0055	97.47	476	HMOX1	4.1e+18	0.0011	0.045	97.47	476	GRASP	380000000000000	0.00048	0.019	97.47	476	PIK3R1	1100000000000000	0.0011	0.043	97.47
477	TMED2	6.8e+40	2.8e-08	1.1e-06	97.46	477	ACTG2	1.6e+36	1.9e-06	7.4e-05	97.46	477	CGNL1	1.3e+21	0.00019	0.0073	97.46	477	LRRTM3	86000000000000	0.00014	0.0055	97.46	477	OLR1	4.1e+18	0.0011	0.045	97.46	477	FOS	390000000000000	0.00049	0.019	97.46	477	TYROBP	1100000000000000	0.0011	0.043	97.46
478	CD46	7e+40	2.8e-08	1.1e-06	97.46	478	SPP1	1.6e+36	1.9e-06	7.4e-05	97.46	478	PMM1	1.4e+21	0.00019	0.0074	97.46	478	BNIP3L	86000000000000	0.00014	0.0055	97.46	478	IL4R	4.1e+18	0.0011	0.045	97.46	478	NPIPB3	390000000000000	0.00049	0.019	97.46	478	ABHD12	1100000000000000	0.0011	0.043	97.46
479	BCAP31	7.1e+40	2.9e-08	1.1e-06	97.45	479	PCDH7	1.6e+36	2e-06	7.7e-05	97.45	479	STC1	1.4e+21	0.00019	0.0075	97.45	479	FOXP2	87000000000000	0.00014	0.0056	97.45	479	FOSB	4.1e+18	0.0011	0.045	97.45	479	TRIM47	390000000000000	0.00049	0.019	97.45	479	LAMTOR4	1100000000000000	0.0011	0.043	97.45
480	NME2	7.3e+40	2.9e-08	1.1e-06	97.45	480	RGS1	1.7e+36	2e-06	7.7e-05	97.45	480	CHDH	1.4e+21	0.0002	0.0076	97.45	480	DGKB	90000000000000	0.00015	0.0057	97.45	480	CEBPA	4.2e+18	0.0012	0.045	97.45	480	ITGA8	400000000000000	0.00049	0.019	97.45	480	FRMD6	1100000000000000	0.0011	0.043	97.45
481	PITX1	7.3e+40	2.9e-08	1.1e-06	97.44	481	MAN1C1	1.7e+36	2e-06	7.8e-05	97.44	481	MKNK1	1.4e+21	0.0002	0.0077	97.44	481	GTF3C1	90000000000000	0.00015	0.0057	97.44	481	GOLGA8B	4.2e+18	0.0012	0.045	97.44	481	NXPH3	400000000000000	0.0005	0.019	97.44	481	ZNF428	1100000000000000	0.0011	0.043	97.44
482	MPZL2	7.5e+40	3e-08	1.2e-06	97.44	482	LXN	1.7e+36	2e-06	7.8e-05	97.44	482	ESRP1	1.4e+21	0.0002	0.0077	97.44	482	UNC79	91000000000000	0.00015	0.0057	97.44	482	NUP62	4.2e+18	0.0012	0.045	97.44	482	DAB2IP	400000000000000	0.0005	0.019	97.44	482	TMEM184B	1100000000000000	0.0011	0.043	97.44
483	PPIAL4A	7.7e+40	3.1e-08	1.2e-06	97.43	483	TPSB2	1.7e+36	2e-06	7.8e-05	97.43	483	ZNF608	1.4e+21	0.0002	0.0077	97.43	483	ACAT1	91000000000000	0.00015	0.0057	97.43	483	PI4K2A	4.2e+18	0.0012	0.045	97.43	483	EDIL3	400000000000000	0.0005	0.019	97.43	483	LAMB2	1100000000000000	0.0011	0.044	97.43
484	C1ORF43	8.3e+40	3.2e-08	1.3e-06	97.43	484	TGFB1	1.8e+36	2.1e-06	8.1e-05	97.43	484	EEF1G	1.5e+21	0.0002	0.0079	97.43	484	TOLLIP	92000000000000	0.00015	0.0057	97.43	484	RELA	4.2e+18	0.0012	0.045	97.43	484	ARHGEF10	410000000000000	0.00051	0.02	97.43	484	AIDA	1100000000000000	0.0011	0.044	97.43
485	STAT6	8.4e+40	3.3e-08	1.3e-06	97.42	485	BCAT1	1.9e+36	2.2e-06	8.6e-05	97.42	485	CMPK1	1.5e+21	0.00021	0.008	97.42	485	MTUS2	94000000000000	0.00015	0.0059	97.42	485	FAS	4.3e+18	0.0012	0.046	97.42	485	MCRIP1	420000000000000	0.00051	0.02	97.42	485	CDC42EP5	1100000000000000	0.0011	0.044	97.42
486	SIRT7	8.6e+40	3.3e-08	1.3e-06	97.41	486	TRIM22	2e+36	2.3e-06	8.9e-05	97.41	486	MPST	1.6e+21	0.00021	0.0081	97.41	486	FAM174A	95000000000000	0.00015	0.0059	97.41	486	ZNF124	4.4e+18	0.0012	0.046	97.41	486	CNN3	420000000000000	0.00052	0.02	97.41	486	NEFL	1100000000000000	0.0011	0.044	97.41
487	DIAPH1	8.9e+40	3.4e-08	1.3e-06	97.41	487	SYNC	2.1e+36	2.3e-06	9e-05	97.41	487	MGAM2	1.6e+21	0.00021	0.0082	97.41	487	NCKAP1	96000000000000	0.00015	0.0059	97.41	487	TNFSF8	4.4e+18	0.0012	0.046	97.41	487	HSPB2	420000000000000	0.00052	0.02	97.41	487	MARCH2	1200000000000000	0.0011	0.044	97.41
488	DNAJB1	8.9e+40	3.4e-08	1.3e-06	97.4	488	RASSF4	2.1e+36	2.3e-06	9e-05	97.4	488	TMED10	1.6e+21	0.00021	0.0082	97.4	488	TCEAL4	96000000000000	0.00015	0.0059	97.4	488	LIMD1	4.5e+18	0.0012	0.047	97.4	488	HAUS7	430000000000000	0.00052	0.02	97.4	488	CUEDC2	1200000000000000	0.0012	0.045	97.4
489	CYCS	9.2e+40	3.5e-08	1.3e-06	97.4	489	PDLIM4	2.1e+36	2.3e-06	9e-05	97.4	489	SPCS1	1.6e+21	0.00021	0.0082	97.4	489	GABRB3	96000000000000	0.00015	0.0059	97.4	489	PRSS2	4.6e+18	0.0012	0.047	97.4	489	ISCU	430000000000000	0.00053	0.02	97.4	489	TAB2	1200000000000000	0.0012	0.045	97.4
490	ADAM15	9.8e+40	3.7e-08	1.4e-06	97.39	490	LAMB2	2.1e+36	2.3e-06	9e-05	97.39	490	MCFD2	1.6e+21	0.00021	0.0082	97.39	490	AHI1	100000000000000	0.00016	0.0061	97.39	490	TBC1D4	4.8e+18	0.0013	0.049	97.39	490	ILK	430000000000000	0.00053	0.02	97.39	490	POSTN	1200000000000000	0.0012	0.045	97.39
491	MAP7	1e+41	3.7e-08	1.4e-06	97.39	491	NOX4	2.1e+36	2.4e-06	9e-05	97.39	491	ENG	1.6e+21	0.00022	0.0082	97.39	491	WFS1	100000000000000	0.00016	0.0062	97.39	491	SH2D1A	4.8e+18	0.0013	0.049	97.39	491	ADI1	430000000000000	0.00053	0.02	97.39	491	WASF2	1200000000000000	0.0012	0.045	97.39
492	EGLN3	1.1e+41	4e-08	1.5e-06	97.38	492	PLEKHG2	2.1e+36	2.4e-06	9.1e-05	97.38	492	ASRGL1	1.6e+21	0.00022	0.0083	97.38	492	WSCD2	100000000000000	0.00016	0.0063	97.38	492	MOB3A	4.9e+18	0.0013	0.049	97.38	492	CACNB2	440000000000000	0.00053	0.02	97.38	492	USP32	1200000000000000	0.0012	0.045	97.38
493	PLA2G10	1.1e+41	4e-08	1.5e-06	97.38	493	CPZ	2.1e+36	2.4e-06	9.1e-05	97.38	493	NACA	1.7e+21	0.00022	0.0085	97.38	493	CACNA2D1	110000000000000	0.00017	0.0063	97.38	493	SH2D2A	4.9e+18	0.0013	0.05	97.38	493	KIF13A	440000000000000	0.00053	0.02	97.38	493	TSPAN15	1200000000000000	0.0012	0.045	97.38
494	MYO10	1.1e+41	4e-08	1.5e-06	97.37	494	KLHL6	2.2e+36	2.4e-06	9.3e-05	97.37	494	TBC1D8	1.7e+21	0.00022	0.0085	97.37	494	FAM200B	110000000000000	0.00017	0.0065	97.37	494	MMP1	5.1e+18	0.0013	0.05	97.37	494	EEF1A1	440000000000000	0.00054	0.02	97.37	494	ARHGAP5	1200000000000000	0.0012	0.045	97.37
495	HSD17B11	1.1e+41	4.1e-08	1.6e-06	97.37	495	CLEC2D	2.3e+36	2.5e-06	9.4e-05	97.37	495	MYO10	1.7e+21	0.00023	0.0086	97.37	495	SLC23A2	110000000000000	0.00017	0.0065	97.37	495	GRK3	5.2e+18	0.0013	0.051	97.37	495	AMOTL1	450000000000000	0.00054	0.02	97.37	495	FLNA	1200000000000000	0.0012	0.046	97.37
496	NCKAP1	1.2e+41	4.2e-08	1.6e-06	97.36	496	TNS1	2.5e+36	2.7e-06	0.0001	97.36	496	SV2B	1.7e+21	0.00023	0.0086	97.36	496	GLP1R	110000000000000	0.00017	0.0065	97.36	496	HERPUD1	5.2e+18	0.0014	0.051	97.36	496	FKBP5	450000000000000	0.00054	0.02	97.36	496	RNF187	1200000000000000	0.0012	0.046	97.36
497	FAM83E	1.3e+41	4.6e-08	1.7e-06	97.36	497	CALU	2.6e+36	2.7e-06	0.0001	97.36	497	NRCAM	1.8e+21	0.00023	0.0087	97.36	497	TSPYL4	110000000000000	0.00017	0.0066	97.36	497	CSGALNACT2	5.3e+18	0.0014	0.051	97.36	497	EPS8	450000000000000	0.00054	0.02	97.36	497	ARHGEF28	1300000000000000	0.0012	0.047	97.36
498	RPN2	1.5e+41	5.1e-08	1.9e-06	97.35	498	PI4K2A	2.6e+36	2.7e-06	0.0001	97.35	498	C6ORF141	1.8e+21	0.00023	0.0087	97.35	498	YWHAQ	110000000000000	0.00017	0.0066	97.35	498	SERPINE1	5.3e+18	0.0014	0.051	97.35	498	UTRN	450000000000000	0.00054	0.02	97.35	498	GAB2	1300000000000000	0.0012	0.047	97.35
499	UQCRH	1.5e+41	5.2e-08	1.9e-06	97.35	499	HEG1	2.6e+36	2.8e-06	0.0001	97.35	499	ZBTB20	1.8e+21	0.00024	0.0089	97.35	499	SMARCA2	110000000000000	0.00018	0.0066	97.35	499	PECAM1	5.3e+18	0.0014	0.052	97.35	499	PJA2	450000000000000	0.00054	0.02	97.35	499	GLO1	1300000000000000	0.0012	0.047	97.35
500	POLR2H	1.6e+41	5.2e-08	2e-06	97.34	500	ECM2	2.7e+36	2.8e-06	0.00011	97.34	500	KCNK3	1.8e+21	0.00024	0.0089	97.34	500	EIF1B	110000000000000	0.00018	0.0066	97.34	500	FCHSD1	5.3e+18	0.0014	0.052	97.34	500	RSU1	450000000000000	0.00054	0.02	97.34	500	CRTAP	1300000000000000	0.0012	0.047	97.34
501	DHRS3	1.6e+41	5.4e-08	2e-06	97.33	501	SCPEP1	2.7e+36	2.9e-06	0.00011	97.33	501	PAIP2B	1.8e+21	0.00024	0.0089	97.33	501	RNF146	110000000000000	0.00018	0.0066	97.33	501	BTN2A2	5.3e+18	0.0014	0.052	97.33	501	GLDN	450000000000000	0.00055	0.02	97.33	501	SNURF	1300000000000000	0.0013	0.047	97.33
502	EPPK1	1.7e+41	5.5e-08	2.1e-06	97.33	502	FXYD6	3e+36	3.1e-06	0.00011	97.33	502	LGR4	1.9e+21	0.00025	0.0093	97.33	502	ZDHHC11	110000000000000	0.00018	0.0066	97.33	502	MT1G	5.4e+18	0.0014	0.052	97.33	502	FLNC	470000000000000	0.00057	0.021	97.33	502	ARHGEF40	1300000000000000	0.0013	0.047	97.33
503	PLXNB2	1.8e+41	5.7e-08	2.1e-06	97.32	503	COX7A1	3.1e+36	3.1e-06	0.00012	97.32	503	TPD52L1	2e+21	0.00025	0.0093	97.32	503	MBD6	120000000000000	0.00018	0.0067	97.32	503	NLRP1	5.4e+18	0.0014	0.052	97.32	503	MOB3B	480000000000000	0.00057	0.021	97.32	503	KAT2B	1300000000000000	0.0013	0.047	97.32
504	CDR2L	1.8e+41	5.9e-08	2.2e-06	97.32	504	ANOS1	3.1e+36	3.1e-06	0.00012	97.32	504	GUCY1A1	2e+21	0.00026	0.0096	97.32	504	C14ORF132	120000000000000	0.00018	0.0067	97.32	504	HIST1H4I	5.5e+18	0.0014	0.052	97.32	504	INAFM2	480000000000000	0.00057	0.021	97.32	504	PTPRS	1300000000000000	0.0013	0.047	97.32
505	COX4I1	1.9e+41	6e-08	2.2e-06	97.31	505	PPFIBP1	3.1e+36	3.2e-06	0.00012	97.31	505	MT1H	2e+21	0.00026	0.0096	97.31	505	NOVA1	120000000000000	0.00018	0.0068	97.31	505	ADCY7	5.5e+18	0.0014	0.052	97.31	505	GGT5	480000000000000	0.00057	0.021	97.31	505	TCEAL7	1300000000000000	0.0013	0.047	97.31
506	SLC17A9	1.9e+41	6.1e-08	2.3e-06	97.31	506	TMEM200A	3.2e+36	3.2e-06	0.00012	97.31	506	ABCA5	2.2e+21	0.00027	0.01	97.31	506	NEK1	120000000000000	0.00018	0.0068	97.31	506	ESS2	5.6e+18	0.0014	0.053	97.31	506	GSN	490000000000000	0.00058	0.022	97.31	506	PKD2	1300000000000000	0.0013	0.048	97.31
507	HSPA1B	2e+41	6.3e-08	2.3e-06	97.3	507	BMP1	3.2e+36	3.2e-06	0.00012	97.3	507	SLC30A2	2.2e+21	0.00027	0.01	97.3	507	DDX17	120000000000000	0.00018	0.0068	97.3	507	PLTP	5.6e+18	0.0014	0.053	97.3	507	HOXB2	520000000000000	0.00061	0.023	97.3	507	ANGPTL2	1400000000000000	0.0013	0.048	97.3
508	GOLPH3L	2.1e+41	6.5e-08	2.4e-06	97.3	508	TENM4	3.2e+36	3.2e-06	0.00012	97.3	508	OCLN	2.3e+21	0.00028	0.01	97.3	508	PTOV1	120000000000000	0.00019	0.0069	97.3	508	CCL22	5.7e+18	0.0014	0.053	97.3	508	ABL1	520000000000000	0.00061	0.023	97.3	508	LDHB	1400000000000000	0.0013	0.048	97.3
509	PDZD8	2.1e+41	6.5e-08	2.4e-06	97.29	509	TREM1	3.3e+36	3.3e-06	0.00012	97.29	509	PTK2	2.3e+21	0.00028	0.01	97.29	509	ATXN10	120000000000000	0.00019	0.007	97.29	509	HLA-B	5.7e+18	0.0015	0.053	97.29	509	RASL11A	520000000000000	0.00061	0.023	97.29	509	AKAP6	1400000000000000	0.0013	0.049	97.29
510	SUMO1	2.1e+41	6.6e-08	2.4e-06	97.29	510	FGL2	3.6e+36	3.5e-06	0.00013	97.29	510	HLA-DPA1	2.3e+21	0.00029	0.011	97.29	510	PNPLA7	120000000000000	0.00019	0.007	97.29	510	CFLAR	5.7e+18	0.0015	0.054	97.29	510	MLLT1	530000000000000	0.00062	0.023	97.29	510	ARHGAP39	1400000000000000	0.0013	0.049	97.29
511	HNRNPF	2.1e+41	6.6e-08	2.4e-06	97.28	511	PTGER3	3.6e+36	3.5e-06	0.00013	97.28	511	DNPH1	2.4e+21	0.00029	0.011	97.28	511	PLEKHM2	130000000000000	0.00019	0.0071	97.28	511	DMAC1	5.9e+18	0.0015	0.055	97.28	511	HK1	530000000000000	0.00062	0.023	97.28	511	USP53	1400000000000000	0.0013	0.049	97.28
512	SLC9A3	2.2e+41	6.7e-08	2.5e-06	97.28	512	JAM3	3.6e+36	3.5e-06	0.00013	97.28	512	TMEM9	2.4e+21	0.00029	0.011	97.28	512	CDS2	130000000000000	0.0002	0.0072	97.28	512	DEDD2	6e+18	0.0015	0.055	97.28	512	PPP1R18	530000000000000	0.00062	0.023	97.28	512	ITPRIPL2	1400000000000000	0.0013	0.049	97.28
513	MIA	2.2e+41	6.9e-08	2.5e-06	97.27	513	GYPC	3.7e+36	3.6e-06	0.00013	97.27	513	EBPL	2.4e+21	0.00029	0.011	97.27	513	C1ORF122	130000000000000	0.0002	0.0072	97.27	513	ZFP36	6e+18	0.0015	0.055	97.27	513	RNASEH2C	550000000000000	0.00064	0.023	97.27	513	RILPL1	1400000000000000	0.0013	0.049	97.27
514	GALNT6	2.3e+41	7e-08	2.6e-06	97.27	514	CTSZ	3.7e+36	3.6e-06	0.00013	97.27	514	ANGEL1	2.4e+21	0.00029	0.011	97.27	514	GPX3	130000000000000	0.0002	0.0072	97.27	514	ATP6V1A	6e+18	0.0015	0.055	97.27	514	NFATC1	560000000000000	0.00065	0.024	97.27	514	KANK2	1400000000000000	0.0013	0.049	97.27
515	OSBPL2	2.3e+41	7.1e-08	2.6e-06	97.26	515	NOG	3.7e+36	3.6e-06	0.00013	97.26	515	NKX6-1	2.5e+21	0.0003	0.011	97.26	515	NDRG4	130000000000000	0.0002	0.0072	97.26	515	PIP4K2A	6e+18	0.0015	0.055	97.26	515	GUCY1B1	560000000000000	0.00065	0.024	97.26	515	PTAR1	1400000000000000	0.0014	0.049	97.26
516	TOX3	2.4e+41	7.2e-08	2.6e-06	97.25	516	APLNR	3.9e+36	3.7e-06	0.00013	97.25	516	AJAP1	2.5e+21	0.0003	0.011	97.25	516	ARHGEF9	130000000000000	0.0002	0.0073	97.25	516	ARPC3	6e+18	0.0015	0.055	97.25	516	HIST1H1E	560000000000000	0.00065	0.024	97.25	516	SGCB	1400000000000000	0.0014	0.049	97.25
517	MPST	2.5e+41	7.4e-08	2.7e-06	97.25	517	RTL8C	3.9e+36	3.7e-06	0.00014	97.25	517	GMNN	2.6e+21	0.00031	0.011	97.25	517	ATP5MG	130000000000000	0.0002	0.0074	97.25	517	ELL2	6.2e+18	0.0015	0.056	97.25	517	SKI	570000000000000	0.00066	0.024	97.25	517	SERPING1	1400000000000000	0.0014	0.049	97.25
518	SH3BGRL2	2.5e+41	7.4e-08	2.7e-06	97.24	518	ITPRIPL2	4e+36	3.8e-06	0.00014	97.24	518	SSR2	2.6e+21	0.00031	0.011	97.24	518	PPP1R9A	140000000000000	0.00021	0.0075	97.24	518	RNF126	6.2e+18	0.0016	0.056	97.24	518	C1ORF198	570000000000000	0.00066	0.024	97.24	518	GPR137B	1400000000000000	0.0014	0.05	97.24
519	PDIA6	2.5e+41	7.5e-08	2.7e-06	97.24	519	IL16	4.2e+36	3.9e-06	0.00014	97.24	519	BEX4	2.6e+21	0.00031	0.011	97.24	519	TMX1	140000000000000	0.00021	0.0077	97.24	519	IL2RB	6.4e+18	0.0016	0.057	97.24	519	NTN4	570000000000000	0.00066	0.024	97.24	519	WDR82	1500000000000000	0.0014	0.05	97.24
520	CHMP4C	2.6e+41	7.6e-08	2.8e-06	97.23	520	VEGFB	4.2e+36	3.9e-06	0.00014	97.23	520	TRIP11	2.7e+21	0.00031	0.011	97.23	520	C12ORF75	140000000000000	0.00021	0.0077	97.23	520	BTAF1	6.5e+18	0.0016	0.057	97.23	520	FYCO1	580000000000000	0.00066	0.024	97.23	520	TENM3	1500000000000000	0.0014	0.05	97.23
521	MTMR11	2.6e+41	7.7e-08	2.8e-06	97.23	521	SUGCT	4.2e+36	3.9e-06	0.00014	97.23	521	SLPI	2.7e+21	0.00032	0.011	97.23	521	CACNA1D	140000000000000	0.00021	0.0077	97.23	521	EGLN3	6.5e+18	0.0016	0.057	97.23	521	SEC23A	580000000000000	0.00066	0.024	97.23	521	SEPTIN9	1500000000000000	0.0014	0.05	97.23
522	PRKAB1	2.8e+41	8.2e-08	2.9e-06	97.22	522	NAP1L1	4.3e+36	4e-06	0.00014	97.22	522	CHTOP	2.7e+21	0.00032	0.011	97.22	522	MAP7	140000000000000	0.00022	0.0077	97.22	522	U2AF1	6.5e+18	0.0016	0.057	97.22	522	FGFR1	580000000000000	0.00067	0.024	97.22	522	SNHG32	1500000000000000	0.0014	0.05	97.22
523	HIST1H1B	3.1e+41	8.8e-08	3.1e-06	97.22	523	FMNL3	4.4e+36	4e-06	0.00014	97.22	523	SPATA13	2.7e+21	0.00032	0.011	97.22	523	TBCA	140000000000000	0.00022	0.0077	97.22	523	CELF2	6.6e+18	0.0016	0.058	97.22	523	FBLN5	580000000000000	0.00067	0.024	97.22	523	TCEAL6	1500000000000000	0.0014	0.05	97.22
524	CLINT1	3.1e+41	8.8e-08	3.2e-06	97.21	524	FCGR2A	4.4e+36	4.1e-06	0.00015	97.21	524	BTG2	2.7e+21	0.00032	0.011	97.21	524	TRIM9	140000000000000	0.00022	0.0077	97.21	524	CARMIL2	6.6e+18	0.0016	0.058	97.21	524	FBN1	580000000000000	0.00067	0.024	97.21	524	HLA-DMA	1500000000000000	0.0014	0.05	97.21
525	SRD5A3	3.2e+41	9.1e-08	3.2e-06	97.21	525	ARF4	4.5e+36	4.1e-06	0.00015	97.21	525	CDH1	2.7e+21	0.00032	0.011	97.21	525	ACPP	140000000000000	0.00022	0.0077	97.21	525	KYNU	6.6e+18	0.0016	0.058	97.21	525	TRABD2B	600000000000000	0.00069	0.025	97.21	525	SNN	1500000000000000	0.0014	0.051	97.21
526	ZBTB7A	3.2e+41	9.1e-08	3.2e-06	97.2	526	ANGPTL2	4.6e+36	4.2e-06	0.00015	97.2	526	EDF1	2.7e+21	0.00032	0.011	97.2	526	BCL2L2	150000000000000	0.00022	0.0078	97.2	526	TCIRG1	6.7e+18	0.0016	0.058	97.2	526	ITGA3	610000000000000	0.00069	0.025	97.2	526	ARRDC3	1500000000000000	0.0014	0.051	97.2
527	NDUFB4	3.3e+41	9.2e-08	3.3e-06	97.2	527	GLIPR1	4.7e+36	4.2e-06	0.00015	97.2	527	SYNPO	2.8e+21	0.00032	0.012	97.2	527	VLDLR	150000000000000	0.00022	0.0079	97.2	527	TRAF3	6.7e+18	0.0016	0.058	97.2	527	ADCY4	620000000000000	0.0007	0.025	97.2	527	AFAP1	1500000000000000	0.0014	0.051	97.2
528	SDHA	3.3e+41	9.2e-08	3.3e-06	97.19	528	IFFO1	4.8e+36	4.3e-06	0.00015	97.19	528	GALNT3	3e+21	0.00034	0.012	97.19	528	THRA	150000000000000	0.00022	0.0079	97.19	528	MYO1F	6.7e+18	0.0016	0.058	97.19	528	ASPN	630000000000000	0.00071	0.025	97.19	528	PRMT2	1600000000000000	0.0015	0.052	97.19
529	CD63	3.3e+41	9.2e-08	3.3e-06	97.19	529	PPIB	4.9e+36	4.4e-06	0.00016	97.19	529	ATP5MC2	3e+21	0.00035	0.012	97.19	529	MCF2L2	150000000000000	0.00022	0.0079	97.19	529	GGNBP2	6.8e+18	0.0016	0.058	97.19	529	ADAMTS15	630000000000000	0.00071	0.025	97.19	529	CD34	1600000000000000	0.0015	0.052	97.19
530	SFTA2	3.3e+41	9.3e-08	3.3e-06	97.18	530	ADAP2	5.1e+36	4.5e-06	0.00016	97.18	530	ERP29	3.1e+21	0.00035	0.012	97.18	530	TNK2	150000000000000	0.00023	0.008	97.18	530	IKBKE	6.8e+18	0.0016	0.058	97.18	530	LDHA	640000000000000	0.00072	0.025	97.18	530	ARPC5	1600000000000000	0.0015	0.052	97.18
531	TRAF7	3.4e+41	9.4e-08	3.3e-06	97.17	531	PDGFRL	5.3e+36	4.6e-06	0.00016	97.17	531	MXI1	3.1e+21	0.00035	0.013	97.17	531	MAN1C1	150000000000000	0.00023	0.008	97.17	531	CYBA	7e+18	0.0017	0.059	97.17	531	RHOA	640000000000000	0.00072	0.026	97.17	531	MXI1	1600000000000000	0.0015	0.052	97.17
532	HIST1H2BK	3.6e+41	9.9e-08	3.5e-06	97.17	532	MYADM	5.3e+36	4.6e-06	0.00016	97.17	532	CANX	3.2e+21	0.00036	0.013	97.17	532	PHTF2	150000000000000	0.00023	0.008	97.17	532	DDHD1	7e+18	0.0017	0.06	97.17	532	STAT3	640000000000000	0.00073	0.026	97.17	532	DLGAP4	1600000000000000	0.0015	0.053	97.17
533	MXD1	3.7e+41	1e-07	3.5e-06	97.16	533	DACT1	5.5e+36	4.8e-06	0.00017	97.16	533	MAN1A1	3.2e+21	0.00036	0.013	97.16	533	CLTC	150000000000000	0.00023	0.008	97.16	533	PNISR	7.2e+18	0.0017	0.061	97.16	533	UGP2	660000000000000	0.00074	0.026	97.16	533	OGN	1600000000000000	0.0015	0.053	97.16
534	CYP2C19	3.7e+41	1e-07	3.5e-06	97.16	534	DIO2	5.6e+36	4.8e-06	0.00017	97.16	534	STARD10	3.3e+21	0.00037	0.013	97.16	534	INSM1	160000000000000	0.00023	0.0081	97.16	534	ARRDC3	7.3e+18	0.0017	0.061	97.16	534	ABCC9	660000000000000	0.00074	0.026	97.16	534	FAM219A	1600000000000000	0.0015	0.053	97.16
535	SPTLC2	3.7e+41	1e-07	3.6e-06	97.15	535	HLX	5.6e+36	4.8e-06	0.00017	97.15	535	COL15A1	3.3e+21	0.00037	0.013	97.15	535	PYURF	160000000000000	0.00023	0.0081	97.15	535	TYMP	7.3e+18	0.0017	0.061	97.15	535	PLEKHG2	660000000000000	0.00074	0.026	97.15	535	TSHZ3	1700000000000000	0.0016	0.055	97.15
536	HIST2H2AB	3.8e+41	1e-07	3.6e-06	97.15	536	CDKN2B	5.7e+36	4.9e-06	0.00017	97.15	536	FGD3	3.3e+21	0.00037	0.013	97.15	536	PPP3CB	160000000000000	0.00023	0.0082	97.15	536	GSN	7.4e+18	0.0018	0.061	97.15	536	RERG	660000000000000	0.00074	0.026	97.15	536	NEK6	1700000000000000	0.0016	0.055	97.15
537	CDCA7	3.8e+41	1e-07	3.6e-06	97.14	537	FKBP9	5.8e+36	5e-06	0.00017	97.14	537	MATN2	3.4e+21	0.00037	0.013	97.14	537	PSD	160000000000000	0.00024	0.0084	97.14	537	ICAM3	7.4e+18	0.0018	0.061	97.14	537	ITGB5	670000000000000	0.00075	0.026	97.14	537	CLASP2	1700000000000000	0.0016	0.055	97.14
538	TMEM87B	3.9e+41	1e-07	3.6e-06	97.14	538	PLXNC1	5.9e+36	5e-06	0.00017	97.14	538	TM7SF3	3.4e+21	0.00038	0.013	97.14	538	GPRASP1	160000000000000	0.00024	0.0084	97.14	538	SLAMF6	7.4e+18	0.0018	0.061	97.14	538	ABR	680000000000000	0.00076	0.027	97.14	538	SIPA1L2	1800000000000000	0.0016	0.057	97.14
539	ZG16B	3.9e+41	1.1e-07	3.7e-06	97.13	539	CHSY1	5.9e+36	5e-06	0.00017	97.13	539	LTBP3	3.4e+21	0.00038	0.013	97.13	539	SCRN1	160000000000000	0.00024	0.0084	97.13	539	HK1	7.5e+18	0.0018	0.062	97.13	539	SLCO2A1	690000000000000	0.00077	0.027	97.13	539	ZBTB4	1800000000000000	0.0016	0.057	97.13
540	SLC38A1	3.9e+41	1.1e-07	3.7e-06	97.13	540	CD96	5.9e+36	5e-06	0.00017	97.13	540	RAB17	3.4e+21	0.00038	0.013	97.13	540	SMOC1	170000000000000	0.00024	0.0084	97.13	540	IFNAR1	7.5e+18	0.0018	0.062	97.13	540	POPDC2	690000000000000	0.00077	0.027	97.13	540	EHD2	1800000000000000	0.0016	0.057	97.13
541	DSP	4e+41	1.1e-07	3.7e-06	97.12	541	MSR1	6e+36	5.1e-06	0.00018	97.12	541	DYM	3.5e+21	0.00038	0.013	97.12	541	ZNF93	170000000000000	0.00025	0.0086	97.12	541	ITPKB	7.5e+18	0.0018	0.062	97.12	541	PLCE1	690000000000000	0.00077	0.027	97.12	541	GOLGA3	1800000000000000	0.0016	0.057	97.12
542	LSM4	4.1e+41	1.1e-07	3.8e-06	97.12	542	FSTL3	6e+36	5.1e-06	0.00018	97.12	542	PRR15L	3.5e+21	0.00039	0.013	97.12	542	NRG1	170000000000000	0.00025	0.0086	97.12	542	TSPAN4	7.6e+18	0.0018	0.062	97.12	542	PFN1	700000000000000	0.00077	0.027	97.12	542	C11ORF24	1900000000000000	0.0017	0.057	97.12
543	ARHGAP26	4.1e+41	1.1e-07	3.8e-06	97.11	543	CAVIN3	6.1e+36	5.1e-06	0.00018	97.11	543	SYBU	3.6e+21	0.00039	0.014	97.11	543	MMRN1	170000000000000	0.00025	0.0087	97.11	543	GGA2	7.6e+18	0.0018	0.062	97.11	543	WFDC1	700000000000000	0.00077	0.027	97.11	543	CTSD	1900000000000000	0.0017	0.058	97.11
544	BRI3	4.1e+41	1.1e-07	3.8e-06	97.11	544	ROBO1	6.3e+36	5.3e-06	0.00018	97.11	544	AGRN	3.6e+21	0.0004	0.014	97.11	544	PCBD1	170000000000000	0.00025	0.0087	97.11	544	RNF144B	7.6e+18	0.0018	0.062	97.11	544	UBA2	710000000000000	0.00078	0.027	97.11	544	IFI27L2	1900000000000000	0.0017	0.058	97.11
545	MGST3	4.2e+41	1.1e-07	3.8e-06	97.1	545	APBA2	6.5e+36	5.3e-06	0.00018	97.1	545	GOLGA8A	3.7e+21	0.0004	0.014	97.1	545	EWSR1	170000000000000	0.00025	0.0087	97.1	545	PALM2-AKAP2	7.7e+18	0.0018	0.062	97.1	545	ECM2	710000000000000	0.00078	0.027	97.1	545	FAM168A	1900000000000000	0.0017	0.058	97.1
546	RHBDL2	4.3e+41	1.1e-07	3.9e-06	97.1	546	SPARCL1	6.7e+36	5.5e-06	0.00019	97.1	546	NCK2	3.7e+21	0.0004	0.014	97.1	546	RADX	170000000000000	0.00025	0.0087	97.1	546	HIST1H1D	7.7e+18	0.0018	0.062	97.1	546	STON1	710000000000000	0.00079	0.027	97.1	546	NDUFA11	1900000000000000	0.0017	0.059	97.1
547	CFL1	4.4e+41	1.1e-07	3.9e-06	97.09	547	ALDH1B1	6.8e+36	5.5e-06	0.00019	97.09	547	TBC1D4	3.8e+21	0.00041	0.014	97.09	547	BSG	180000000000000	0.00025	0.0087	97.09	547	ARL4C	7.8e+18	0.0018	0.063	97.09	547	HDAC5	720000000000000	0.00079	0.027	97.09	547	MFSD12	1900000000000000	0.0017	0.059	97.09
548	SH2D4A	4.4e+41	1.2e-07	3.9e-06	97.08	548	P3H1	6.9e+36	5.6e-06	0.00019	97.08	548	DDIT4	3.8e+21	0.00041	0.014	97.08	548	FKBP8	180000000000000	0.00025	0.0087	97.08	548	LGMN	8e+18	0.0019	0.063	97.08	548	THRA	730000000000000	0.0008	0.027	97.08	548	SPECC1	2000000000000000	0.0017	0.059	97.08
549	MYO5C	4.4e+41	1.2e-07	4e-06	97.08	549	PLK3	7e+36	5.6e-06	0.00019	97.08	549	ALDH1L1	3.8e+21	0.00041	0.014	97.08	549	ROBO1	190000000000000	0.00027	0.0091	97.08	549	DENND5A	8e+18	0.0019	0.063	97.08	549	CCDC71L	730000000000000	0.0008	0.027	97.08	549	ST3GAL4	2000000000000000	0.0017	0.06	97.08
550	TM4SF5	4.5e+41	1.2e-07	4e-06	97.07	550	NCOR2	7e+36	5.6e-06	0.00019	97.07	550	FGFRL1	3.8e+21	0.00041	0.014	97.07	550	HEPACAM2	190000000000000	0.00027	0.0092	97.07	550	AP5B1	8e+18	0.0019	0.063	97.07	550	JAM3	740000000000000	0.00081	0.027	97.07	550	PEAK1	2100000000000000	0.0018	0.062	97.07
551	COX7A2	4.6e+41	1.2e-07	4e-06	97.07	551	FPR3	7e+36	5.7e-06	0.00019	97.07	551	CHGA	3.9e+21	0.00041	0.014	97.07	551	LCORL	190000000000000	0.00027	0.0093	97.07	551	WARS	8.2e+18	0.0019	0.064	97.07	551	SLC25A4	740000000000000	0.00081	0.028	97.07	551	NDRG1	2100000000000000	0.0018	0.062	97.07
552	CLDN1	4.8e+41	1.2e-07	4.2e-06	97.06	552	MAP1B	7.1e+36	5.7e-06	0.00019	97.06	552	COLEC11	3.9e+21	0.00041	0.014	97.06	552	COG1	190000000000000	0.00028	0.0093	97.06	552	CREBZF	8.2e+18	0.0019	0.064	97.06	552	FBLN2	770000000000000	0.00083	0.028	97.06	552	PLD3	2100000000000000	0.0019	0.063	97.06
553	FXYD5	5e+41	1.3e-07	4.3e-06	97.06	553	SLC12A8	7.2e+36	5.8e-06	0.0002	97.06	553	COMMD9	3.9e+21	0.00042	0.014	97.06	553	GAMT	190000000000000	0.00028	0.0094	97.06	553	TNFRSF25	8.2e+18	0.0019	0.064	97.06	553	GASK1B	800000000000000	0.00086	0.029	97.06	553	CASC3	2200000000000000	0.0019	0.063	97.06
554	SH3BGRL3	5.4e+41	1.3e-07	4.5e-06	97.05	554	COL14A1	7.3e+36	5.8e-06	0.0002	97.05	554	GCAT	4e+21	0.00042	0.014	97.05	554	CALCOCO2	200000000000000	0.00028	0.0094	97.05	554	FBN1	8.3e+18	0.0019	0.064	97.05	554	CASC3	800000000000000	0.00086	0.029	97.05	554	NAB2	2200000000000000	0.0019	0.063	97.05
555	ESRP2	5.5e+41	1.4e-07	4.6e-06	97.05	555	MEIS3	7.4e+36	5.9e-06	0.0002	97.05	555	HLA-DMA	4e+21	0.00043	0.014	97.05	555	IL6R	200000000000000	0.00028	0.0095	97.05	555	SLC2A1	8.3e+18	0.0019	0.064	97.05	555	C8ORF88	800000000000000	0.00086	0.029	97.05	555	SPRY1	2200000000000000	0.0019	0.063	97.05
556	SOD1	5.6e+41	1.4e-07	4.7e-06	97.04	556	TWIST1	7.6e+36	6e-06	0.0002	97.04	556	CAV2	4e+21	0.00043	0.014	97.04	556	NMNAT2	200000000000000	0.00028	0.0096	97.04	556	ENO1	8.5e+18	0.0019	0.065	97.04	556	CTDSP2	810000000000000	0.00087	0.029	97.04	556	SFRP1	2200000000000000	0.0019	0.063	97.04
557	COX7C	5.8e+41	1.4e-07	4.7e-06	97.04	557	HSPG2	7.6e+36	6e-06	0.0002	97.04	557	KLF15	4.1e+21	0.00043	0.014	97.04	557	ABCG1	200000000000000	0.00029	0.0097	97.04	557	HNRNPLL	8.6e+18	0.0019	0.066	97.04	557	ZBTB4	820000000000000	0.00088	0.03	97.04	557	PGF	2300000000000000	0.0019	0.065	97.04
558	ZC3H12A	5.8e+41	1.4e-07	4.8e-06	97.03	558	PDGFC	7.6e+36	6e-06	0.0002	97.03	558	IMMP2L	4.2e+21	0.00044	0.015	97.03	558	TMEM9	210000000000000	0.00029	0.0097	97.03	558	RGS14	8.6e+18	0.002	0.066	97.03	558	TMEM43	820000000000000	0.00088	0.03	97.03	558	F13A1	2300000000000000	0.0019	0.065	97.03
559	ZDHHC3	5.9e+41	1.4e-07	4.8e-06	97.03	559	TYMP	7.7e+36	6.1e-06	0.0002	97.03	559	ALDH1A3	4.2e+21	0.00044	0.015	97.03	559	CERKL	210000000000000	0.00029	0.0098	97.03	559	CEBPB	8.6e+18	0.002	0.066	97.03	559	PRR16	830000000000000	0.00088	0.03	97.03	559	KIAA1755	2300000000000000	0.002	0.066	97.03
560	PPL	5.9e+41	1.4e-07	4.8e-06	97.02	560	ALOX5AP	8.1e+36	6.3e-06	0.00021	97.02	560	NOTCH2NLB	4.3e+21	0.00045	0.015	97.02	560	ADAMTS2	210000000000000	0.00029	0.0098	97.02	560	ICAM2	8.8e+18	0.002	0.066	97.02	560	S1PR1	830000000000000	0.00089	0.03	97.02	560	PRELP	2400000000000000	0.002	0.067	97.02
561	PROM1	6.1e+41	1.5e-07	4.9e-06	97.02	561	TNC	8.6e+36	6.5e-06	0.00022	97.02	561	HLA-B	4.3e+21	0.00045	0.015	97.02	561	ITFG1	210000000000000	0.00029	0.0098	97.02	561	ARL6IP1	8.8e+18	0.002	0.067	97.02	561	DDAH2	830000000000000	0.00089	0.03	97.02	561	MAL	2400000000000000	0.002	0.067	97.02
562	KLF2	6.2e+41	1.5e-07	5e-06	97.01	562	ADAMTS7	8.7e+36	6.7e-06	0.00022	97.01	562	PSMD6	4.4e+21	0.00045	0.015	97.01	562	TTC39A	210000000000000	0.00029	0.0098	97.01	562	PPIL4	8.9e+18	0.002	0.067	97.01	562	SMAD7	840000000000000	0.00089	0.03	97.01	562	RBP1	2400000000000000	0.002	0.067	97.01
563	ATP5IF1	6.2e+41	1.5e-07	5e-06	97	563	KLF9	8.8e+36	6.7e-06	0.00022	97	563	ATP8B1	4.4e+21	0.00046	0.015	97	563	MSI1	220000000000000	0.0003	0.01	97	563	TMC6	9e+18	0.002	0.067	97	563	MAPKAPK2	860000000000000	0.00091	0.03	97	563	TCEAL4	2400000000000000	0.002	0.067	97
564	ENSA	6.3e+41	1.5e-07	5e-06	97	564	C1QTNF3	8.8e+36	6.7e-06	0.00022	97	564	GATA6	4.5e+21	0.00046	0.015	97	564	RPAIN	220000000000000	0.00031	0.01	97	564	FOXN3	9e+18	0.002	0.067	97	564	DAAM2	870000000000000	0.00092	0.031	97	564	FBLN1	2400000000000000	0.002	0.068	97
565	PMEPA1	6.6e+41	1.6e-07	5.2e-06	96.99	565	SORBS1	8.9e+36	6.7e-06	0.00022	96.99	565	TNFAIP2	4.5e+21	0.00047	0.015	96.99	565	ROBO2	220000000000000	0.00031	0.01	96.99	565	CEBPD	9e+18	0.002	0.067	96.99	565	PDE1B	870000000000000	0.00092	0.031	96.99	565	CAPNS1	2400000000000000	0.002	0.068	96.99
566	HPCAL1	6.7e+41	1.6e-07	5.2e-06	96.99	566	OLFML1	9e+36	6.8e-06	0.00023	96.99	566	MCCC1	4.5e+21	0.00047	0.015	96.99	566	HMGN2	220000000000000	0.00031	0.01	96.99	566	NPC2	9e+18	0.002	0.067	96.99	566	ITPR1	880000000000000	0.00093	0.031	96.99	566	ADGRB3	2500000000000000	0.0021	0.068	96.99
567	C4ORF19	6.8e+41	1.6e-07	5.3e-06	96.98	567	RECK	9.1e+36	6.8e-06	0.00023	96.98	567	SERP1	4.6e+21	0.00047	0.016	96.98	567	DNM1	220000000000000	0.00031	0.01	96.98	567	NAP1L1	9.1e+18	0.002	0.067	96.98	567	SH3BGR	880000000000000	0.00093	0.031	96.98	567	MMP28	2500000000000000	0.0021	0.068	96.98
568	SREBF2	7.2e+41	1.7e-07	5.5e-06	96.98	568	CGNL1	9.7e+36	7.2e-06	0.00024	96.98	568	CTTNBP2	4.7e+21	0.00048	0.016	96.98	568	FAM167A	230000000000000	0.00031	0.01	96.98	568	BTN3A1	9.1e+18	0.002	0.067	96.98	568	PCDH18	890000000000000	0.00093	0.031	96.98	568	ANAPC5	2500000000000000	0.0021	0.068	96.98
569	ARPC1A	7.3e+41	1.7e-07	5.5e-06	96.97	569	FYB1	1e+37	7.6e-06	0.00025	96.97	569	ERBB3	4.7e+21	0.00048	0.016	96.97	569	SLC2A13	230000000000000	0.00032	0.011	96.97	569	CA2	9.1e+18	0.002	0.067	96.97	569	TNFRSF1A	910000000000000	0.00095	0.031	96.97	569	ZC3H11B	2500000000000000	0.0021	0.069	96.97
570	ADAP1	7.3e+41	1.7e-07	5.5e-06	96.97	570	ARPC1B	1.1e+37	7.7e-06	0.00025	96.97	570	ACOX3	4.8e+21	0.00048	0.016	96.97	570	CCDC183	240000000000000	0.00032	0.011	96.97	570	CD5	9.2e+18	0.0021	0.068	96.97	570	RNF11	920000000000000	0.00096	0.032	96.97	570	CAB39L	2500000000000000	0.0021	0.069	96.97
571	HIST2H3D	7.3e+41	1.7e-07	5.5e-06	96.96	571	SOD3	1.1e+37	7.9e-06	0.00026	96.96	571	MX1	4.8e+21	0.00049	0.016	96.96	571	AMACR	240000000000000	0.00032	0.011	96.96	571	INS	9.2e+18	0.0021	0.068	96.96	571	CABIN1	930000000000000	0.00097	0.032	96.96	571	FIGN	2500000000000000	0.0021	0.069	96.96
572	ETNK1	7.4e+41	1.7e-07	5.6e-06	96.96	572	CTIF	1.1e+37	7.9e-06	0.00026	96.96	572	PPP1R13B	4.8e+21	0.00049	0.016	96.96	572	ANGEL1	240000000000000	0.00033	0.011	96.96	572	HSPA5	9.3e+18	0.0021	0.068	96.96	572	ECRG4	940000000000000	0.00097	0.032	96.96	572	SETD7	2500000000000000	0.0021	0.069	96.96
573	NIBAN2	7.6e+41	1.7e-07	5.7e-06	96.95	573	ARHGAP45	1.1e+37	7.9e-06	0.00026	96.95	573	CTNND2	4.8e+21	0.00049	0.016	96.95	573	VAT1	240000000000000	0.00033	0.011	96.95	573	CCR4	9.4e+18	0.0021	0.068	96.95	573	ZBTB47	960000000000000	0.00099	0.033	96.95	573	VCAN	2600000000000000	0.0021	0.07	96.95
574	HS3ST1	7.7e+41	1.7e-07	5.7e-06	96.95	574	KCTD12	1.2e+37	8.1e-06	0.00027	96.95	574	PCCA	4.9e+21	0.00049	0.016	96.95	574	TP53I13	240000000000000	0.00033	0.011	96.95	574	CYP2S1	9.5e+18	0.0021	0.069	96.95	574	REXO2	960000000000000	0.001	0.033	96.95	574	CYBB	2600000000000000	0.0021	0.07	96.95
575	CAPN9	7.7e+41	1.7e-07	5.7e-06	96.94	575	RASGRF2	1.2e+37	8.3e-06	0.00027	96.94	575	ABCC8	5e+21	0.0005	0.016	96.94	575	TSPYL2	250000000000000	0.00033	0.011	96.94	575	CTRB1	9.6e+18	0.0021	0.069	96.94	575	SHC1	970000000000000	0.001	0.033	96.94	575	TPM4	2600000000000000	0.0021	0.07	96.94
576	SLK	7.7e+41	1.7e-07	5.7e-06	96.94	576	ARAP1	1.2e+37	8.4e-06	0.00027	96.94	576	PGM1	5.1e+21	0.00051	0.017	96.94	576	PIGP	250000000000000	0.00034	0.011	96.94	576	MGAT4A	9.6e+18	0.0021	0.069	96.94	576	ENG	970000000000000	0.001	0.033	96.94	576	GNB1	2600000000000000	0.0021	0.07	96.94
577	KRTCAP3	7.7e+41	1.7e-07	5.7e-06	96.93	577	G0S2	1.3e+37	8.8e-06	0.00029	96.93	577	SNRPN	5.2e+21	0.00051	0.017	96.93	577	TCTN1	250000000000000	0.00034	0.011	96.93	577	PRKX	9.6e+18	0.0021	0.069	96.93	577	DCTN1	980000000000000	0.001	0.033	96.93	577	CTSF	2600000000000000	0.0021	0.07	96.93
578	PLEKHA6	8.2e+41	1.8e-07	5.9e-06	96.92	578	EMILIN2	1.3e+37	8.9e-06	0.00029	96.92	578	PODXL	5.4e+21	0.00053	0.017	96.92	578	CDH22	250000000000000	0.00034	0.011	96.92	578	MAF	9.7e+18	0.0021	0.069	96.92	578	LRRC4B	1000000000000000	0.001	0.033	96.92	578	THBS1	2600000000000000	0.0022	0.07	96.92
579	IRF6	8.3e+41	1.8e-07	6e-06	96.92	579	SKI	1.3e+37	9e-06	0.00029	96.92	579	HAAO	5.4e+21	0.00053	0.017	96.92	579	FRRS1L	250000000000000	0.00034	0.011	96.92	579	WNK1	9.7e+18	0.0021	0.069	96.92	579	PICALM	1000000000000000	0.001	0.033	96.92	579	TAOK1	2700000000000000	0.0022	0.071	96.92
580	AP1M2	8.4e+41	1.9e-07	6e-06	96.91	580	AXIN2	1.4e+37	9.3e-06	0.0003	96.91	580	C1RL	5.5e+21	0.00054	0.017	96.91	580	AACS	250000000000000	0.00034	0.011	96.91	580	PAXX	9.8e+18	0.0021	0.069	96.91	580	EFEMP1	1000000000000000	0.001	0.034	96.91	580	CCN1	2700000000000000	0.0022	0.072	96.91
581	EPN1	8.8e+41	1.9e-07	6.2e-06	96.91	581	GLI3	1.4e+37	9.3e-06	0.0003	96.91	581	NFKBIA	5.6e+21	0.00054	0.018	96.91	581	SLC3A2	260000000000000	0.00034	0.011	96.91	581	ALDOA	9.8e+18	0.0022	0.07	96.91	581	NME4	1000000000000000	0.0011	0.034	96.91	581	NUCKS1	2700000000000000	0.0022	0.072	96.91
582	ATP11A	8.8e+41	1.9e-07	6.2e-06	96.9	582	FRZB	1.4e+37	9.3e-06	0.0003	96.9	582	STRN3	5.8e+21	0.00056	0.018	96.9	582	CES4A	260000000000000	0.00035	0.011	96.9	582	CCN1	9.9e+18	0.0022	0.07	96.9	582	FCHSD2	1000000000000000	0.0011	0.034	96.9	582	ADGRG1	2800000000000000	0.0023	0.073	96.9
583	ENTPD2	8.9e+41	1.9e-07	6.2e-06	96.9	583	OSCAR	1.4e+37	9.5e-06	0.00031	96.9	583	EGF	5.8e+21	0.00056	0.018	96.9	583	HDHD2	260000000000000	0.00035	0.011	96.9	583	RASA3	9.9e+18	0.0022	0.07	96.9	583	HIP1	1000000000000000	0.0011	0.034	96.9	583	CAPN6	2800000000000000	0.0023	0.073	96.9
584	ATP5MC3	9.1e+41	2e-07	6.4e-06	96.89	584	CPXM1	1.5e+37	9.6e-06	0.00031	96.89	584	COBLL1	5.8e+21	0.00056	0.018	96.89	584	HABP4	270000000000000	0.00036	0.012	96.89	584	PGD	1e+19	0.0022	0.071	96.89	584	MCTP1	1100000000000000	0.0011	0.034	96.89	584	COL4A1	2900000000000000	0.0023	0.074	96.89
585	SEMA3B	9.4e+41	2e-07	6.5e-06	96.89	585	CHRD	1.5e+37	9.6e-06	0.00031	96.89	585	DDX17	6.1e+21	0.00058	0.019	96.89	585	CREB3L2	280000000000000	0.00037	0.012	96.89	585	BANK1	1e+19	0.0022	0.071	96.89	585	IL4R	1100000000000000	0.0011	0.035	96.89	585	SYNGR1	2900000000000000	0.0023	0.074	96.89
586	TTLL12	9.5e+41	2e-07	6.5e-06	96.88	586	GBP1	1.5e+37	9.6e-06	0.00031	96.88	586	PRSS8	6.1e+21	0.00058	0.019	96.88	586	NPTN	280000000000000	0.00037	0.012	96.88	586	MUC1	1e+19	0.0022	0.071	96.88	586	LIX1L	1100000000000000	0.0011	0.035	96.88	586	SOCS3	2900000000000000	0.0023	0.075	96.88
587	TNS4	1e+42	2.1e-07	6.9e-06	96.88	587	ST6GALNAC6	1.5e+37	9.7e-06	0.00031	96.88	587	TXNL1	6.1e+21	0.00058	0.019	96.88	587	KIRREL2	280000000000000	0.00037	0.012	96.88	587	TXNDC12	1e+19	0.0022	0.071	96.88	587	THBS2	1100000000000000	0.0011	0.036	96.88	587	ARHGAP31	2900000000000000	0.0024	0.075	96.88
588	ERGIC3	1e+42	2.2e-07	7e-06	96.87	588	TXNDC5	1.5e+37	1e-05	0.00032	96.87	588	DNAJC3	6.2e+21	0.00058	0.019	96.87	588	C15ORF48	280000000000000	0.00037	0.012	96.87	588	NOM1	1e+19	0.0022	0.071	96.87	588	MARVELD1	1100000000000000	0.0011	0.036	96.87	588	ADD1	2900000000000000	0.0024	0.075	96.87
589	MLEC	1.1e+42	2.2e-07	7.1e-06	96.87	589	FOXO1	1.6e+37	1e-05	0.00032	96.87	589	CFH	6.2e+21	0.00059	0.019	96.87	589	ANKRD65	280000000000000	0.00038	0.012	96.87	589	ANKRD13D	1e+19	0.0022	0.071	96.87	589	MERTK	1100000000000000	0.0011	0.036	96.87	589	SIPA1	3000000000000000	0.0024	0.076	96.87
590	EVPL	1.1e+42	2.2e-07	7.1e-06	96.86	590	CRIM1	1.6e+37	1e-05	0.00032	96.86	590	SERPINA4	6.3e+21	0.00059	0.019	96.86	590	SSR1	300000000000000	0.00039	0.012	96.86	590	SLC6A6	1e+19	0.0022	0.071	96.86	590	RASGRP2	1100000000000000	0.0011	0.036	96.86	590	MERTK	3000000000000000	0.0024	0.076	96.86
591	VIL1	1.1e+42	2.3e-07	7.3e-06	96.86	591	IDS	1.6e+37	1e-05	0.00032	96.86	591	FMC1	6.3e+21	0.00059	0.019	96.86	591	PHF1	300000000000000	0.00039	0.012	96.86	591	MARCH1	1e+19	0.0022	0.071	96.86	591	ADCY6	1100000000000000	0.0011	0.036	96.86	591	PTPN13	3000000000000000	0.0024	0.076	96.86
592	MYO6	1.1e+42	2.3e-07	7.4e-06	96.85	592	FOLR2	1.6e+37	1e-05	0.00032	96.85	592	CERS4	6.3e+21	0.00059	0.019	96.85	592	SATB1	300000000000000	0.00039	0.012	96.85	592	M6PR	1e+19	0.0022	0.071	96.85	592	EPN2	1200000000000000	0.0011	0.036	96.85	592	SNRPN	3000000000000000	0.0024	0.077	96.85
593	MIF	1.2e+42	2.4e-07	7.4e-06	96.84	593	LMOD1	1.6e+37	1e-05	0.00032	96.84	593	LGALS4	6.3e+21	0.0006	0.019	96.84	593	OTOGL	300000000000000	0.00039	0.012	96.84	593	TPT1	1.1e+19	0.0023	0.072	96.84	593	PEAR1	1200000000000000	0.0011	0.036	96.84	593	CCDC85B	3100000000000000	0.0024	0.077	96.84
594	ALDH3B1	1.2e+42	2.4e-07	7.5e-06	96.84	594	AOAH	1.6e+37	1e-05	0.00033	96.84	594	GGT6	6.3e+21	0.0006	0.019	96.84	594	PAPOLA	300000000000000	0.00039	0.012	96.84	594	TPSAB1	1.1e+19	0.0023	0.072	96.84	594	ACTG1	1200000000000000	0.0012	0.036	96.84	594	NAGK	3100000000000000	0.0024	0.077	96.84
595	SLC6A14	1.2e+42	2.4e-07	7.6e-06	96.83	595	SMIM3	1.6e+37	1e-05	0.00033	96.83	595	SPINT2	6.4e+21	0.0006	0.019	96.83	595	RUNX1T1	310000000000000	0.0004	0.013	96.83	595	MCL1	1.1e+19	0.0023	0.072	96.83	595	AVPR1A	1200000000000000	0.0012	0.038	96.83	595	ATP2B4	3100000000000000	0.0025	0.077	96.83
596	SLC39A1	1.2e+42	2.4e-07	7.7e-06	96.83	596	TPP1	1.6e+37	1e-05	0.00033	96.83	596	ADGRA3	6.5e+21	0.0006	0.019	96.83	596	ATP6V0B	310000000000000	0.0004	0.013	96.83	596	S100A9	1.1e+19	0.0023	0.072	96.83	596	GLIPR1	1200000000000000	0.0012	0.038	96.83	596	MAMDC2	3200000000000000	0.0025	0.078	96.83
597	COX6C	1.2e+42	2.5e-07	7.7e-06	96.82	597	EDIL3	1.6e+37	1e-05	0.00033	96.82	597	PLEKHJ1	6.5e+21	0.00061	0.019	96.82	597	GLT8D2	310000000000000	0.00041	0.013	96.82	597	PLXND1	1.1e+19	0.0023	0.073	96.82	597	ANO6	1200000000000000	0.0012	0.038	96.82	597	FTL	3200000000000000	0.0025	0.079	96.82
598	COX8A	1.3e+42	2.6e-07	8.1e-06	96.82	598	NTM	1.7e+37	1.1e-05	0.00033	96.82	598	SUN2	6.5e+21	0.00061	0.019	96.82	598	CDK5R1	310000000000000	0.00041	0.013	96.82	598	PPM1M	1.1e+19	0.0023	0.073	96.82	598	FBXO32	1200000000000000	0.0012	0.038	96.82	598	ARL2BP	3200000000000000	0.0025	0.079	96.82
599	SCP2	1.3e+42	2.6e-07	8.1e-06	96.81	599	CCL18	1.7e+37	1.1e-05	0.00034	96.81	599	ZDHHC2	6.6e+21	0.00061	0.019	96.81	599	TNRC6A	310000000000000	0.00041	0.013	96.81	599	CYP27A1	1.1e+19	0.0023	0.073	96.81	599	CLEC3B	1200000000000000	0.0012	0.038	96.81	599	TP53INP2	3200000000000000	0.0025	0.079	96.81
600	SELENBP1	1.3e+42	2.6e-07	8.2e-06	96.81	600	NIN	1.8e+37	1.1e-05	0.00034	96.81	600	KIRREL2	6.8e+21	0.00063	0.02	96.81	600	CNPY2	320000000000000	0.00041	0.013	96.81	600	CLEC2B	1.1e+19	0.0024	0.074	96.81	600	HYAL2	1200000000000000	0.0012	0.038	96.81	600	RGMB	3200000000000000	0.0025	0.079	96.81
601	AHNAK2	1.3e+42	2.6e-07	8.3e-06	96.8	601	HHIP	1.8e+37	1.1e-05	0.00035	96.8	601	RAPGEF5	6.8e+21	0.00063	0.02	96.8	601	USF2	320000000000000	0.00042	0.013	96.8	601	TUBA4A	1.1e+19	0.0024	0.074	96.8	601	CACNA1C	1200000000000000	0.0012	0.038	96.8	601	LHFPL2	3200000000000000	0.0025	0.079	96.8
602	S100A2	1.4e+42	2.7e-07	8.3e-06	96.8	602	BMP2K	1.9e+37	1.2e-05	0.00037	96.8	602	HEXB	6.9e+21	0.00063	0.02	96.8	602	MGAT4A	330000000000000	0.00042	0.013	96.8	602	KDM2A	1.1e+19	0.0024	0.074	96.8	602	GPC6	1300000000000000	0.0012	0.038	96.8	602	SRGAP2C	3200000000000000	0.0025	0.079	96.8
603	EIF2AK1	1.4e+42	2.7e-07	8.3e-06	96.79	603	PLEKHO2	2e+37	1.2e-05	0.00037	96.79	603	SHANK2	6.9e+21	0.00063	0.02	96.79	603	PPY	330000000000000	0.00042	0.013	96.79	603	SELPLG	1.1e+19	0.0024	0.074	96.79	603	SNX21	1300000000000000	0.0012	0.038	96.79	603	FCGRT	3300000000000000	0.0025	0.079	96.79
604	GTF2I	1.4e+42	2.7e-07	8.3e-06	96.79	604	STK17B	2e+37	1.2e-05	0.00037	96.79	604	HMGN2	6.9e+21	0.00064	0.02	96.79	604	N4BP2L2	340000000000000	0.00044	0.014	96.79	604	PTGDR	1.1e+19	0.0024	0.074	96.79	604	PARVA	1300000000000000	0.0012	0.038	96.79	604	MSN	3300000000000000	0.0025	0.079	96.79
605	CTTN	1.4e+42	2.7e-07	8.5e-06	96.78	605	TWIST2	2e+37	1.2e-05	0.00037	96.78	605	NAMPT	7e+21	0.00064	0.02	96.78	605	BSPRY	350000000000000	0.00044	0.014	96.78	605	FAM43A	1.1e+19	0.0024	0.074	96.78	605	PID1	1300000000000000	0.0012	0.038	96.78	605	RHOA	3300000000000000	0.0025	0.079	96.78
606	ATP5MC2	1.4e+42	2.8e-07	8.5e-06	96.78	606	TUBB	2e+37	1.2e-05	0.00038	96.78	606	MYO5C	7e+21	0.00064	0.02	96.78	606	PFDN5	350000000000000	0.00044	0.014	96.78	606	HIST1H1E	1.1e+19	0.0024	0.074	96.78	606	HMCN2	1300000000000000	0.0012	0.038	96.78	606	UTRN	3300000000000000	0.0025	0.079	96.78
607	CLDN12	1.5e+42	2.8e-07	8.7e-06	96.77	607	SPHK1	2.2e+37	1.3e-05	0.00039	96.77	607	PITPNC1	7.1e+21	0.00065	0.02	96.77	607	SIPA1L3	350000000000000	0.00044	0.014	96.77	607	TREM1	1.1e+19	0.0024	0.074	96.77	607	PEA15	1300000000000000	0.0012	0.038	96.77	607	SOX5	3300000000000000	0.0026	0.079	96.77
608	HPGD	1.5e+42	2.9e-07	8.9e-06	96.76	608	MDFI	2.2e+37	1.3e-05	0.0004	96.76	608	CNN3	7.3e+21	0.00066	0.02	96.76	608	FBXO9	350000000000000	0.00045	0.014	96.76	608	CLU	1.1e+19	0.0024	0.074	96.76	608	CAMK2G	1300000000000000	0.0012	0.038	96.76	608	CORO2B	3300000000000000	0.0026	0.079	96.76
609	CKLF	1.6e+42	2.9e-07	9.1e-06	96.76	609	SEPTIN8	2.3e+37	1.3e-05	0.0004	96.76	609	CBS	7.4e+21	0.00067	0.021	96.76	609	IQSEC3	350000000000000	0.00045	0.014	96.76	609	ST6GAL1	1.1e+19	0.0024	0.074	96.76	609	CCN3	1300000000000000	0.0012	0.038	96.76	609	SLC27A1	3300000000000000	0.0026	0.079	96.76
610	LIPH	1.6e+42	3e-07	9.2e-06	96.75	610	GADD45A	2.3e+37	1.3e-05	0.00041	96.75	610	ANKRD20A2	7.5e+21	0.00068	0.021	96.75	610	GREB1	350000000000000	0.00045	0.014	96.75	610	EMP3	1.2e+19	0.0024	0.074	96.75	610	NFIA	1300000000000000	0.0013	0.039	96.75	610	PLEKHB1	3300000000000000	0.0026	0.079	96.75
611	CLCN3	1.6e+42	3e-07	9.2e-06	96.75	611	TPST1	2.3e+37	1.3e-05	0.00041	96.75	611	SSR3	7.6e+21	0.00068	0.021	96.75	611	ENO2	350000000000000	0.00045	0.014	96.75	611	PPP4R3A	1.2e+19	0.0024	0.075	96.75	611	DIXDC1	1300000000000000	0.0013	0.039	96.75	611	KCTD20	3400000000000000	0.0026	0.08	96.75
612	KIAA1211	1.6e+42	3e-07	9.3e-06	96.74	612	CRYAB	2.3e+37	1.3e-05	0.00041	96.74	612	COMTD1	8.1e+21	0.00071	0.022	96.74	612	CCNC	360000000000000	0.00045	0.014	96.74	612	PCNP	1.2e+19	0.0024	0.075	96.74	612	SYDE1	1300000000000000	0.0013	0.039	96.74	612	C1QC	3400000000000000	0.0026	0.08	96.74
613	NR1I2	1.7e+42	3.1e-07	9.6e-06	96.74	613	NBPF15	2.3e+37	1.3e-05	0.00041	96.74	613	MARC2	8.2e+21	0.00072	0.022	96.74	613	FAM92A	360000000000000	0.00045	0.014	96.74	613	ZFC3H1	1.2e+19	0.0024	0.075	96.74	613	PTPRS	1300000000000000	0.0013	0.039	96.74	613	HNRNPA3	3400000000000000	0.0026	0.08	96.74
614	ARPC3	1.7e+42	3.2e-07	9.6e-06	96.73	614	NKD1	2.4e+37	1.4e-05	0.00041	96.73	614	RRAGD	8.2e+21	0.00072	0.022	96.73	614	CRELD1	360000000000000	0.00046	0.014	96.73	614	MMP12	1.2e+19	0.0025	0.075	96.73	614	NAV2	1300000000000000	0.0013	0.039	96.73	614	EGFR	3400000000000000	0.0026	0.08	96.73
615	GSTK1	1.7e+42	3.2e-07	9.7e-06	96.73	615	CYTIP	2.4e+37	1.4e-05	0.00042	96.73	615	SPR	8.3e+21	0.00073	0.022	96.73	615	ERRFI1	360000000000000	0.00046	0.014	96.73	615	ZCCHC7	1.2e+19	0.0025	0.075	96.73	615	GNAI2	1300000000000000	0.0013	0.039	96.73	615	ANKH	3400000000000000	0.0026	0.081	96.73
616	POR	1.8e+42	3.3e-07	9.9e-06	96.72	616	DCBLD1	2.5e+37	1.4e-05	0.00043	96.72	616	LDHB	8.5e+21	0.00074	0.022	96.72	616	NUDT3	370000000000000	0.00046	0.014	96.72	616	GRAP2	1.2e+19	0.0025	0.075	96.72	616	CIC	1300000000000000	0.0013	0.039	96.72	616	UBTF	3500000000000000	0.0027	0.081	96.72
617	LARP4B	1.8e+42	3.3e-07	9.9e-06	96.72	617	CSF2RA	2.6e+37	1.5e-05	0.00044	96.72	617	SVEP1	8.7e+21	0.00075	0.023	96.72	617	CRIP2	370000000000000	0.00046	0.014	96.72	617	ARID5A	1.2e+19	0.0025	0.075	96.72	617	NRP1	1300000000000000	0.0013	0.039	96.72	617	SEPTIN10	3500000000000000	0.0027	0.082	96.72
618	MYL12A	1.8e+42	3.3e-07	9.9e-06	96.71	618	C5ORF46	2.7e+37	1.5e-05	0.00045	96.71	618	WWP1	8.8e+21	0.00075	0.023	96.71	618	PODXL2	370000000000000	0.00046	0.014	96.71	618	ACSS1	1.2e+19	0.0025	0.075	96.71	618	PLEKHA4	1400000000000000	0.0013	0.04	96.71	618	INPP5F	3600000000000000	0.0028	0.084	96.71
619	UBE2C	1.8e+42	3.3e-07	1e-05	96.71	619	GBP5	2.7e+37	1.5e-05	0.00045	96.71	619	EDEM2	8.8e+21	0.00076	0.023	96.71	619	TPPP3	370000000000000	0.00047	0.014	96.71	619	SERPINF1	1.2e+19	0.0025	0.075	96.71	619	MPP7	1400000000000000	0.0013	0.04	96.71	619	C1ORF21	3600000000000000	0.0028	0.084	96.71
620	PARD6B	1.8e+42	3.3e-07	1e-05	96.7	620	MRGPRF	2.8e+37	1.5e-05	0.00046	96.7	620	RERG	8.9e+21	0.00076	0.023	96.7	620	JAKMIP2	370000000000000	0.00047	0.014	96.7	620	FAM102A	1.2e+19	0.0025	0.075	96.7	620	ZNF532	1400000000000000	0.0013	0.04	96.7	620	AP2M1	3600000000000000	0.0028	0.084	96.7
621	RER1	1.8e+42	3.3e-07	1e-05	96.7	621	PTGS1	3e+37	1.6e-05	0.00048	96.7	621	CX3CL1	9e+21	0.00077	0.023	96.7	621	MEIS3	370000000000000	0.00047	0.014	96.7	621	IL6R	1.2e+19	0.0025	0.075	96.7	621	SFXN3	1400000000000000	0.0013	0.04	96.7	621	CEBPD	3700000000000000	0.0028	0.084	96.7
622	RNASE4	1.9e+42	3.4e-07	1e-05	96.69	622	WNT5A	3.1e+37	1.6e-05	0.00049	96.69	622	GGT7	9e+21	0.00077	0.023	96.69	622	FTCD	380000000000000	0.00047	0.014	96.69	622	LRCH4	1.2e+19	0.0025	0.075	96.69	622	MICA	1400000000000000	0.0013	0.04	96.69	622	TENM2	3700000000000000	0.0028	0.084	96.69
623	COA4	1.9e+42	3.4e-07	1e-05	96.68	623	EVA1B	3.2e+37	1.7e-05	0.0005	96.68	623	ASS1	9e+21	0.00077	0.023	96.68	623	TMEM64	380000000000000	0.00048	0.014	96.68	623	ADGRE5	1.2e+19	0.0025	0.075	96.68	623	SEMA3F	1400000000000000	0.0013	0.04	96.68	623	CLIC1	3700000000000000	0.0028	0.085	96.68
624	DHRS9	1.9e+42	3.5e-07	1e-05	96.68	624	APOBR	3.2e+37	1.7e-05	0.0005	96.68	624	TSPAN33	9.1e+21	0.00077	0.023	96.68	624	SMIM24	390000000000000	0.00049	0.015	96.68	624	TMEM140	1.2e+19	0.0025	0.075	96.68	624	TGFBR2	1400000000000000	0.0013	0.04	96.68	624	EGFLAM	3700000000000000	0.0028	0.085	96.68
625	PLAUR	2e+42	3.5e-07	1e-05	96.67	625	CCN5	3.2e+37	1.7e-05	0.0005	96.67	625	CCDC80	9.1e+21	0.00078	0.023	96.67	625	SCN1B	390000000000000	0.00049	0.015	96.67	625	CORO1C	1.2e+19	0.0025	0.075	96.67	625	RYR2	1400000000000000	0.0013	0.04	96.67	625	ETV1	3800000000000000	0.0028	0.085	96.67
626	DDRGK1	2e+42	3.5e-07	1e-05	96.67	626	C5AR1	3.3e+37	1.7e-05	0.00051	96.67	626	ESRP2	9.2e+21	0.00078	0.023	96.67	626	ZNF568	390000000000000	0.00049	0.015	96.67	626	HAPLN3	1.2e+19	0.0025	0.075	96.67	626	DBNDD2	1400000000000000	0.0013	0.04	96.67	626	FXYD3	3800000000000000	0.0028	0.085	96.67
627	PGK1	2.1e+42	3.6e-07	1.1e-05	96.66	627	ABCA1	3.3e+37	1.7e-05	0.00052	96.66	627	CADPS	9.5e+21	0.0008	0.024	96.66	627	PRPH	390000000000000	0.00049	0.015	96.66	627	BGN	1.2e+19	0.0025	0.075	96.66	627	ADGRL3	1400000000000000	0.0013	0.04	96.66	627	ANP32B	3800000000000000	0.0029	0.086	96.66
628	MET	2.1e+42	3.6e-07	1.1e-05	96.66	628	IFI16	3.3e+37	1.7e-05	0.00052	96.66	628	PPP1R9A	9.7e+21	0.00081	0.024	96.66	628	EFR3B	400000000000000	0.0005	0.015	96.66	628	TRAF5	1.2e+19	0.0025	0.075	96.66	628	ADGRA2	1400000000000000	0.0014	0.04	96.66	628	SERPINH1	3800000000000000	0.0029	0.086	96.66
629	CYTH2	2.1e+42	3.7e-07	1.1e-05	96.65	629	AVEN	3.5e+37	1.8e-05	0.00054	96.65	629	TMEM125	9.7e+21	0.00081	0.024	96.65	629	ZNF664	410000000000000	0.0005	0.015	96.65	629	FN1	1.2e+19	0.0025	0.075	96.65	629	SRP14	1400000000000000	0.0014	0.04	96.65	629	DHRS3	3800000000000000	0.0029	0.086	96.65
630	IDH1	2.1e+42	3.7e-07	1.1e-05	96.65	630	IFITM3	3.5e+37	1.8e-05	0.00054	96.65	630	THSD4	9.8e+21	0.00082	0.024	96.65	630	KLHDC8A	410000000000000	0.0005	0.015	96.65	630	JAML	1.2e+19	0.0025	0.076	96.65	630	DST	1400000000000000	0.0014	0.04	96.65	630	CNTN1	3900000000000000	0.0029	0.086	96.65
631	NOMO2	2.2e+42	3.8e-07	1.1e-05	96.64	631	MZB1	3.7e+37	1.8e-05	0.00054	96.64	631	SEC61B	9.8e+21	0.00082	0.024	96.64	631	ELP4	410000000000000	0.0005	0.015	96.64	631	DBNL	1.2e+19	0.0025	0.076	96.64	631	EEF1D	1400000000000000	0.0014	0.04	96.64	631	PAQR6	3900000000000000	0.0029	0.086	96.64
632	RAB27B	2.2e+42	3.8e-07	1.1e-05	96.64	632	ITPRIP	3.7e+37	1.8e-05	0.00054	96.64	632	BTG1	9.8e+21	0.00082	0.024	96.64	632	MEST	410000000000000	0.0005	0.015	96.64	632	SIRPB1	1.2e+19	0.0026	0.076	96.64	632	TCF7L1	1400000000000000	0.0014	0.04	96.64	632	GANAB	4000000000000000	0.0029	0.087	96.64
633	BAG1	2.2e+42	3.8e-07	1.1e-05	96.63	633	RSAD2	3.7e+37	1.8e-05	0.00054	96.63	633	SCLY	9.9e+21	0.00082	0.024	96.63	633	DNAJB2	410000000000000	0.00051	0.015	96.63	633	CD247	1.3e+19	0.0026	0.076	96.63	633	H2AFJ	1500000000000000	0.0014	0.041	96.63	633	DENND5A	4000000000000000	0.003	0.087	96.63
634	PTP4A1	2.2e+42	3.8e-07	1.1e-05	96.63	634	NCF2	3.7e+37	1.8e-05	0.00054	96.63	634	MAP7	1e+22	0.00084	0.025	96.63	634	SPRYD3	410000000000000	0.00051	0.015	96.63	634	PARP8	1.3e+19	0.0026	0.076	96.63	634	HIF1A	1500000000000000	0.0014	0.041	96.63	634	KIAA0232	4000000000000000	0.003	0.087	96.63
635	OSBPL7	2.3e+42	4e-07	1.2e-05	96.62	635	AQP9	3.9e+37	1.9e-05	0.00056	96.62	635	FBLN5	1e+22	0.00084	0.025	96.62	635	AKAP11	430000000000000	0.00053	0.016	96.62	635	ARRB2	1.3e+19	0.0026	0.076	96.62	635	DDX42	1500000000000000	0.0014	0.041	96.62	635	MAN2A2	4000000000000000	0.003	0.088	96.62
636	TRIOBP	2.4e+42	4.1e-07	1.2e-05	96.62	636	ZNF331	3.9e+37	1.9e-05	0.00057	96.62	636	WFDC2	1e+22	0.00085	0.025	96.62	636	CASTOR2	430000000000000	0.00053	0.016	96.62	636	USP4	1.3e+19	0.0026	0.077	96.62	636	SLC12A4	1500000000000000	0.0014	0.041	96.62	636	JCHAIN	4000000000000000	0.003	0.088	96.62
637	ZDHHC9	2.5e+42	4.2e-07	1.2e-05	96.61	637	CD93	4.1e+37	2e-05	0.00059	96.61	637	FAAH2	1e+22	0.00085	0.025	96.61	637	CAMK2N2	440000000000000	0.00053	0.016	96.61	637	FCGR3A	1.3e+19	0.0026	0.077	96.61	637	HBD	1500000000000000	0.0014	0.041	96.61	637	RCN3	4000000000000000	0.003	0.088	96.61
638	BCR	2.5e+42	4.2e-07	1.2e-05	96.6	638	ATP6V1B2	4.2e+37	2e-05	0.0006	96.6	638	GMCL1	1e+22	0.00085	0.025	96.6	638	STMN3	440000000000000	0.00053	0.016	96.6	638	SERPINB9	1.3e+19	0.0026	0.077	96.6	638	SGCB	1500000000000000	0.0014	0.041	96.6	638	SRGN	4200000000000000	0.003	0.09	96.6
639	BCAS1	2.6e+42	4.2e-07	1.2e-05	96.6	639	RUNX1T1	4.2e+37	2e-05	0.0006	96.6	639	ADA2	1e+22	0.00086	0.025	96.6	639	ARL1	460000000000000	0.00055	0.016	96.6	639	ATP5PD	1.3e+19	0.0026	0.077	96.6	639	SEPTIN4	1500000000000000	0.0014	0.041	96.6	639	COL4A2	4200000000000000	0.003	0.09	96.6
640	SCAMP2	2.6e+42	4.3e-07	1.3e-05	96.59	640	RFLNB	4.3e+37	2e-05	0.0006	96.59	640	FNDC3A	1.1e+22	0.00086	0.025	96.59	640	BCL2L13	460000000000000	0.00056	0.016	96.59	640	ALOX5	1.3e+19	0.0026	0.077	96.59	640	DMWD	1500000000000000	0.0014	0.041	96.59	640	GADD45B	4200000000000000	0.0031	0.09	96.59
641	PPIAL4H	2.6e+42	4.3e-07	1.3e-05	96.59	641	RELT	4.3e+37	2.1e-05	0.0006	96.59	641	AHCYL1	1.1e+22	0.00087	0.025	96.59	641	ABLIM1	460000000000000	0.00056	0.016	96.59	641	PDS5A	1.3e+19	0.0026	0.077	96.59	641	PDE5A	1500000000000000	0.0014	0.041	96.59	641	BLOC1S2	4200000000000000	0.0031	0.09	96.59
642	TGOLN2	2.7e+42	4.4e-07	1.3e-05	96.58	642	CYTH4	4.5e+37	2.1e-05	0.00062	96.58	642	KANSL1	1.1e+22	0.00087	0.025	96.58	642	VOPP1	470000000000000	0.00056	0.016	96.58	642	ALDH2	1.3e+19	0.0026	0.077	96.58	642	PBX1	1500000000000000	0.0014	0.041	96.58	642	H2AFV	4200000000000000	0.0031	0.09	96.58
643	PSENEN	2.7e+42	4.4e-07	1.3e-05	96.58	643	CD3D	4.6e+37	2.1e-05	0.00063	96.58	643	CASP4	1.1e+22	0.00088	0.026	96.58	643	ETFRF1	470000000000000	0.00056	0.016	96.58	643	CD99	1.3e+19	0.0026	0.077	96.58	643	SPSB1	1500000000000000	0.0014	0.041	96.58	643	SLITRK2	4200000000000000	0.0031	0.09	96.58
644	SSH3	2.7e+42	4.4e-07	1.3e-05	96.57	644	PLA2G5	4.6e+37	2.2e-05	0.00063	96.57	644	ATXN10	1.1e+22	0.00088	0.026	96.57	644	FBXL17	470000000000000	0.00056	0.016	96.57	644	TESPA1	1.3e+19	0.0027	0.078	96.57	644	CDH13	1500000000000000	0.0014	0.041	96.57	644	SFRP2	4300000000000000	0.0031	0.09	96.57
645	ENO1	2.7e+42	4.5e-07	1.3e-05	96.57	645	RNF166	4.6e+37	2.2e-05	0.00063	96.57	645	TOB1	1.1e+22	0.00088	0.026	96.57	645	COLEC11	470000000000000	0.00057	0.016	96.57	645	GATD3A	1.3e+19	0.0027	0.078	96.57	645	SEMA3G	1500000000000000	0.0014	0.041	96.57	645	PCMT1	4300000000000000	0.0031	0.091	96.57
646	TWF1	2.8e+42	4.5e-07	1.3e-05	96.56	646	ACTG1	4.7e+37	2.2e-05	0.00064	96.56	646	GRB7	1.1e+22	0.00089	0.026	96.56	646	SYT17	480000000000000	0.00057	0.017	96.56	646	HMGB2	1.4e+19	0.0027	0.079	96.56	646	EDNRA	1500000000000000	0.0014	0.041	96.56	646	ITPR3	4400000000000000	0.0032	0.092	96.56
647	ARHGAP12	2.9e+42	4.7e-07	1.4e-05	96.56	647	MCAM	4.8e+37	2.2e-05	0.00064	96.56	647	WDR91	1.1e+22	0.00089	0.026	96.56	647	SOCS2	480000000000000	0.00058	0.017	96.56	647	SLC25A19	1.4e+19	0.0027	0.079	96.56	647	KANK1	1500000000000000	0.0014	0.041	96.56	647	NOTCH1	4500000000000000	0.0032	0.093	96.56
648	HSPA8	3.3e+42	5.1e-07	1.5e-05	96.55	648	BCL2	4.8e+37	2.2e-05	0.00064	96.55	648	RERE	1.1e+22	0.00089	0.026	96.55	648	ATXN2	490000000000000	0.00058	0.017	96.55	648	EEF2	1.4e+19	0.0027	0.079	96.55	648	SETBP1	1500000000000000	0.0014	0.041	96.55	648	HIC1	4500000000000000	0.0032	0.094	96.55
649	NCOA7	3.3e+42	5.1e-07	1.5e-05	96.55	649	RGCC	4.8e+37	2.2e-05	0.00064	96.55	649	LAMB1	1.1e+22	0.00091	0.026	96.55	649	ENSA	490000000000000	0.00059	0.017	96.55	649	UBE2E2	1.4e+19	0.0027	0.079	96.55	649	ARHGAP17	1500000000000000	0.0014	0.041	96.55	649	CFI	4500000000000000	0.0032	0.094	96.55
650	SELENOH	3.4e+42	5.2e-07	1.5e-05	96.54	650	LTBP1	4.9e+37	2.3e-05	0.00065	96.54	650	ACADL	1.2e+22	0.00093	0.027	96.54	650	SEZ6L	500000000000000	0.00059	0.017	96.54	650	FLI1	1.4e+19	0.0027	0.079	96.54	650	C3	1500000000000000	0.0014	0.041	96.54	650	TXNIP	4600000000000000	0.0033	0.094	96.54
651	AOC1	3.4e+42	5.3e-07	1.5e-05	96.54	651	ST6GALNAC5	5e+37	2.3e-05	0.00066	96.54	651	HEBP1	1.2e+22	0.00094	0.027	96.54	651	FBXO44	510000000000000	0.0006	0.017	96.54	651	TNFAIP8	1.4e+19	0.0027	0.079	96.54	651	PHKG1	1500000000000000	0.0014	0.041	96.54	651	ITM2A	4600000000000000	0.0033	0.094	96.54
652	SLC45A3	3.4e+42	5.3e-07	1.5e-05	96.53	652	MGAT1	5.2e+37	2.3e-05	0.00067	96.53	652	TSHZ2	1.2e+22	0.00094	0.027	96.53	652	PEBP1	510000000000000	0.0006	0.017	96.53	652	NCF2	1.4e+19	0.0028	0.08	96.53	652	ARHGEF10L	1600000000000000	0.0015	0.042	96.53	652	FTO	4600000000000000	0.0033	0.094	96.53
653	PTTG1IP	3.5e+42	5.3e-07	1.5e-05	96.52	653	ADAMTS4	5.2e+37	2.3e-05	0.00067	96.52	653	TXNIP	1.2e+22	0.00095	0.027	96.52	653	GOLGA8R	510000000000000	0.0006	0.017	96.52	653	YBX3	1.4e+19	0.0028	0.08	96.52	653	SPARC	1600000000000000	0.0015	0.042	96.52	653	DYNC1I2	4600000000000000	0.0033	0.094	96.52
654	BSPRY	3.6e+42	5.4e-07	1.5e-05	96.52	654	CNTN1	5.2e+37	2.3e-05	0.00067	96.52	654	GKAP1	1.2e+22	0.00095	0.027	96.52	654	CAPN13	520000000000000	0.00061	0.017	96.52	654	GIT2	1.4e+19	0.0028	0.08	96.52	654	ATOH8	1600000000000000	0.0015	0.042	96.52	654	FOXD1	4600000000000000	0.0033	0.095	96.52
655	CCDC68	3.6e+42	5.4e-07	1.5e-05	96.51	655	PRDM1	5.5e+37	2.4e-05	0.0007	96.51	655	POLR1D	1.2e+22	0.00096	0.027	96.51	655	LUC7L	520000000000000	0.00061	0.017	96.51	655	CD19	1.4e+19	0.0028	0.08	96.51	655	PKD1	1600000000000000	0.0015	0.042	96.51	655	TOX4	4600000000000000	0.0033	0.095	96.51
656	B4GALNT3	3.6e+42	5.4e-07	1.5e-05	96.51	656	INAFM1	5.9e+37	2.6e-05	0.00073	96.51	656	ABHD4	1.2e+22	0.00096	0.027	96.51	656	SVIP	520000000000000	0.00061	0.017	96.51	656	NIBAN1	1.4e+19	0.0028	0.08	96.51	656	DGKD	1600000000000000	0.0015	0.042	96.51	656	FGF1	4600000000000000	0.0033	0.095	96.51
657	DCTPP1	3.6e+42	5.4e-07	1.6e-05	96.5	657	DLC1	5.9e+37	2.6e-05	0.00073	96.5	657	NPC2	1.2e+22	0.00097	0.028	96.5	657	GCLM	520000000000000	0.00061	0.017	96.5	657	CD84	1.4e+19	0.0028	0.081	96.5	657	STK38L	1600000000000000	0.0015	0.043	96.5	657	CREB3L2	4700000000000000	0.0033	0.095	96.5
658	PHGR1	3.6e+42	5.4e-07	1.6e-05	96.5	658	METTL24	6.6e+37	2.8e-05	0.00079	96.5	658	CTSO	1.3e+22	0.00098	0.028	96.5	658	CCDC86	530000000000000	0.00062	0.018	96.5	658	DNMT1	1.5e+19	0.0028	0.081	96.5	658	CXCL2	1600000000000000	0.0015	0.043	96.5	658	CD63	4700000000000000	0.0034	0.096	96.5
659	F3	3.6e+42	5.5e-07	1.6e-05	96.49	659	FAT4	6.9e+37	2.8e-05	0.00081	96.49	659	SGCE	1.3e+22	0.00098	0.028	96.49	659	C18ORF32	530000000000000	0.00062	0.018	96.49	659	SFI1	1.5e+19	0.0029	0.081	96.49	659	RARA	1600000000000000	0.0015	0.043	96.49	659	VAMP3	4800000000000000	0.0034	0.096	96.49
660	PTPRH	3.7e+42	5.5e-07	1.6e-05	96.49	660	ODF2L	7.5e+37	3e-05	0.00086	96.49	660	APOD	1.3e+22	0.00098	0.028	96.49	660	HMGN3	530000000000000	0.00062	0.018	96.49	660	SULF1	1.5e+19	0.0029	0.081	96.49	660	SLC38A1	1600000000000000	0.0015	0.043	96.49	660	ASPH	4800000000000000	0.0034	0.096	96.49
661	NANS	3.8e+42	5.6e-07	1.6e-05	96.48	661	CTSC	7.7e+37	3.1e-05	0.00087	96.48	661	UQCRB	1.3e+22	0.00099	0.028	96.48	661	NANOS1	530000000000000	0.00063	0.018	96.48	661	CXCL14	1.5e+19	0.0029	0.082	96.48	661	H3F3B	1600000000000000	0.0015	0.043	96.48	661	ZNF536	4800000000000000	0.0034	0.096	96.48
662	RCC2	4e+42	5.9e-07	1.7e-05	96.48	662	PLTP	7.8e+37	3.1e-05	0.00088	96.48	662	CACHD1	1.3e+22	0.00099	0.028	96.48	662	CBFB	540000000000000	0.00063	0.018	96.48	662	UPK3BL2	1.5e+19	0.0029	0.082	96.48	662	AHDC1	1700000000000000	0.0015	0.043	96.48	662	TRAF1	4800000000000000	0.0034	0.096	96.48
663	TMED9	4.2e+42	6e-07	1.7e-05	96.47	663	DUSP5	8e+37	3.2e-05	0.00089	96.47	663	OXA1L	1.3e+22	0.00099	0.028	96.47	663	CACNA1C	550000000000000	0.00064	0.018	96.47	663	EMILIN1	1.5e+19	0.0029	0.083	96.47	663	HNRNPM	1700000000000000	0.0015	0.043	96.47	663	TRUB2	4800000000000000	0.0034	0.096	96.47
664	NPAS2	4.2e+42	6.1e-07	1.7e-05	96.47	664	FCGR3B	8.1e+37	3.2e-05	0.0009	96.47	664	DNAJB9	1.3e+22	0.001	0.028	96.47	664	TDP2	560000000000000	0.00064	0.018	96.47	664	PSTPIP1	1.5e+19	0.0029	0.083	96.47	664	TIE1	1700000000000000	0.0016	0.044	96.47	664	FERMT2	4900000000000000	0.0034	0.097	96.47
665	MGST1	4.3e+42	6.2e-07	1.7e-05	96.46	665	NRK	8.1e+37	3.2e-05	0.0009	96.46	665	CPEB4	1.3e+22	0.001	0.028	96.46	665	PLA2G12A	560000000000000	0.00065	0.018	96.46	665	UPP1	1.5e+19	0.0029	0.083	96.46	665	FCMR	1700000000000000	0.0016	0.044	96.46	665	CREBL2	4900000000000000	0.0034	0.097	96.46
666	GNB2	4.3e+42	6.2e-07	1.7e-05	96.46	666	GPX7	8.3e+37	3.2e-05	0.00091	96.46	666	ID2	1.3e+22	0.001	0.029	96.46	666	GOLGA4	560000000000000	0.00065	0.018	96.46	666	CSF2RA	1.5e+19	0.003	0.083	96.46	666	PLSCR4	1800000000000000	0.0016	0.045	96.46	666	MAP4K5	4900000000000000	0.0035	0.097	96.46
667	RETSAT	4.3e+42	6.2e-07	1.8e-05	96.45	667	CDC42EP3	8.3e+37	3.3e-05	0.00091	96.45	667	AGPAT2	1.3e+22	0.001	0.029	96.45	667	MAP1LC3A	560000000000000	0.00065	0.018	96.45	667	S100A8	1.5e+19	0.003	0.084	96.45	667	FGF13	1800000000000000	0.0016	0.045	96.45	667	DIP2C	5000000000000000	0.0035	0.098	96.45
668	ASL	4.4e+42	6.3e-07	1.8e-05	96.44	668	SOD2	8.3e+37	3.3e-05	0.00091	96.44	668	COL18A1	1.3e+22	0.001	0.029	96.44	668	GNAZ	560000000000000	0.00065	0.018	96.44	668	INHBA	1.6e+19	0.003	0.084	96.44	668	IGFBP5	1800000000000000	0.0016	0.046	96.44	668	RNF144A	5000000000000000	0.0035	0.098	96.44
669	HNRNPL	4.5e+42	6.4e-07	1.8e-05	96.44	669	KCNMA1	8.5e+37	3.3e-05	0.00092	96.44	669	ITPRID2	1.3e+22	0.001	0.029	96.44	669	CHD7	560000000000000	0.00065	0.018	96.44	669	HIST1H4A	1.6e+19	0.003	0.085	96.44	669	CALM1	1800000000000000	0.0016	0.046	96.44	669	TNS2	5000000000000000	0.0035	0.098	96.44
670	ALDH2	4.5e+42	6.4e-07	1.8e-05	96.43	670	MYL6	8.5e+37	3.3e-05	0.00092	96.43	670	CPE	1.3e+22	0.001	0.029	96.43	670	PTS	570000000000000	0.00066	0.018	96.43	670	GPR183	1.6e+19	0.003	0.085	96.43	670	PRKACA	1800000000000000	0.0016	0.046	96.43	670	PPFIBP1	5000000000000000	0.0035	0.098	96.43
671	AGR3	4.6e+42	6.5e-07	1.8e-05	96.43	671	TMEM130	8.7e+37	3.4e-05	0.00094	96.43	671	SVIL	1.3e+22	0.001	0.029	96.43	671	FAM174B	570000000000000	0.00066	0.018	96.43	671	ZSCAN18	1.6e+19	0.0031	0.086	96.43	671	PDE2A	1800000000000000	0.0017	0.046	96.43	671	TSPYL2	5000000000000000	0.0035	0.098	96.43
672	ITPRID2	4.6e+42	6.5e-07	1.8e-05	96.42	672	CD28	8.7e+37	3.4e-05	0.00094	96.42	672	SLC38A5	1.4e+22	0.001	0.029	96.42	672	ZDHHC2	580000000000000	0.00067	0.019	96.42	672	TTC39C	1.6e+19	0.0031	0.087	96.42	672	MAP4	1900000000000000	0.0017	0.046	96.42	672	LGALS3BP	5000000000000000	0.0035	0.098	96.42
673	CERS2	4.7e+42	6.5e-07	1.8e-05	96.42	673	DACT3	8.9e+37	3.4e-05	0.00095	96.42	673	PSME1	1.4e+22	0.001	0.029	96.42	673	CACNA1H	590000000000000	0.00068	0.019	96.42	673	CXCL13	1.7e+19	0.0031	0.087	96.42	673	KCNAB1	1900000000000000	0.0017	0.046	96.42	673	CMTM5	5100000000000000	0.0035	0.099	96.42
674	PLAAT3	4.7e+42	6.6e-07	1.8e-05	96.41	674	PPM1M	9e+37	3.4e-05	0.00095	96.41	674	MEIS2	1.4e+22	0.001	0.029	96.41	674	SYNGAP1	610000000000000	0.00069	0.019	96.41	674	CFL1	1.7e+19	0.0031	0.087	96.41	674	TEAD3	1900000000000000	0.0017	0.046	96.41	674	OSMR	5200000000000000	0.0036	0.1	96.41
675	CTNNBIP1	4.9e+42	6.8e-07	1.9e-05	96.41	675	EPHA3	9.2e+37	3.5e-05	0.00097	96.41	675	IFITM2	1.4e+22	0.0011	0.029	96.41	675	CREBL2	620000000000000	0.0007	0.02	96.41	675	HLA-DRB1	1.7e+19	0.0032	0.088	96.41	675	RGS3	1900000000000000	0.0017	0.047	96.41	675	C11ORF96	5200000000000000	0.0036	0.1	96.41
676	MUCL3	5e+42	6.9e-07	1.9e-05	96.4	676	ITGA1	9.2e+37	3.5e-05	0.00097	96.4	676	PCM1	1.4e+22	0.0011	0.029	96.4	676	FOCAD	620000000000000	0.00071	0.02	96.4	676	TNK2	1.7e+19	0.0032	0.088	96.4	676	HIPK3	1900000000000000	0.0017	0.047	96.4	676	ANTXR1	5200000000000000	0.0036	0.1	96.4
677	SH2D3A	5e+42	6.9e-07	1.9e-05	96.4	677	IFITM2	9.3e+37	3.5e-05	0.00097	96.4	677	TMC4	1.4e+22	0.0011	0.029	96.4	677	TDRP	620000000000000	0.00071	0.02	96.4	677	IER3	1.7e+19	0.0032	0.088	96.4	677	SYNE3	1900000000000000	0.0017	0.047	96.4	677	IL11	5200000000000000	0.0036	0.1	96.4
678	MZT2A	5.3e+42	7.2e-07	2e-05	96.39	678	MAFB	9.6e+37	3.6e-05	0.00099	96.39	678	CA2	1.4e+22	0.0011	0.029	96.39	678	DTX3	630000000000000	0.00072	0.02	96.39	678	TMEM273	1.7e+19	0.0032	0.088	96.39	678	ACTC1	2000000000000000	0.0017	0.048	96.39	678	IFNGR2	5300000000000000	0.0036	0.1	96.39
679	EFNB1	5.3e+42	7.2e-07	2e-05	96.39	679	SPOCK1	9.9e+37	3.7e-05	0.001	96.39	679	AQP12A	1.4e+22	0.0011	0.03	96.39	679	TBL1X	640000000000000	0.00072	0.02	96.39	679	FLOT2	1.7e+19	0.0032	0.088	96.39	679	TWSG1	2000000000000000	0.0018	0.049	96.39	679	NR4A1	5300000000000000	0.0036	0.1	96.39
680	PLEKHG6	5.6e+42	7.5e-07	2.1e-05	96.38	680	SAMHD1	1e+38	3.7e-05	0.001	96.38	680	HERC6	1.4e+22	0.0011	0.03	96.38	680	TTC7B	640000000000000	0.00072	0.02	96.38	680	SIRPG	1.7e+19	0.0032	0.088	96.38	680	ZNF331	2000000000000000	0.0018	0.049	96.38	680	TTC3	5300000000000000	0.0036	0.1	96.38
681	DHCR7	5.6e+42	7.5e-07	2.1e-05	96.38	681	CTSL	1e+38	3.7e-05	0.001	96.38	681	MTMR12	1.5e+22	0.0011	0.03	96.38	681	FAM222A	640000000000000	0.00072	0.02	96.38	681	PAG1	1.7e+19	0.0032	0.088	96.38	681	KIAA1671	2100000000000000	0.0018	0.049	96.38	681	UBE2D3	5300000000000000	0.0037	0.1	96.38
682	CMTM6	5.7e+42	7.6e-07	2.1e-05	96.37	682	ITGA9	1e+38	3.7e-05	0.001	96.37	682	ATP2A3	1.5e+22	0.0011	0.03	96.37	682	CDH1	650000000000000	0.00073	0.02	96.37	682	PGK1	1.7e+19	0.0032	0.088	96.37	682	AEBP2	2100000000000000	0.0018	0.049	96.37	682	USP8	5300000000000000	0.0037	0.1	96.37
683	MZT2B	5.7e+42	7.6e-07	2.1e-05	96.36	683	SERF2	1e+38	3.7e-05	0.001	96.36	683	ARSE	1.5e+22	0.0011	0.03	96.36	683	ETV1	650000000000000	0.00074	0.02	96.36	683	RAB27A	1.7e+19	0.0032	0.089	96.36	683	GLIS2	2100000000000000	0.0018	0.049	96.36	683	STMN2	5400000000000000	0.0037	0.1	96.36
684	ATP2C2	5.8e+42	7.6e-07	2.1e-05	96.36	684	INS	1e+38	3.7e-05	0.001	96.36	684	ADAMTS1	1.5e+22	0.0011	0.031	96.36	684	SGSM1	660000000000000	0.00074	0.02	96.36	684	BICD2	1.7e+19	0.0032	0.089	96.36	684	AP2M1	2100000000000000	0.0018	0.05	96.36	684	BAG1	5400000000000000	0.0037	0.1	96.36
685	ENTPD6	5.8e+42	7.6e-07	2.1e-05	96.35	685	SIPA1	1e+38	3.7e-05	0.001	96.35	685	RAMP1	1.5e+22	0.0011	0.031	96.35	685	CYP2U1	660000000000000	0.00074	0.02	96.35	685	C1ORF162	1.8e+19	0.0033	0.089	96.35	685	CDS2	2100000000000000	0.0018	0.05	96.35	685	PRRC2B	5400000000000000	0.0037	0.1	96.35
686	NDUFS6	5.8e+42	7.7e-07	2.1e-05	96.35	686	ALDH1L2	1.1e+38	3.9e-05	0.0011	96.35	686	THOC7	1.5e+22	0.0011	0.031	96.35	686	RWDD4	670000000000000	0.00074	0.02	96.35	686	LY9	1.8e+19	0.0033	0.089	96.35	686	ECSCR	2100000000000000	0.0018	0.05	96.35	686	CDC42SE1	5500000000000000	0.0037	0.1	96.35
687	RAB1A	5.8e+42	7.7e-07	2.1e-05	96.34	687	JAK3	1.1e+38	3.9e-05	0.0011	96.34	687	LNX2	1.5e+22	0.0011	0.031	96.34	687	TSTD3	670000000000000	0.00075	0.02	96.34	687	SP110	1.8e+19	0.0033	0.09	96.34	687	INF2	2100000000000000	0.0018	0.05	96.34	687	MGP	5500000000000000	0.0038	0.1	96.34
688	C4BPB	6e+42	7.9e-07	2.1e-05	96.34	688	KIRREL1	1.1e+38	3.9e-05	0.0011	96.34	688	ADH1B	1.6e+22	0.0012	0.032	96.34	688	MINDY1	680000000000000	0.00076	0.021	96.34	688	SARAF	1.8e+19	0.0033	0.09	96.34	688	CRTC3	2100000000000000	0.0018	0.05	96.34	688	AQP1	5500000000000000	0.0038	0.1	96.34
689	RNF7	6.1e+42	7.9e-07	2.2e-05	96.33	689	NRXN2	1.1e+38	3.9e-05	0.0011	96.33	689	HNMT	1.6e+22	0.0012	0.032	96.33	689	NLK	680000000000000	0.00076	0.021	96.33	689	S1PR4	1.8e+19	0.0033	0.09	96.33	689	DLC1	2100000000000000	0.0018	0.05	96.33	689	SPIN1	5600000000000000	0.0038	0.1	96.33
690	PGRMC1	6.1e+42	8e-07	2.2e-05	96.33	690	MDFIC	1.1e+38	3.9e-05	0.0011	96.33	690	EXOC4	1.6e+22	0.0012	0.032	96.33	690	LRRC42	690000000000000	0.00076	0.021	96.33	690	ARHGAP31	1.8e+19	0.0033	0.091	96.33	690	HNRNPLL	2200000000000000	0.0019	0.051	96.33	690	NAV1	5600000000000000	0.0038	0.1	96.33
691	SQSTM1	6.2e+42	8.1e-07	2.2e-05	96.32	691	EVI2A	1.1e+38	3.9e-05	0.0011	96.32	691	CD40	1.6e+22	0.0012	0.032	96.32	691	LDLRAD3	690000000000000	0.00077	0.021	96.32	691	BMP2K	1.8e+19	0.0033	0.091	96.32	691	FLOT1	2200000000000000	0.0019	0.052	96.32	691	HSP90AA1	5700000000000000	0.0038	0.1	96.32
692	NBEAL2	6.3e+42	8.1e-07	2.2e-05	96.32	692	FLT3LG	1.1e+38	3.9e-05	0.0011	96.32	692	AQP12B	1.7e+22	0.0012	0.032	96.32	692	RCAN2	700000000000000	0.00077	0.021	96.32	692	GRB2	1.8e+19	0.0034	0.091	96.32	692	CTDSP1	2200000000000000	0.0019	0.052	96.32	692	FAM3C	5700000000000000	0.0039	0.1	96.32
693	PPP4C	6.3e+42	8.2e-07	2.2e-05	96.31	693	ACVRL1	1.1e+38	3.9e-05	0.0011	96.31	693	PPY	1.7e+22	0.0012	0.032	96.31	693	INSYN1	700000000000000	0.00077	0.021	96.31	693	NPIPB4	1.8e+19	0.0034	0.091	96.31	693	RAI2	2200000000000000	0.0019	0.052	96.31	693	RFTN2	5700000000000000	0.0039	0.1	96.31
694	BZW1	6.5e+42	8.3e-07	2.2e-05	96.31	694	ZYX	1.1e+38	4e-05	0.0011	96.31	694	MTSS1	1.7e+22	0.0012	0.033	96.31	694	DDX24	700000000000000	0.00077	0.021	96.31	694	NFATC1	1.8e+19	0.0034	0.091	96.31	694	ATP2B4	2300000000000000	0.0019	0.052	96.31	694	ARPC1A	5800000000000000	0.0039	0.11	96.31
695	DDAH1	6.5e+42	8.3e-07	2.2e-05	96.3	695	HAPLN3	1.1e+38	4e-05	0.0011	96.3	695	SLC44A3	1.7e+22	0.0012	0.033	96.3	695	ATP6V1D	700000000000000	0.00078	0.021	96.3	695	TRABD	1.8e+19	0.0034	0.091	96.3	695	ITPK1	2300000000000000	0.0019	0.052	96.3	695	YWHAQ	5800000000000000	0.0039	0.11	96.3
696	PRSS3	6.6e+42	8.4e-07	2.3e-05	96.3	696	MMP23B	1.1e+38	4e-05	0.0011	96.3	696	FAM171A1	1.7e+22	0.0012	0.033	96.3	696	HDGFL3	700000000000000	0.00078	0.021	96.3	696	ARHGAP30	1.9e+19	0.0034	0.091	96.3	696	DUSP3	2300000000000000	0.002	0.053	96.3	696	FRMD3	5900000000000000	0.0039	0.11	96.3
697	VEGFA	6.6e+42	8.4e-07	2.3e-05	96.29	697	HAVCR2	1.2e+38	4.1e-05	0.0011	96.29	697	GDPD5	1.7e+22	0.0012	0.033	96.29	697	RPS10-NUDT3	710000000000000	0.00079	0.021	96.29	697	GIMAP1	1.9e+19	0.0034	0.091	96.29	697	PTPN11	2300000000000000	0.002	0.053	96.29	697	NCS1	5900000000000000	0.004	0.11	96.29
698	RAN	6.7e+42	8.5e-07	2.3e-05	96.28	698	FZD1	1.2e+38	4.1e-05	0.0011	96.28	698	AHCY	1.7e+22	0.0012	0.033	96.28	698	IGF1R	720000000000000	0.00079	0.021	96.28	698	VPS37B	1.9e+19	0.0034	0.092	96.28	698	ILRUN	2300000000000000	0.002	0.053	96.28	698	SLC39A6	5900000000000000	0.004	0.11	96.28
699	GJB3	6.7e+42	8.5e-07	2.3e-05	96.28	699	SEPTIN1	1.3e+38	4.5e-05	0.0012	96.28	699	ADRA2A	1.8e+22	0.0012	0.033	96.28	699	LDOC1	720000000000000	0.00079	0.021	96.28	699	CRELD2	1.9e+19	0.0034	0.092	96.28	699	DDX5	2400000000000000	0.002	0.054	96.28	699	CERS1	6200000000000000	0.0041	0.11	96.28
700	PABPC1	6.8e+42	8.6e-07	2.3e-05	96.27	700	CD3E	1.3e+38	4.5e-05	0.0012	96.27	700	MFAP4	1.8e+22	0.0012	0.033	96.27	700	IMMP1L	720000000000000	0.00079	0.021	96.27	700	BTK	1.9e+19	0.0035	0.093	96.27	700	FKBP8	2400000000000000	0.002	0.054	96.27	700	FABP5	6200000000000000	0.0041	0.11	96.27
701	PSMD8	7.2e+42	9e-07	2.4e-05	96.27	701	FZD2	1.3e+38	4.5e-05	0.0012	96.27	701	CHST9	1.8e+22	0.0012	0.033	96.27	701	WAC	720000000000000	0.00079	0.021	96.27	701	DRAP1	1.9e+19	0.0035	0.093	96.27	701	HIST1H4H	2500000000000000	0.0021	0.055	96.27	701	SLC44A1	6200000000000000	0.0041	0.11	96.27
702	ECT2	7.5e+42	9.2e-07	2.5e-05	96.26	702	FAM20C	1.3e+38	4.5e-05	0.0012	96.26	702	NOMO3	1.8e+22	0.0012	0.033	96.26	702	EXOC5	730000000000000	0.0008	0.021	96.26	702	HLA-A	1.9e+19	0.0035	0.093	96.26	702	ADD1	2500000000000000	0.0021	0.055	96.26	702	NR4A2	6200000000000000	0.0041	0.11	96.26
703	TACC2	7.8e+42	9.5e-07	2.5e-05	96.26	703	CHST14	1.4e+38	4.5e-05	0.0012	96.26	703	TMEM59	1.8e+22	0.0013	0.034	96.26	703	ZSCAN18	730000000000000	0.0008	0.021	96.26	703	TXNIP	2e+19	0.0035	0.094	96.26	703	SOX13	2500000000000000	0.0021	0.055	96.26	703	DBI	6300000000000000	0.0041	0.11	96.26
704	RBM47	7.9e+42	9.6e-07	2.6e-05	96.25	704	SRPX	1.4e+38	4.6e-05	0.0012	96.25	704	GSR	1.8e+22	0.0013	0.034	96.25	704	CBX7	740000000000000	0.00081	0.022	96.25	704	EEF1D	2e+19	0.0035	0.094	96.25	704	ZBTB10	2500000000000000	0.0021	0.055	96.25	704	ADCY6	6300000000000000	0.0041	0.11	96.25
705	SPTBN1	8.1e+42	9.8e-07	2.6e-05	96.25	705	GABARAPL1	1.4e+38	4.6e-05	0.0012	96.25	705	CGN	1.9e+22	0.0013	0.034	96.25	705	DNAJB9	750000000000000	0.00082	0.022	96.25	705	GPR132	2e+19	0.0036	0.094	96.25	705	PXDC1	2500000000000000	0.0021	0.056	96.25	705	ARRDC4	6300000000000000	0.0041	0.11	96.25
706	SAMD12	8.1e+42	9.8e-07	2.6e-05	96.24	706	ITGA4	1.4e+38	4.6e-05	0.0012	96.24	706	ARL6IP5	1.9e+22	0.0013	0.035	96.24	706	AIG1	750000000000000	0.00082	0.022	96.24	706	HMGN4	2e+19	0.0036	0.094	96.24	706	MTHFD1L	2500000000000000	0.0021	0.056	96.24	706	CD14	6400000000000000	0.0042	0.11	96.24
707	R3HDM4	8.2e+42	9.8e-07	2.6e-05	96.24	707	CCL5	1.4e+38	4.6e-05	0.0012	96.24	707	SHTN1	1.9e+22	0.0013	0.035	96.24	707	HDAC9	760000000000000	0.00082	0.022	96.24	707	CTRB2	2e+19	0.0036	0.094	96.24	707	CD34	2600000000000000	0.0021	0.057	96.24	707	GLUL	6400000000000000	0.0042	0.11	96.24
708	RUVBL2	8.4e+42	1e-06	2.7e-05	96.23	708	FBXL7	1.4e+38	4.6e-05	0.0012	96.23	708	G6PC2	1.9e+22	0.0013	0.035	96.23	708	TXNL4A	770000000000000	0.00083	0.022	96.23	708	PATL2	2e+19	0.0036	0.095	96.23	708	MAPRE2	2600000000000000	0.0022	0.057	96.23	708	HMGB1	6400000000000000	0.0042	0.11	96.23
709	ACSL3	8.6e+42	1e-06	2.7e-05	96.23	709	SMARCD3	1.4e+38	4.6e-05	0.0012	96.23	709	FAM162A	1.9e+22	0.0013	0.035	96.23	709	UBQLN1	770000000000000	0.00084	0.022	96.23	709	FOXP1	2e+19	0.0036	0.095	96.23	709	FAM89B	2600000000000000	0.0022	0.057	96.23	709	SPI1	6500000000000000	0.0042	0.11	96.23
710	AP1S1	8.8e+42	1e-06	2.7e-05	96.22	710	PTPRD	1.5e+38	4.8e-05	0.0013	96.22	710	KSR1	1.9e+22	0.0013	0.035	96.22	710	REPIN1	780000000000000	0.00085	0.022	96.22	710	HIST1H2BI	2e+19	0.0036	0.095	96.22	710	SMAD9	2700000000000000	0.0022	0.058	96.22	710	SETD5	6500000000000000	0.0042	0.11	96.22
711	RAP1GAP	8.8e+42	1e-06	2.7e-05	96.22	711	PFN1	1.5e+38	4.9e-05	0.0013	96.22	711	IL32	2e+22	0.0013	0.035	96.22	711	GABARAPL2	780000000000000	0.00085	0.022	96.22	711	MRFAP1L1	2e+19	0.0036	0.096	96.22	711	SRPX	2700000000000000	0.0022	0.058	96.22	711	CALM1	6500000000000000	0.0042	0.11	96.22
712	H2AFZ	8.9e+42	1e-06	2.7e-05	96.21	712	SCRG1	1.5e+38	4.9e-05	0.0013	96.21	712	HSD17B8	2e+22	0.0014	0.036	96.21	712	FBXW7	790000000000000	0.00085	0.022	96.21	712	DERL3	2.1e+19	0.0036	0.096	96.21	712	HIST1H4C	2700000000000000	0.0022	0.058	96.21	712	GAS2L3	6500000000000000	0.0042	0.11	96.21
713	ANKRD22	9.1e+42	1.1e-06	2.8e-05	96.2	713	ARPC2	1.5e+38	4.9e-05	0.0013	96.2	713	GLUL	2e+22	0.0014	0.036	96.2	713	CD320	790000000000000	0.00086	0.023	96.2	713	TNFAIP2	2.1e+19	0.0036	0.096	96.2	713	ARID5B	2700000000000000	0.0022	0.058	96.2	713	ADAMTS8	6500000000000000	0.0043	0.11	96.2
714	LFNG	9.1e+42	1.1e-06	2.8e-05	96.2	714	IGF2	1.5e+38	5e-05	0.0013	96.2	714	NBPF14	2e+22	0.0014	0.036	96.2	714	ECHDC2	800000000000000	0.00086	0.023	96.2	714	MSR1	2.1e+19	0.0037	0.096	96.2	714	SNURF	2800000000000000	0.0022	0.059	96.2	714	ASAP3	6600000000000000	0.0043	0.11	96.2
715	CDH3	9.2e+42	1.1e-06	2.8e-05	96.19	715	REXO2	1.6e+38	5e-05	0.0013	96.19	715	REEP6	2.1e+22	0.0014	0.037	96.19	715	PHPT1	800000000000000	0.00086	0.023	96.19	715	SLC39A8	2.1e+19	0.0037	0.096	96.19	715	TOMM7	2800000000000000	0.0023	0.059	96.19	715	FER	6600000000000000	0.0043	0.11	96.19
716	FBL	9.2e+42	1.1e-06	2.8e-05	96.19	716	PRICKLE2	1.6e+38	5.1e-05	0.0013	96.19	716	TSPOAP1	2.1e+22	0.0014	0.037	96.19	716	SYNGR4	810000000000000	0.00087	0.023	96.19	716	AMDHD2	2.1e+19	0.0037	0.097	96.19	716	RANBP3L	2800000000000000	0.0023	0.059	96.19	716	HYAL2	6600000000000000	0.0043	0.11	96.19
717	CNKSR1	9.2e+42	1.1e-06	2.8e-05	96.18	717	MT1E	1.7e+38	5.2e-05	0.0014	96.18	717	MTFR1L	2.2e+22	0.0014	0.038	96.18	717	CYB5D2	810000000000000	0.00087	0.023	96.18	717	AGER	2.1e+19	0.0037	0.097	96.18	717	GAPDH	2800000000000000	0.0023	0.06	96.18	717	MCRIP1	6700000000000000	0.0043	0.11	96.18
718	MCM7	9.6e+42	1.1e-06	2.9e-05	96.18	718	SPECC1	1.7e+38	5.3e-05	0.0014	96.18	718	MS4A6A	2.3e+22	0.0015	0.039	96.18	718	RBM5	820000000000000	0.00088	0.023	96.18	718	SRSF5	2.1e+19	0.0037	0.097	96.18	718	GFOD1	2800000000000000	0.0023	0.06	96.18	718	VAMP2	6700000000000000	0.0043	0.11	96.18
719	FKBP4	9.7e+42	1.1e-06	2.9e-05	96.17	719	TGFB3	1.7e+38	5.3e-05	0.0014	96.17	719	RAB3D	2.3e+22	0.0015	0.039	96.17	719	HIST4H4	820000000000000	0.00088	0.023	96.17	719	LAT2	2.1e+19	0.0037	0.097	96.17	719	RALBP1	2800000000000000	0.0023	0.06	96.17	719	DBN1	6700000000000000	0.0044	0.11	96.17
720	UFC1	9.7e+42	1.1e-06	2.9e-05	96.17	720	P4HA3	1.7e+38	5.3e-05	0.0014	96.17	720	EPS8L2	2.3e+22	0.0015	0.039	96.17	720	NEBL	820000000000000	0.00088	0.023	96.17	720	SLC7A6	2.1e+19	0.0037	0.097	96.17	720	SLMAP	2900000000000000	0.0023	0.06	96.17	720	LOXL3	6800000000000000	0.0044	0.11	96.17
721	SIGIRR	9.8e+42	1.1e-06	2.9e-05	96.16	721	LIMS1	1.7e+38	5.4e-05	0.0014	96.16	721	SLC16A2	2.3e+22	0.0015	0.04	96.16	721	SAMD5	830000000000000	0.00089	0.023	96.16	721	EML3	2.1e+19	0.0037	0.097	96.16	721	TGFB3	2900000000000000	0.0023	0.06	96.16	721	ATOH8	6800000000000000	0.0044	0.11	96.16
722	UBE2E3	9.8e+42	1.1e-06	2.9e-05	96.16	722	SEPTIN5	1.7e+38	5.4e-05	0.0014	96.16	722	FBXO9	2.4e+22	0.0015	0.04	96.16	722	RAB12	830000000000000	0.00089	0.023	96.16	722	CSTA	2.1e+19	0.0037	0.097	96.16	722	PDZRN4	2900000000000000	0.0023	0.06	96.16	722	MAPK14	6800000000000000	0.0044	0.11	96.16
723	DGAT1	1e+43	1.1e-06	3e-05	96.15	723	SCT	1.7e+38	5.4e-05	0.0014	96.15	723	CASP1	2.4e+22	0.0015	0.04	96.15	723	KIF13A	830000000000000	0.00089	0.023	96.15	723	PAFAH1B1	2.2e+19	0.0038	0.097	96.15	723	CSRP2	2900000000000000	0.0023	0.06	96.15	723	PRKACA	6800000000000000	0.0044	0.11	96.15
724	DSC2	1e+43	1.2e-06	3e-05	96.15	724	PHLDB2	1.8e+38	5.4e-05	0.0014	96.15	724	EPOR	2.4e+22	0.0015	0.04	96.15	724	PNRC2	830000000000000	0.00089	0.023	96.15	724	SHKBP1	2.2e+19	0.0038	0.097	96.15	724	TACC2	2900000000000000	0.0023	0.06	96.15	724	MT2A	6800000000000000	0.0044	0.11	96.15
725	TES	1e+43	1.2e-06	3e-05	96.14	725	SYDE1	1.8e+38	5.5e-05	0.0014	96.14	725	ADCY5	2.4e+22	0.0016	0.04	96.14	725	BDP1	860000000000000	0.00091	0.024	96.14	725	MCM5	2.2e+19	0.0038	0.099	96.14	725	OSMR	3000000000000000	0.0024	0.061	96.14	725	SLC20A1	6900000000000000	0.0044	0.11	96.14
726	FUT6	1e+43	1.2e-06	3e-05	96.14	726	EPYC	1.8e+38	5.6e-05	0.0014	96.14	726	RASL10B	2.4e+22	0.0016	0.04	96.14	726	CELF4	870000000000000	0.00092	0.024	96.14	726	EVI2B	2.2e+19	0.0038	0.099	96.14	726	SLC22A3	3000000000000000	0.0024	0.062	96.14	726	BSG	7000000000000000	0.0045	0.12	96.14
727	LMAN2	1e+43	1.2e-06	3e-05	96.13	727	JUN	1.8e+38	5.6e-05	0.0014	96.13	727	CASR	2.4e+22	0.0016	0.04	96.13	727	NSF	870000000000000	0.00092	0.024	96.13	727	PDLIM3	2.2e+19	0.0039	0.099	96.13	727	TOB2	3100000000000000	0.0024	0.063	96.13	727	SORT1	7000000000000000	0.0045	0.12	96.13
728	CCT6A	1.1e+43	1.2e-06	3e-05	96.12	728	CDK14	1.9e+38	5.7e-05	0.0015	96.12	728	MKNK2	2.5e+22	0.0016	0.04	96.12	728	SCFD1	870000000000000	0.00092	0.024	96.12	728	MMP19	2.2e+19	0.0039	0.099	96.12	728	BMERB1	3100000000000000	0.0024	0.063	96.12	728	EMILIN3	7000000000000000	0.0045	0.12	96.12
729	TFRC	1.1e+43	1.2e-06	3.1e-05	96.12	729	TLR4	1.9e+38	5.8e-05	0.0015	96.12	729	ATP5F1D	2.5e+22	0.0016	0.041	96.12	729	FAM214A	880000000000000	0.00093	0.024	96.12	729	COL6A3	2.2e+19	0.0039	0.1	96.12	729	S100A4	3100000000000000	0.0024	0.063	96.12	729	PDZD4	7000000000000000	0.0045	0.12	96.12
730	TMPRSS3	1.1e+43	1.2e-06	3.1e-05	96.11	730	NR2F2	2e+38	5.8e-05	0.0015	96.11	730	BACE2	2.6e+22	0.0016	0.041	96.11	730	YY1AP1	880000000000000	0.00093	0.024	96.11	730	KDM6B	2.2e+19	0.0039	0.1	96.11	730	NFIL3	3100000000000000	0.0024	0.063	96.11	730	ZEB1	7000000000000000	0.0045	0.12	96.11
731	GOLGB1	1.1e+43	1.2e-06	3.1e-05	96.11	731	S100A10	2e+38	5.8e-05	0.0015	96.11	731	SCAMP5	2.6e+22	0.0016	0.041	96.11	731	HTATSF1	890000000000000	0.00094	0.024	96.11	731	CAVIN1	2.3e+19	0.0039	0.1	96.11	731	SYNC	3100000000000000	0.0024	0.063	96.11	731	NSRP1	7100000000000000	0.0045	0.12	96.11
732	HIST1H3H	1.1e+43	1.2e-06	3.2e-05	96.1	732	XYLT1	2e+38	5.9e-05	0.0015	96.1	732	MAN2A1	2.6e+22	0.0016	0.041	96.1	732	PBX3	900000000000000	0.00095	0.024	96.1	732	GLUL	2.3e+19	0.0039	0.1	96.1	732	ASB2	3100000000000000	0.0024	0.063	96.1	732	SLC2A14	7100000000000000	0.0045	0.12	96.1
733	SEC61G	1.2e+43	1.3e-06	3.2e-05	96.1	733	ZNF521	2e+38	6e-05	0.0015	96.1	733	CCDC8	2.6e+22	0.0016	0.041	96.1	733	SON	910000000000000	0.00095	0.024	96.1	733	PSME2	2.3e+19	0.0039	0.1	96.1	733	TEAD2	3100000000000000	0.0025	0.063	96.1	733	OPTN	7100000000000000	0.0045	0.12	96.1
734	IL1RN	1.2e+43	1.3e-06	3.3e-05	96.09	734	SNED1	2e+38	6e-05	0.0015	96.09	734	LAMA2	2.6e+22	0.0016	0.042	96.09	734	GKAP1	910000000000000	0.00095	0.024	96.09	734	BCL2A1	2.3e+19	0.0039	0.1	96.09	734	MAPK10	3200000000000000	0.0025	0.063	96.09	734	SYNPO	7100000000000000	0.0045	0.12	96.09
735	CRLS1	1.2e+43	1.3e-06	3.3e-05	96.09	735	LDLRAD4	2.1e+38	6.1e-05	0.0016	96.09	735	PDIA6	2.6e+22	0.0016	0.042	96.09	735	ARNT2	910000000000000	0.00095	0.024	96.09	735	MRC1	2.3e+19	0.004	0.1	96.09	735	PM20D2	3200000000000000	0.0025	0.063	96.09	735	RAP1A	7100000000000000	0.0045	0.12	96.09
736	DNAJC10	1.2e+43	1.3e-06	3.3e-05	96.08	736	ADARB1	2.1e+38	6.2e-05	0.0016	96.08	736	C6ORF62	2.6e+22	0.0016	0.042	96.08	736	RNF180	920000000000000	0.00096	0.024	96.08	736	TPM2	2.3e+19	0.004	0.1	96.08	736	BMP1	3200000000000000	0.0025	0.064	96.08	736	TBCB	7200000000000000	0.0046	0.12	96.08
737	UBQLN4	1.2e+43	1.3e-06	3.4e-05	96.08	737	TLR2	2.1e+38	6.2e-05	0.0016	96.08	737	FGL2	2.7e+22	0.0017	0.042	96.08	737	TNS2	920000000000000	0.00096	0.025	96.08	737	CCN2	2.4e+19	0.004	0.1	96.08	737	MKNK2	3200000000000000	0.0025	0.064	96.08	737	METRN	7300000000000000	0.0046	0.12	96.08
738	GALNT5	1.2e+43	1.3e-06	3.4e-05	96.07	738	CD81	2.2e+38	6.2e-05	0.0016	96.07	738	LMAN2	2.7e+22	0.0017	0.042	96.07	738	TRIQK	930000000000000	0.00097	0.025	96.07	738	LAMC2	2.4e+19	0.0041	0.1	96.07	738	WSB1	3200000000000000	0.0025	0.064	96.07	738	HTRA1	7300000000000000	0.0046	0.12	96.07
739	PPP1CA	1.2e+43	1.3e-06	3.4e-05	96.07	739	FBXL22	2.2e+38	6.3e-05	0.0016	96.07	739	PGF	2.7e+22	0.0017	0.042	96.07	739	B9D1	930000000000000	0.00097	0.025	96.07	739	RASGRP3	2.4e+19	0.0041	0.1	96.07	739	SMIM12	3300000000000000	0.0026	0.065	96.07	739	PPDPF	7400000000000000	0.0047	0.12	96.07
740	TMEM45B	1.3e+43	1.4e-06	3.5e-05	96.06	740	CAPZB	2.2e+38	6.3e-05	0.0016	96.06	740	BOC	2.7e+22	0.0017	0.042	96.06	740	FEV	930000000000000	0.00097	0.025	96.06	740	RILPL2	2.4e+19	0.0041	0.1	96.06	740	HDAC7	3400000000000000	0.0026	0.066	96.06	740	CPXM1	7400000000000000	0.0047	0.12	96.06
741	REPS2	1.3e+43	1.4e-06	3.5e-05	96.06	741	FKBP14	2.2e+38	6.3e-05	0.0016	96.06	741	MPC2	2.7e+22	0.0017	0.043	96.06	741	HSD11B1L	930000000000000	0.00097	0.025	96.06	741	C16ORF54	2.4e+19	0.0041	0.1	96.06	741	COPRS	3400000000000000	0.0026	0.066	96.06	741	ZFHX4	7500000000000000	0.0047	0.12	96.06
742	HID1	1.3e+43	1.4e-06	3.5e-05	96.05	742	CD109	2.3e+38	6.5e-05	0.0016	96.05	742	CLSTN3	2.8e+22	0.0017	0.043	96.05	742	ZIM2	940000000000000	0.00098	0.025	96.05	742	CLN3	2.5e+19	0.0041	0.1	96.05	742	RGMA	3400000000000000	0.0026	0.066	96.05	742	EXT2	7500000000000000	0.0047	0.12	96.05
743	TRAM1	1.3e+43	1.4e-06	3.5e-05	96.04	743	WT1	2.4e+38	6.7e-05	0.0017	96.04	743	ARSD	2.8e+22	0.0017	0.043	96.04	743	TBC1D24	950000000000000	0.00099	0.025	96.04	743	MAP2K2	2.5e+19	0.0041	0.1	96.04	743	PCDHGC3	3400000000000000	0.0026	0.066	96.04	743	PTCH2	7600000000000000	0.0048	0.12	96.04
744	ABHD11	1.3e+43	1.4e-06	3.5e-05	96.04	744	ACAP1	2.4e+38	6.8e-05	0.0017	96.04	744	RORC	2.8e+22	0.0017	0.044	96.04	744	KRT222	950000000000000	0.00099	0.025	96.04	744	FYN	2.5e+19	0.0042	0.11	96.04	744	GABBR1	3400000000000000	0.0026	0.066	96.04	744	ZRANB2	7700000000000000	0.0048	0.12	96.04
745	GSKIP	1.4e+43	1.4e-06	3.6e-05	96.03	745	LY96	2.4e+38	6.8e-05	0.0017	96.03	745	LITAF	2.9e+22	0.0017	0.044	96.03	745	PIK3R3	960000000000000	0.00099	0.025	96.03	745	DENND3	2.5e+19	0.0042	0.11	96.03	745	FOXP1	3400000000000000	0.0026	0.066	96.03	745	HNRNPR	7700000000000000	0.0048	0.12	96.03
746	B3GNT3	1.4e+43	1.5e-06	3.6e-05	96.03	746	LY86	2.5e+38	6.9e-05	0.0017	96.03	746	SERINC2	2.9e+22	0.0018	0.044	96.03	746	ABI2	960000000000000	0.001	0.025	96.03	746	THBS4	2.5e+19	0.0042	0.11	96.03	746	SPECC1	3400000000000000	0.0026	0.066	96.03	746	KRBA1	7700000000000000	0.0048	0.12	96.03
747	RDH10	1.4e+43	1.5e-06	3.7e-05	96.02	747	PILRA	2.6e+38	7e-05	0.0018	96.02	747	PAPOLA	2.9e+22	0.0018	0.044	96.02	747	SRSF5	970000000000000	0.001	0.025	96.02	747	CLCN7	2.5e+19	0.0042	0.11	96.02	747	SHANK3	3400000000000000	0.0027	0.067	96.02	747	HGSNAT	7800000000000000	0.0048	0.12	96.02
748	HINT1	1.4e+43	1.5e-06	3.7e-05	96.02	748	A2M	2.6e+38	7e-05	0.0018	96.02	748	HMGN3	2.9e+22	0.0018	0.044	96.02	748	ADGRG1	970000000000000	0.001	0.025	96.02	748	NAAA	2.6e+19	0.0042	0.11	96.02	748	HACD1	3500000000000000	0.0027	0.067	96.02	748	C4ORF3	7800000000000000	0.0048	0.12	96.02
749	REEP3	1.4e+43	1.5e-06	3.7e-05	96.01	749	SLC24A3	2.6e+38	7.1e-05	0.0018	96.01	749	EPB41L5	2.9e+22	0.0018	0.044	96.01	749	HCN3	970000000000000	0.001	0.025	96.01	749	NDUFV1	2.6e+19	0.0043	0.11	96.01	749	CARNS1	3500000000000000	0.0027	0.067	96.01	749	LY6E	7800000000000000	0.0048	0.12	96.01
750	COPG1	1.5e+43	1.5e-06	3.8e-05	96.01	750	YIF1B	2.6e+38	7.1e-05	0.0018	96.01	750	DTX1	2.9e+22	0.0018	0.044	96.01	750	NDUFA5	1000000000000000	0.001	0.026	96.01	750	PLEKHO2	2.6e+19	0.0043	0.11	96.01	750	SLC48A1	3500000000000000	0.0027	0.067	96.01	750	HBEGF	7800000000000000	0.0048	0.12	96.01
751	HIST1H2BD	1.5e+43	1.5e-06	3.8e-05	96	751	CD79A	2.6e+38	7.1e-05	0.0018	96	751	OGFRL1	2.9e+22	0.0018	0.044	96	751	SIK2	1000000000000000	0.001	0.026	96	751	PRKCH	2.6e+19	0.0043	0.11	96	751	AKNA	3500000000000000	0.0027	0.067	96	751	PLEKHM2	7900000000000000	0.0049	0.12	96
752	CANX	1.5e+43	1.5e-06	3.8e-05	96	752	PLOD2	2.6e+38	7.1e-05	0.0018	96	752	BRSK2	3e+22	0.0018	0.045	96	752	IP6K2	1000000000000000	0.001	0.026	96	752	CHMP7	2.6e+19	0.0043	0.11	96	752	OAZ2	3500000000000000	0.0027	0.068	96	752	RNF146	7900000000000000	0.0049	0.12	96
753	TTC39A	1.6e+43	1.6e-06	3.9e-05	95.99	753	CFH	2.7e+38	7.2e-05	0.0018	95.99	753	ACTR3C	3e+22	0.0018	0.045	95.99	753	PCNT	1000000000000000	0.001	0.026	95.99	753	ID2	2.6e+19	0.0043	0.11	95.99	753	MSRB2	3600000000000000	0.0027	0.068	95.99	753	GLTP	7900000000000000	0.0049	0.12	95.99
754	CSNK2A1	1.6e+43	1.6e-06	3.9e-05	95.99	754	TRAF3IP3	2.7e+38	7.2e-05	0.0018	95.99	754	SDK1	3e+22	0.0018	0.045	95.99	754	LCN12	1000000000000000	0.0011	0.026	95.99	754	HIST1H1C	2.6e+19	0.0043	0.11	95.99	754	TNFSF12	3600000000000000	0.0027	0.068	95.99	754	PPP1R9B	7900000000000000	0.0049	0.12	95.99
755	RAPGEFL1	1.6e+43	1.6e-06	3.9e-05	95.98	755	UBTD1	2.7e+38	7.2e-05	0.0018	95.98	755	ST13	3e+22	0.0018	0.045	95.98	755	PRG4	1100000000000000	0.0011	0.027	95.98	755	IFFO1	2.7e+19	0.0043	0.11	95.98	755	TUSC1	3600000000000000	0.0027	0.068	95.98	755	SMAD4	8000000000000000	0.0049	0.12	95.98
756	IFI6	1.6e+43	1.6e-06	4e-05	95.98	756	HLA-DQA1	2.7e+38	7.3e-05	0.0018	95.98	756	DUOX2	3e+22	0.0018	0.045	95.98	756	NDUFB4	1100000000000000	0.0011	0.027	95.98	756	SCPEP1	2.7e+19	0.0044	0.11	95.98	756	EMD	3600000000000000	0.0027	0.068	95.98	756	SMARCA5	8100000000000000	0.005	0.12	95.98
757	HK2	1.7e+43	1.7e-06	4.1e-05	95.97	757	HOXB2	2.8e+38	7.4e-05	0.0018	95.97	757	KLF10	3e+22	0.0018	0.045	95.97	757	VEGFA	1100000000000000	0.0011	0.027	95.97	757	NCF1	2.7e+19	0.0044	0.11	95.97	757	RBM24	3600000000000000	0.0027	0.068	95.97	757	GOLGA7	8100000000000000	0.005	0.12	95.97
758	DAG1	1.7e+43	1.7e-06	4.1e-05	95.97	758	PLSCR3	2.8e+38	7.5e-05	0.0018	95.97	758	SMDT1	3.1e+22	0.0018	0.045	95.97	758	SNTG1	1100000000000000	0.0011	0.027	95.97	758	CTLA4	2.7e+19	0.0044	0.11	95.97	758	LGR6	3700000000000000	0.0028	0.069	95.97	758	USP22	8100000000000000	0.005	0.12	95.97
759	DNAJA4	1.7e+43	1.7e-06	4.1e-05	95.96	759	ADA2	2.8e+38	7.5e-05	0.0018	95.96	759	PPP1R14B	3.1e+22	0.0018	0.045	95.96	759	TENT5A	1100000000000000	0.0011	0.027	95.96	759	BANP	2.7e+19	0.0044	0.11	95.96	759	ADRA1A	3700000000000000	0.0028	0.069	95.96	759	KIF1C	8100000000000000	0.005	0.12	95.96
760	UBE2V1	1.8e+43	1.7e-06	4.2e-05	95.95	760	EIF5A2	2.9e+38	7.6e-05	0.0019	95.95	760	NOTCH2	3.1e+22	0.0019	0.046	95.95	760	PRELID3B	1100000000000000	0.0011	0.027	95.95	760	PABPC4	2.7e+19	0.0044	0.11	95.95	760	GARNL3	3700000000000000	0.0028	0.069	95.95	760	ITM2B	8200000000000000	0.005	0.12	95.95
761	RAB5B	1.8e+43	1.7e-06	4.2e-05	95.95	761	HSPB2	2.9e+38	7.6e-05	0.0019	95.95	761	FMO5	3.1e+22	0.0019	0.046	95.95	761	ARF5	1100000000000000	0.0011	0.027	95.95	761	SFRP4	2.7e+19	0.0044	0.11	95.95	761	PBXIP1	3700000000000000	0.0028	0.069	95.95	761	PLXDC2	8200000000000000	0.005	0.12	95.95
762	TNFRSF10B	1.8e+43	1.7e-06	4.2e-05	95.94	762	ZC3H12D	2.9e+38	7.6e-05	0.0019	95.94	762	STK33	3.2e+22	0.0019	0.046	95.94	762	AKAP8L	1100000000000000	0.0011	0.027	95.94	762	KRT17	2.7e+19	0.0044	0.11	95.94	762	PCGF5	3700000000000000	0.0028	0.069	95.94	762	BHLHE40	8200000000000000	0.005	0.12	95.94
763	SDHC	1.8e+43	1.7e-06	4.2e-05	95.94	763	EVC	3e+38	7.8e-05	0.0019	95.94	763	TMEM163	3.2e+22	0.0019	0.046	95.94	763	CAMKK1	1100000000000000	0.0011	0.027	95.94	763	CHI3L1	2.7e+19	0.0045	0.11	95.94	763	NFE2L1	3800000000000000	0.0029	0.07	95.94	763	PRICKLE1	8200000000000000	0.005	0.12	95.94
764	EIF4A2	1.8e+43	1.7e-06	4.2e-05	95.93	764	DDR2	3e+38	7.8e-05	0.0019	95.93	764	CYP39A1	3.3e+22	0.0019	0.047	95.93	764	DAAM1	1100000000000000	0.0011	0.028	95.93	764	REL	2.8e+19	0.0045	0.11	95.93	764	RABAC1	3800000000000000	0.0029	0.07	95.93	764	PDGFRL	8200000000000000	0.005	0.12	95.93
765	STXBP2	1.8e+43	1.7e-06	4.2e-05	95.93	765	IGSF6	3e+38	7.9e-05	0.0019	95.93	765	SPARCL1	3.3e+22	0.0019	0.047	95.93	765	MAPK13	1100000000000000	0.0011	0.028	95.93	765	SCIMP	2.8e+19	0.0045	0.11	95.93	765	TIMP1	3900000000000000	0.0029	0.071	95.93	765	CRISPLD2	8400000000000000	0.0051	0.12	95.93
766	SLC25A39	1.8e+43	1.7e-06	4.2e-05	95.92	766	STOM	3e+38	7.9e-05	0.0019	95.92	766	EEF1A2	3.3e+22	0.0019	0.047	95.92	766	KLHL3	1100000000000000	0.0011	0.028	95.92	766	CSNK1G2	2.8e+19	0.0045	0.11	95.92	766	C1QTNF5	4000000000000000	0.003	0.072	95.92	766	MRC2	8400000000000000	0.0051	0.13	95.92
767	DOK4	1.8e+43	1.7e-06	4.3e-05	95.92	767	OGN	3.1e+38	7.9e-05	0.0019	95.92	767	NGFR	3.4e+22	0.002	0.048	95.92	767	GOLGA2	1100000000000000	0.0011	0.028	95.92	767	KLRK1	2.8e+19	0.0045	0.11	95.92	767	MTSS2	4000000000000000	0.003	0.073	95.92	767	LAS1L	8400000000000000	0.0051	0.13	95.92
768	TKT	1.9e+43	1.8e-06	4.3e-05	95.91	768	SORBS3	3.1e+38	8e-05	0.0019	95.91	768	NCMAP	3.4e+22	0.002	0.048	95.91	768	DCBLD1	1100000000000000	0.0011	0.028	95.91	768	ASCC3	2.8e+19	0.0045	0.11	95.91	768	TRIM38	4000000000000000	0.003	0.073	95.91	768	PCNP	8500000000000000	0.0052	0.13	95.91
769	MACC1	1.9e+43	1.8e-06	4.3e-05	95.91	769	CCL21	3.1e+38	8e-05	0.0019	95.91	769	GGA2	3.4e+22	0.002	0.048	95.91	769	NAT14	1100000000000000	0.0011	0.028	95.91	769	IGFBP4	2.8e+19	0.0045	0.11	95.91	769	CCDC50	4000000000000000	0.003	0.073	95.91	769	RARRES1	8600000000000000	0.0052	0.13	95.91
770	CEBPG	1.9e+43	1.8e-06	4.4e-05	95.9	770	ADAMTSL2	3.1e+38	8e-05	0.002	95.9	770	RAB26	3.4e+22	0.002	0.048	95.9	770	TFEB	1200000000000000	0.0012	0.028	95.9	770	LYL1	2.8e+19	0.0046	0.11	95.9	770	KCNJ8	4100000000000000	0.003	0.074	95.9	770	H1F0	8800000000000000	0.0053	0.13	95.9
771	CAMSAP3	1.9e+43	1.8e-06	4.4e-05	95.9	771	AOC3	3.2e+38	8e-05	0.002	95.9	771	ST6GALNAC4	3.4e+22	0.002	0.048	95.9	771	KIAA0319	1200000000000000	0.0012	0.029	95.9	771	CNN2	2.8e+19	0.0046	0.11	95.9	771	SRGN	4100000000000000	0.003	0.074	95.9	771	SLIT3	8800000000000000	0.0053	0.13	95.9
772	PLP2	1.9e+43	1.8e-06	4.4e-05	95.89	772	CD200	3.2e+38	8.2e-05	0.002	95.89	772	TMEM205	3.5e+22	0.002	0.049	95.89	772	MYH14	1200000000000000	0.0012	0.029	95.89	772	EFCAB13	2.9e+19	0.0046	0.11	95.89	772	ARTN	4200000000000000	0.0031	0.074	95.89	772	BICD1	8800000000000000	0.0053	0.13	95.89
773	CHMP3	2e+43	1.8e-06	4.5e-05	95.89	773	LAYN	3.4e+38	8.4e-05	0.002	95.89	773	CD302	3.5e+22	0.002	0.049	95.89	773	THYN1	1200000000000000	0.0012	0.029	95.89	773	ITGA5	2.9e+19	0.0047	0.11	95.89	773	MEDAG	4200000000000000	0.0031	0.074	95.89	773	REEP2	9000000000000000	0.0054	0.13	95.89
774	RRAS	2e+43	1.9e-06	4.5e-05	95.88	774	ZEB1	3.4e+38	8.4e-05	0.002	95.88	774	WDR83OS	3.5e+22	0.002	0.049	95.88	774	TMCC3	1200000000000000	0.0012	0.029	95.88	774	PSMB9	3e+19	0.0047	0.11	95.88	774	ENPP2	4200000000000000	0.0031	0.074	95.88	774	LMO4	9000000000000000	0.0054	0.13	95.88
775	MIDN	2e+43	1.9e-06	4.5e-05	95.87	775	FAM110B	3.6e+38	8.8e-05	0.0021	95.87	775	SCARB2	3.6e+22	0.0021	0.05	95.87	775	SEMA5A	1200000000000000	0.0012	0.029	95.87	775	TMEM70	3e+19	0.0047	0.11	95.87	775	TESK1	4200000000000000	0.0031	0.075	95.87	775	PIN4	9000000000000000	0.0054	0.13	95.87
776	CDK5RAP3	2e+43	1.9e-06	4.5e-05	95.87	776	DOCK2	3.6e+38	8.8e-05	0.0021	95.87	776	ZNF43	3.7e+22	0.0021	0.05	95.87	776	COL27A1	1200000000000000	0.0012	0.029	95.87	776	TFRC	3e+19	0.0047	0.11	95.87	776	FAM107A	4300000000000000	0.0031	0.075	95.87	776	SLCO2B1	9000000000000000	0.0054	0.13	95.87
777	TPX2	2e+43	1.9e-06	4.6e-05	95.86	777	USP22	3.7e+38	9e-05	0.0022	95.86	777	SPEF2	3.7e+22	0.0021	0.05	95.86	777	PRUNE1	1200000000000000	0.0012	0.029	95.86	777	P2RY10	3e+19	0.0047	0.11	95.86	777	FBXL5	4300000000000000	0.0031	0.076	95.86	777	CLPTM1	9100000000000000	0.0054	0.13	95.86
778	FAM177B	2.1e+43	1.9e-06	4.6e-05	95.86	778	MPEG1	3.8e+38	9.2e-05	0.0022	95.86	778	GSTK1	3.7e+22	0.0021	0.051	95.86	778	GPRIN1	1200000000000000	0.0012	0.029	95.86	778	PSIP1	3e+19	0.0047	0.11	95.86	778	MEF2C	4400000000000000	0.0032	0.077	95.86	778	PAFAH1B1	9100000000000000	0.0054	0.13	95.86
779	PIM3	2.1e+43	1.9e-06	4.6e-05	95.85	779	TNFAIP6	3.9e+38	9.2e-05	0.0022	95.85	779	ALDH1A1	3.8e+22	0.0021	0.051	95.85	779	MNX1	1200000000000000	0.0012	0.029	95.85	779	CCR1	3e+19	0.0047	0.11	95.85	779	PCBP1	4400000000000000	0.0032	0.077	95.85	779	STAB1	9400000000000000	0.0055	0.13	95.85
780	ROMO1	2.1e+43	1.9e-06	4.6e-05	95.85	780	GNB4	3.9e+38	9.3e-05	0.0022	95.85	780	HDHD3	3.8e+22	0.0021	0.052	95.85	780	TSPOAP1	1200000000000000	0.0012	0.029	95.85	780	ISG20	3e+19	0.0047	0.11	95.85	780	PLA2G5	4600000000000000	0.0033	0.079	95.85	780	SORBS3	9400000000000000	0.0056	0.13	95.85
781	PRKAA1	2.1e+43	1.9e-06	4.6e-05	95.84	781	KIAA0930	4e+38	9.4e-05	0.0022	95.84	781	ODC1	3.9e+22	0.0021	0.052	95.84	781	NDFIP1	1200000000000000	0.0012	0.029	95.84	781	IGFLR1	3.1e+19	0.0049	0.12	95.84	781	MYO1D	4600000000000000	0.0033	0.079	95.84	781	TACC1	9400000000000000	0.0056	0.13	95.84
782	ARHGEF38	2.1e+43	1.9e-06	4.7e-05	95.84	782	FGD2	4e+38	9.5e-05	0.0023	95.84	782	TNS3	3.9e+22	0.0021	0.052	95.84	782	MYO3A	1200000000000000	0.0012	0.029	95.84	782	GCG	3.1e+19	0.0049	0.12	95.84	782	ARRDC3	4700000000000000	0.0033	0.079	95.84	782	NOTCH3	9400000000000000	0.0056	0.13	95.84
783	LCOR	2.1e+43	2e-06	4.7e-05	95.83	783	DBN1	4e+38	9.5e-05	0.0023	95.83	783	TRIM50	3.9e+22	0.0022	0.052	95.83	783	MT1F	1200000000000000	0.0012	0.029	95.83	783	BOC	3.1e+19	0.0049	0.12	95.83	783	DCN	4700000000000000	0.0033	0.079	95.83	783	SLC27A4	9500000000000000	0.0056	0.13	95.83
784	KRT16	2.2e+43	2e-06	4.8e-05	95.83	784	HIST1H4I	4e+38	9.5e-05	0.0023	95.83	784	PPIF	3.9e+22	0.0022	0.052	95.83	784	AKAP9	1300000000000000	0.0012	0.029	95.83	784	MPP1	3.1e+19	0.0049	0.12	95.83	784	SERPINF1	4700000000000000	0.0034	0.08	95.83	784	MLLT11	9500000000000000	0.0056	0.13	95.83
785	CELSR1	2.2e+43	2e-06	4.8e-05	95.82	785	FMNL1	4.2e+38	9.7e-05	0.0023	95.82	785	SLC25A37	3.9e+22	0.0022	0.052	95.82	785	PNISR	1300000000000000	0.0012	0.03	95.82	785	COL3A1	3.2e+19	0.0049	0.12	95.82	785	LIFR	4800000000000000	0.0034	0.08	95.82	785	ADAR	9500000000000000	0.0056	0.13	95.82
786	SLC12A7	2.2e+43	2e-06	4.8e-05	95.82	786	ARHGEF17	4.2e+38	9.7e-05	0.0023	95.82	786	PROX1	4e+22	0.0022	0.052	95.82	786	MRAP2	1300000000000000	0.0012	0.03	95.82	786	SLAMF8	3.2e+19	0.0049	0.12	95.82	786	FTH1	4800000000000000	0.0034	0.08	95.82	786	PLAC9	9700000000000000	0.0057	0.14	95.82
787	SPR	2.2e+43	2e-06	4.8e-05	95.81	787	KLRG1	4.3e+38	9.8e-05	0.0023	95.81	787	ARPIN	4e+22	0.0022	0.052	95.81	787	PHLDB2	1300000000000000	0.0012	0.03	95.81	787	KCNA3	3.2e+19	0.0049	0.12	95.81	787	CD302	4800000000000000	0.0034	0.081	95.81	787	SAT1	9700000000000000	0.0057	0.14	95.81
788	MAPK13	2.2e+43	2e-06	4.8e-05	95.81	788	SGK1	4.3e+38	9.9e-05	0.0023	95.81	788	WLS	4e+22	0.0022	0.052	95.81	788	TSPAN3	1300000000000000	0.0012	0.03	95.81	788	PTGS1	3.2e+19	0.005	0.12	95.81	788	EIF3G	4800000000000000	0.0034	0.081	95.81	788	STARD9	9700000000000000	0.0057	0.14	95.81
789	STX1A	2.2e+43	2e-06	4.8e-05	95.8	789	ARMCX3	4.3e+38	9.9e-05	0.0024	95.8	789	PRKCSH	4.1e+22	0.0022	0.053	95.8	789	CTBS	1300000000000000	0.0012	0.03	95.8	789	FPR3	3.2e+19	0.005	0.12	95.8	789	MAP7D3	4900000000000000	0.0034	0.081	95.8	789	ZBTB47	9700000000000000	0.0057	0.14	95.8
790	GJB1	2.3e+43	2e-06	4.8e-05	95.79	790	IGFBP6	4.4e+38	0.0001	0.0024	95.79	790	EIF3D	4.1e+22	0.0022	0.053	95.79	790	ACADVL	1300000000000000	0.0012	0.03	95.79	790	ATXN7	3.2e+19	0.005	0.12	95.79	790	C5AR1	4900000000000000	0.0034	0.082	95.79	790	SEM1	9800000000000000	0.0057	0.14	95.79
791	PKP4	2.3e+43	2e-06	4.8e-05	95.79	791	TNXB	4.4e+38	0.0001	0.0024	95.79	791	BCL7A	4.1e+22	0.0023	0.053	95.79	791	SAMD3	1300000000000000	0.0013	0.03	95.79	791	VAMP8	3.2e+19	0.005	0.12	95.79	791	NPR1	4900000000000000	0.0035	0.082	95.79	791	ZSCAN18	9900000000000000	0.0058	0.14	95.79
792	SLC44A2	2.4e+43	2.1e-06	4.9e-05	95.78	792	SLFN11	4.4e+38	0.0001	0.0024	95.78	792	SCN9A	4.2e+22	0.0023	0.053	95.78	792	ZMIZ1	1300000000000000	0.0013	0.03	95.78	792	FLT3	3.2e+19	0.005	0.12	95.78	792	CFH	4900000000000000	0.0035	0.082	95.78	792	TTYH2	1e+16	0.0058	0.14	95.78
793	MAFF	2.4e+43	2.1e-06	5.1e-05	95.78	793	ACP5	4.5e+38	0.0001	0.0024	95.78	793	SCGN	4.2e+22	0.0023	0.053	95.78	793	SALL2	1300000000000000	0.0013	0.03	95.78	793	GFPT2	3.3e+19	0.005	0.12	95.78	793	FSTL1	4900000000000000	0.0035	0.082	95.78	793	GBP1	1e+16	0.0058	0.14	95.78
794	HIST1H2BO	2.5e+43	2.2e-06	5.1e-05	95.77	794	FAS	4.5e+38	0.0001	0.0024	95.77	794	IRF9	4.2e+22	0.0023	0.053	95.77	794	RAB15	1300000000000000	0.0013	0.03	95.77	794	ADAMTS4	3.3e+19	0.005	0.12	95.77	794	SHE	5000000000000000	0.0035	0.082	95.77	794	NOTCH2NLB	1e+16	0.0058	0.14	95.77
795	BLCAP	2.5e+43	2.2e-06	5.2e-05	95.77	795	CTDSP2	4.8e+38	0.00011	0.0025	95.77	795	TLR3	4.2e+22	0.0023	0.053	95.77	795	USP34	1300000000000000	0.0013	0.03	95.77	795	UHRF2	3.3e+19	0.0051	0.12	95.77	795	FAM8A1	5000000000000000	0.0035	0.082	95.77	795	PTOV1	1e+16	0.0059	0.14	95.77
796	DAP	2.6e+43	2.2e-06	5.2e-05	95.76	796	FHL1	5e+38	0.00011	0.0026	95.76	796	ABAT	4.2e+22	0.0023	0.053	95.76	796	ABCA3	1300000000000000	0.0013	0.03	95.76	796	GNA13	3.3e+19	0.0051	0.12	95.76	796	ESD	5000000000000000	0.0035	0.082	95.76	796	ARHGDIB	1e+16	0.006	0.14	95.76
797	FAT1	2.6e+43	2.2e-06	5.2e-05	95.76	797	LCP2	5.2e+38	0.00011	0.0026	95.76	797	TM4SF18	4.2e+22	0.0023	0.053	95.76	797	PRRT3	1300000000000000	0.0013	0.03	95.76	797	ELF3	3.3e+19	0.0051	0.12	95.76	797	CLIP1	5000000000000000	0.0035	0.083	95.76	797	SIK3	1e+16	0.006	0.14	95.76
798	ONECUT2	2.6e+43	2.2e-06	5.3e-05	95.75	798	PAM	5.3e+38	0.00011	0.0027	95.75	798	OGN	4.2e+22	0.0023	0.054	95.75	798	CCDC188	1300000000000000	0.0013	0.03	95.75	798	ADH1B	3.3e+19	0.0051	0.12	95.75	798	PLPP3	5100000000000000	0.0035	0.083	95.75	798	CBX7	1e+16	0.006	0.14	95.75
799	LAMTOR5	2.7e+43	2.3e-06	5.4e-05	95.75	799	CCR1	5.4e+38	0.00012	0.0027	95.75	799	SRPX	4.3e+22	0.0023	0.054	95.75	799	HERC2	1300000000000000	0.0013	0.03	95.75	799	MATK	3.3e+19	0.0051	0.12	95.75	799	MAT2A	5100000000000000	0.0035	0.083	95.75	799	DOCK9	1e+16	0.006	0.14	95.75
800	NPDC1	2.7e+43	2.3e-06	5.4e-05	95.74	800	ARMC9	5.6e+38	0.00012	0.0028	95.74	800	CYP7B1	4.3e+22	0.0023	0.054	95.74	800	ZNF821	1300000000000000	0.0013	0.03	95.74	800	C1ORF52	3.3e+19	0.0051	0.12	95.74	800	SNX18	5100000000000000	0.0035	0.083	95.74	800	ST6GALNAC5	1e+16	0.006	0.14	95.74
801	PLAC8	2.8e+43	2.4e-06	5.5e-05	95.74	801	COL18A1	6e+38	0.00012	0.0029	95.74	801	DTNA	4.4e+22	0.0024	0.055	95.74	801	SND1	1300000000000000	0.0013	0.03	95.74	801	TLN1	3.4e+19	0.0051	0.12	95.74	801	CENPB	5200000000000000	0.0036	0.084	95.74	801	CBX5	1e+16	0.006	0.14	95.74
802	ATXN7L3B	2.8e+43	2.4e-06	5.6e-05	95.73	802	TGM2	6e+38	0.00012	0.0029	95.73	802	MAP3K1	4.4e+22	0.0024	0.055	95.73	802	OLFM1	1400000000000000	0.0013	0.031	95.73	802	CNTRL	3.4e+19	0.0051	0.12	95.73	802	CCDC85B	5200000000000000	0.0036	0.084	95.73	802	GRASP	1e+16	0.006	0.14	95.73
803	GALNT12	2.8e+43	2.4e-06	5.6e-05	95.73	803	CSF2RB	6e+38	0.00012	0.0029	95.73	803	SLC41A1	4.5e+22	0.0024	0.056	95.73	803	NFE2L1	1400000000000000	0.0013	0.031	95.73	803	BCL11A	3.4e+19	0.0051	0.12	95.73	803	NOTCH4	5200000000000000	0.0036	0.084	95.73	803	PLEKHO2	1.1e+16	0.006	0.14	95.73
804	PSMA4	2.9e+43	2.4e-06	5.6e-05	95.72	804	BEX3	6.1e+38	0.00012	0.0029	95.72	804	CBX5	4.6e+22	0.0024	0.056	95.72	804	ERC1	1400000000000000	0.0013	0.031	95.72	804	DNAJB1	3.4e+19	0.0052	0.12	95.72	804	NEURL1B	5300000000000000	0.0036	0.085	95.72	804	CALD1	1.1e+16	0.006	0.14	95.72
805	PCBD1	2.9e+43	2.4e-06	5.6e-05	95.71	805	ZNF358	6.2e+38	0.00013	0.0029	95.71	805	FLT3	4.6e+22	0.0024	0.056	95.71	805	GSE1	1400000000000000	0.0013	0.031	95.71	805	SRSF7	3.4e+19	0.0052	0.12	95.71	805	ABTB1	5300000000000000	0.0036	0.085	95.71	805	YIF1B	1.1e+16	0.0061	0.14	95.71
806	KCNN4	2.9e+43	2.5e-06	5.7e-05	95.71	806	AKNA	6.2e+38	0.00013	0.0029	95.71	806	RORA	4.6e+22	0.0024	0.056	95.71	806	SPCS1	1400000000000000	0.0013	0.031	95.71	806	TRMT2A	3.4e+19	0.0052	0.12	95.71	806	RAB34	5300000000000000	0.0037	0.085	95.71	806	ST6GALNAC6	1.1e+16	0.0061	0.14	95.71
807	UBE2S	3e+43	2.5e-06	5.7e-05	95.7	807	IGFL2	6.4e+38	0.00013	0.003	95.7	807	FILIP1L	4.6e+22	0.0024	0.056	95.7	807	XPR1	1400000000000000	0.0013	0.031	95.7	807	ZBP1	3.4e+19	0.0052	0.12	95.7	807	ADCY9	5300000000000000	0.0037	0.085	95.7	807	HDAC11	1.1e+16	0.0062	0.14	95.7
808	CORO2A	3.1e+43	2.5e-06	5.9e-05	95.7	808	C1ORF162	6.5e+38	0.00013	0.003	95.7	808	KCNJ8	4.6e+22	0.0024	0.056	95.7	808	HOPX	1400000000000000	0.0013	0.031	95.7	808	CLEC17A	3.4e+19	0.0052	0.12	95.7	808	CSRNP1	5400000000000000	0.0037	0.086	95.7	808	WASHC1	1.1e+16	0.0062	0.14	95.7
809	PREP	3.1e+43	2.5e-06	5.9e-05	95.69	809	NRP1	6.7e+38	0.00013	0.0031	95.69	809	VKORC1	4.6e+22	0.0024	0.056	95.69	809	RANBP2	1400000000000000	0.0013	0.031	95.69	809	DCAF7	3.4e+19	0.0052	0.12	95.69	809	SCPEP1	5400000000000000	0.0037	0.086	95.69	809	APOE	1.1e+16	0.0062	0.14	95.69
810	POLR1D	3.1e+43	2.6e-06	5.9e-05	95.69	810	PALM2-AKAP2	6.7e+38	0.00013	0.0031	95.69	810	PYURF	4.6e+22	0.0024	0.056	95.69	810	TAGLN3	1400000000000000	0.0013	0.031	95.69	810	SAFB	3.4e+19	0.0052	0.12	95.69	810	PPP1R3B	5400000000000000	0.0037	0.086	95.69	810	CDK2AP1	1.1e+16	0.0062	0.14	95.69
811	RNPS1	3.2e+43	2.6e-06	6e-05	95.68	811	FCGR1B	6.9e+38	0.00014	0.0031	95.68	811	BCKDK	4.7e+22	0.0025	0.057	95.68	811	SERGEF	1400000000000000	0.0013	0.031	95.68	811	FCRL3	3.5e+19	0.0052	0.12	95.68	811	LURAP1	5400000000000000	0.0037	0.086	95.68	811	ARMCX1	1.1e+16	0.0062	0.14	95.68
812	YWHAB	3.2e+43	2.6e-06	6e-05	95.68	812	SSPN	7e+38	0.00014	0.0031	95.68	812	EIF2A	4.7e+22	0.0025	0.057	95.68	812	ZNF85	1400000000000000	0.0014	0.031	95.68	812	ATP6V1B2	3.5e+19	0.0052	0.12	95.68	812	COL8A2	5500000000000000	0.0037	0.086	95.68	812	CLDN5	1.1e+16	0.0063	0.14	95.68
813	LAPTM4B	3.2e+43	2.6e-06	6e-05	95.67	813	SERPINE2	7e+38	0.00014	0.0031	95.67	813	DHCR24	4.8e+22	0.0025	0.057	95.67	813	TESK1	1400000000000000	0.0014	0.031	95.67	813	TMEM243	3.5e+19	0.0052	0.12	95.67	813	CCND2	5500000000000000	0.0037	0.086	95.67	813	CDH2	1.1e+16	0.0063	0.14	95.67
814	LIMA1	3.2e+43	2.6e-06	6e-05	95.67	814	MAP1A	7.4e+38	0.00014	0.0033	95.67	814	MAST4	4.8e+22	0.0025	0.057	95.67	814	KIF21A	1400000000000000	0.0014	0.031	95.67	814	TYSND1	3.5e+19	0.0053	0.12	95.67	814	INAFM1	5500000000000000	0.0037	0.086	95.67	814	PDGFRB	1.1e+16	0.0063	0.15	95.67
815	CCT5	3.3e+43	2.6e-06	6e-05	95.66	815	BRI3	7.4e+38	0.00014	0.0033	95.66	815	NOTCH2NLC	4.8e+22	0.0025	0.057	95.66	815	ME3	1400000000000000	0.0014	0.031	95.66	815	TFF2	3.5e+19	0.0053	0.12	95.66	815	MAP7D1	5500000000000000	0.0037	0.086	95.66	815	LEF1	1.1e+16	0.0063	0.15	95.66
816	SPIRE2	3.3e+43	2.7e-06	6.1e-05	95.66	816	SUSD2	7.4e+38	0.00014	0.0033	95.66	816	PPP1R1A	4.8e+22	0.0025	0.058	95.66	816	HACD3	1400000000000000	0.0014	0.031	95.66	816	CHIT1	3.5e+19	0.0053	0.12	95.66	816	PGM2	5500000000000000	0.0038	0.086	95.66	816	ARHGEF26	1.1e+16	0.0064	0.15	95.66
817	USP54	3.3e+43	2.7e-06	6.1e-05	95.65	817	IKBIP	7.8e+38	0.00015	0.0033	95.65	817	CEP70	4.8e+22	0.0025	0.058	95.65	817	PDCD4	1500000000000000	0.0014	0.032	95.65	817	AQP9	3.5e+19	0.0053	0.12	95.65	817	STAB1	5500000000000000	0.0038	0.087	95.65	817	UBQLN2	1.1e+16	0.0064	0.15	95.65
818	TUFM	3.3e+43	2.7e-06	6.1e-05	95.65	818	RUNX2	7.8e+38	0.00015	0.0033	95.65	818	SRP14	4.9e+22	0.0025	0.058	95.65	818	ANXA6	1500000000000000	0.0014	0.032	95.65	818	GPX3	3.6e+19	0.0053	0.12	95.65	818	SPRY4	5600000000000000	0.0038	0.088	95.65	818	DHH	1.1e+16	0.0064	0.15	95.65
819	PSMA5	3.4e+43	2.7e-06	6.1e-05	95.64	819	FAM153B	7.8e+38	0.00015	0.0033	95.64	819	MYZAP	4.9e+22	0.0025	0.058	95.64	819	HLTF	1500000000000000	0.0014	0.032	95.64	819	RASD1	3.6e+19	0.0054	0.12	95.64	819	COL12A1	5600000000000000	0.0038	0.088	95.64	819	LRIG1	1.1e+16	0.0064	0.15	95.64
820	MYL12B	3.4e+43	2.7e-06	6.2e-05	95.63	820	FNBP1	8.2e+38	0.00015	0.0035	95.63	820	FRMD4B	4.9e+22	0.0025	0.058	95.63	820	TMOD2	1500000000000000	0.0014	0.032	95.63	820	REX1BD	3.6e+19	0.0054	0.12	95.63	820	ITPRIP	5700000000000000	0.0038	0.088	95.63	820	RASGRF2	1.2e+16	0.0064	0.15	95.63
821	TMEM44	3.4e+43	2.7e-06	6.2e-05	95.63	821	RBMS3	8.2e+38	0.00015	0.0035	95.63	821	LPGAT1	4.9e+22	0.0025	0.058	95.63	821	COMMD9	1500000000000000	0.0014	0.032	95.63	821	IGFBP7	3.6e+19	0.0054	0.12	95.63	821	SEMA4C	5700000000000000	0.0038	0.088	95.63	821	CAPN5	1.2e+16	0.0064	0.15	95.63
822	PSMB2	3.4e+43	2.7e-06	6.2e-05	95.62	822	ZFPM2	8.6e+38	0.00016	0.0036	95.62	822	RBM47	4.9e+22	0.0025	0.058	95.62	822	HECTD4	1500000000000000	0.0014	0.032	95.62	822	C6	3.7e+19	0.0055	0.12	95.62	822	HDGFL3	5800000000000000	0.0039	0.089	95.62	822	ISLR	1.2e+16	0.0065	0.15	95.62
823	COX17	3.5e+43	2.7e-06	6.2e-05	95.62	823	ZSCAN18	8.6e+38	0.00016	0.0036	95.62	823	RFC1	5e+22	0.0025	0.058	95.62	823	UBXN4	1500000000000000	0.0014	0.032	95.62	823	GSTP1	3.7e+19	0.0055	0.12	95.62	823	HEBP2	5900000000000000	0.004	0.09	95.62	823	ARPC1B	1.2e+16	0.0065	0.15	95.62
824	CLPTM1L	3.5e+43	2.7e-06	6.3e-05	95.61	824	VAMP5	8.9e+38	0.00016	0.0036	95.61	824	NINJ1	5e+22	0.0026	0.058	95.61	824	TFCP2L1	1500000000000000	0.0014	0.032	95.61	824	FAM78A	3.7e+19	0.0055	0.12	95.61	824	RNF122	5900000000000000	0.004	0.09	95.61	824	SPTAN1	1.2e+16	0.0065	0.15	95.61
825	KLF3	3.6e+43	2.8e-06	6.4e-05	95.61	825	TNFSF14	9.4e+38	0.00017	0.0038	95.61	825	RNF5	5e+22	0.0026	0.058	95.61	825	NUCKS1	1500000000000000	0.0014	0.032	95.61	825	NXF1	3.7e+19	0.0055	0.12	95.61	825	TBX18	5900000000000000	0.004	0.09	95.61	825	RRAGA	1.2e+16	0.0065	0.15	95.61
826	GATA6	3.6e+43	2.8e-06	6.4e-05	95.6	826	CALB2	9.5e+38	0.00017	0.0038	95.6	826	GPHA2	5e+22	0.0026	0.058	95.6	826	KIF3A	1500000000000000	0.0014	0.032	95.6	826	CRACR2A	3.7e+19	0.0055	0.12	95.6	826	DUSP22	6000000000000000	0.004	0.09	95.6	826	PHC2	1.2e+16	0.0065	0.15	95.6
827	TOP1	3.7e+43	2.8e-06	6.5e-05	95.6	827	WTIP	9.5e+38	0.00017	0.0038	95.6	827	ERGIC1	5e+22	0.0026	0.058	95.6	827	SSX2IP	1500000000000000	0.0014	0.032	95.6	827	MMP7	3.7e+19	0.0055	0.12	95.6	827	SLC44A2	6000000000000000	0.004	0.091	95.6	827	LGI1	1.2e+16	0.0065	0.15	95.6
828	MAPK3	3.7e+43	2.9e-06	6.5e-05	95.59	828	GLIPR2	9.5e+38	0.00017	0.0038	95.59	828	ALG5	5e+22	0.0026	0.058	95.59	828	BCAT2	1500000000000000	0.0014	0.032	95.59	828	HIST1H2AD	3.7e+19	0.0055	0.12	95.59	828	METTL24	6000000000000000	0.004	0.091	95.59	828	RB1	1.2e+16	0.0066	0.15	95.59
829	RALY	3.9e+43	3e-06	6.7e-05	95.59	829	NR4A3	9.8e+38	0.00017	0.0038	95.59	829	ZNF506	5.1e+22	0.0026	0.059	95.59	829	CACYBP	1500000000000000	0.0014	0.032	95.59	829	SERF2	3.7e+19	0.0055	0.12	95.59	829	AGT	6100000000000000	0.004	0.091	95.59	829	DYNLL2	1.2e+16	0.0066	0.15	95.59
830	ITGB8	4e+43	3e-06	6.8e-05	95.58	830	RGS19	9.9e+38	0.00017	0.0039	95.58	830	CHD3	5.2e+22	0.0026	0.059	95.58	830	CYP4V2	1500000000000000	0.0014	0.032	95.58	830	DIDO1	3.7e+19	0.0055	0.12	95.58	830	LUC7L3	6100000000000000	0.004	0.091	95.58	830	FOXO3	1.2e+16	0.0066	0.15	95.58
831	TALDO1	4e+43	3e-06	6.9e-05	95.58	831	CILP2	1e+39	0.00017	0.0039	95.58	831	ABCD3	5.3e+22	0.0027	0.06	95.58	831	NDUFAF3	1600000000000000	0.0015	0.033	95.58	831	BTN3A2	3.8e+19	0.0055	0.12	95.58	831	TMEM131L	6200000000000000	0.0041	0.092	95.58	831	MBOAT2	1.2e+16	0.0066	0.15	95.58
832	PSMB4	4e+43	3.1e-06	6.9e-05	95.57	832	CCL2	1e+39	0.00017	0.0039	95.57	832	CCDC141	5.3e+22	0.0027	0.061	95.57	832	CAMK2B	1600000000000000	0.0015	0.033	95.57	832	ANKZF1	3.8e+19	0.0055	0.13	95.57	832	SMAD6	6300000000000000	0.0041	0.093	95.57	832	BLOC1S6	1.2e+16	0.0066	0.15	95.57
833	MIEN1	4.1e+43	3.1e-06	6.9e-05	95.57	833	BICC1	1.1e+39	0.00018	0.004	95.57	833	PDX1	5.4e+22	0.0027	0.061	95.57	833	IFI6	1600000000000000	0.0015	0.033	95.57	833	PHYKPL	3.8e+19	0.0056	0.13	95.57	833	RWDD1	6400000000000000	0.0042	0.094	95.57	833	PTPRC	1.2e+16	0.0067	0.15	95.57
834	TRAP1	4.2e+43	3.2e-06	7.1e-05	95.56	834	ROR2	1.1e+39	0.00018	0.004	95.56	834	APCDD1	5.4e+22	0.0027	0.061	95.56	834	NBEA	1600000000000000	0.0015	0.033	95.56	834	CLSTN3	3.8e+19	0.0056	0.13	95.56	834	SPRYD3	6400000000000000	0.0042	0.094	95.56	834	CHRDL1	1.2e+16	0.0067	0.15	95.56
835	LMO4	4.3e+43	3.2e-06	7.1e-05	95.55	835	PCDH18	1.1e+39	0.00018	0.0041	95.55	835	HDAC11	5.4e+22	0.0027	0.061	95.55	835	RABL6	1600000000000000	0.0015	0.033	95.55	835	CLEC4A	3.8e+19	0.0056	0.13	95.55	835	BST2	6400000000000000	0.0042	0.094	95.55	835	ST3GAL2	1.2e+16	0.0067	0.15	95.55
836	IER2	4.3e+43	3.2e-06	7.2e-05	95.55	836	CD99L2	1.1e+39	0.00018	0.0041	95.55	836	ATP5PF	5.4e+22	0.0027	0.061	95.55	836	B4GALNT3	1600000000000000	0.0015	0.033	95.55	836	SPINK1	3.8e+19	0.0056	0.13	95.55	836	CAVIN2	6400000000000000	0.0042	0.094	95.55	836	AGAP1	1.2e+16	0.0068	0.15	95.55
837	TBL1XR1	4.3e+43	3.2e-06	7.2e-05	95.54	837	PLPPR2	1.1e+39	0.00018	0.0041	95.54	837	CREBL2	5.6e+22	0.0028	0.062	95.54	837	PRRT1B	1600000000000000	0.0015	0.033	95.54	837	APBA3	3.8e+19	0.0056	0.13	95.54	837	METRNL	6500000000000000	0.0042	0.095	95.54	837	LMNA	1.2e+16	0.0068	0.15	95.54
838	PACSIN2	4.4e+43	3.2e-06	7.2e-05	95.54	838	SLC2A9	1.1e+39	0.00019	0.0042	95.54	838	SON	5.6e+22	0.0028	0.062	95.54	838	CLGN	1600000000000000	0.0015	0.033	95.54	838	ADA	3.8e+19	0.0056	0.13	95.54	838	TRAK2	6600000000000000	0.0043	0.096	95.54	838	NRG1	1.2e+16	0.0068	0.15	95.54
839	TOM1L1	4.4e+43	3.3e-06	7.3e-05	95.53	839	FGF1	1.2e+39	0.00019	0.0042	95.53	839	TMEM238	5.7e+22	0.0028	0.063	95.53	839	ATP5F1E	1600000000000000	0.0015	0.033	95.53	839	ARF3	3.9e+19	0.0056	0.13	95.53	839	ANP32B	6600000000000000	0.0043	0.096	95.53	839	C11ORF58	1.2e+16	0.0068	0.15	95.53
840	CLSTN1	4.5e+43	3.3e-06	7.3e-05	95.53	840	RCSD1	1.2e+39	0.00019	0.0043	95.53	840	TGM2	5.8e+22	0.0028	0.063	95.53	840	MEIS1	1600000000000000	0.0015	0.033	95.53	840	MS4A6A	3.9e+19	0.0056	0.13	95.53	840	JADE1	6700000000000000	0.0043	0.096	95.53	840	CENPB	1.2e+16	0.0068	0.15	95.53
841	OLA1	4.5e+43	3.3e-06	7.4e-05	95.52	841	CD8A	1.2e+39	0.00019	0.0043	95.52	841	LOXL4	5.9e+22	0.0029	0.064	95.52	841	P3H3	1600000000000000	0.0015	0.033	95.52	841	LAP3	3.9e+19	0.0057	0.13	95.52	841	CMKLR1	6700000000000000	0.0043	0.096	95.52	841	RUNX1T1	1.2e+16	0.0068	0.15	95.52
842	STX3	4.7e+43	3.4e-06	7.5e-05	95.52	842	PKDCC	1.2e+39	0.00019	0.0043	95.52	842	IFNAR1	6e+22	0.0029	0.064	95.52	842	BRD3OS	1700000000000000	0.0015	0.034	95.52	842	GGT5	3.9e+19	0.0057	0.13	95.52	842	PSMC3	6700000000000000	0.0043	0.097	95.52	842	OTUD7B	1.3e+16	0.0069	0.15	95.52
843	MYO5B	4.7e+43	3.4e-06	7.6e-05	95.51	843	ADAMTS16	1.2e+39	0.00019	0.0043	95.51	843	TOM1L1	6e+22	0.0029	0.064	95.51	843	SOBP	1700000000000000	0.0015	0.034	95.51	843	ADAP2	3.9e+19	0.0057	0.13	95.51	843	CSF1	6800000000000000	0.0044	0.097	95.51	843	KIF1B	1.3e+16	0.0069	0.15	95.51
844	NDUFA1	4.7e+43	3.4e-06	7.6e-05	95.51	844	PHLDA3	1.2e+39	0.00019	0.0043	95.51	844	UBA5	6e+22	0.0029	0.064	95.51	844	SHROOM2	1700000000000000	0.0016	0.035	95.51	844	CDV3	4e+19	0.0058	0.13	95.51	844	ATP5PF	6800000000000000	0.0044	0.098	95.51	844	FAM89B	1.3e+16	0.007	0.16	95.51
845	FDPS	4.8e+43	3.4e-06	7.6e-05	95.5	845	PLIN2	1.2e+39	0.00019	0.0043	95.5	845	SLC16A10	6e+22	0.0029	0.064	95.5	845	PLPPR2	1700000000000000	0.0016	0.035	95.5	845	ABCC3	4e+19	0.0058	0.13	95.5	845	H2AFV	6900000000000000	0.0044	0.098	95.5	845	STON1	1.3e+16	0.007	0.16	95.5
846	ZDHHC7	4.8e+43	3.5e-06	7.7e-05	95.5	846	MT1X	1.2e+39	0.0002	0.0044	95.5	846	ALDH1L2	6e+22	0.0029	0.065	95.5	846	LSS	1700000000000000	0.0016	0.035	95.5	846	RFTN1	4e+19	0.0058	0.13	95.5	846	RABGAP1	6900000000000000	0.0044	0.098	95.5	846	FLRT1	1.3e+16	0.007	0.16	95.5
847	SSBP3	4.9e+43	3.5e-06	7.7e-05	95.49	847	PFN2	1.3e+39	0.0002	0.0044	95.49	847	PHLDB1	6e+22	0.0029	0.065	95.49	847	RAB2A	1700000000000000	0.0016	0.035	95.49	847	IL18BP	4.1e+19	0.0058	0.13	95.49	847	CCL21	6900000000000000	0.0044	0.098	95.49	847	NIPA2	1.3e+16	0.0071	0.16	95.49
848	B4GALT4	5e+43	3.5e-06	7.8e-05	95.49	848	NCKAP5L	1.3e+39	0.00021	0.0046	95.49	848	ELF1	6.1e+22	0.0029	0.065	95.49	848	MTRNR2L12	1800000000000000	0.0016	0.035	95.49	848	TPSB2	4.1e+19	0.0058	0.13	95.49	848	STAT6	6900000000000000	0.0044	0.098	95.49	848	NONO	1.3e+16	0.0071	0.16	95.49
849	PSMD4	5e+43	3.5e-06	7.8e-05	95.48	849	HCST	1.3e+39	0.00021	0.0046	95.48	849	TTN	6.1e+22	0.0029	0.065	95.48	849	SPEG	1800000000000000	0.0016	0.036	95.48	849	ADGRE2	4.1e+19	0.0059	0.13	95.48	849	NT5C3B	6900000000000000	0.0044	0.098	95.48	849	SPP1	1.3e+16	0.0071	0.16	95.48
850	UBE2M	5.1e+43	3.6e-06	7.9e-05	95.47	850	DPEP2	1.3e+39	0.00021	0.0046	95.47	850	TEAD4	6.3e+22	0.003	0.066	95.47	850	RING1	1800000000000000	0.0016	0.036	95.47	850	NDST2	4.1e+19	0.0059	0.13	95.47	850	STARD9	7000000000000000	0.0045	0.098	95.47	850	FHL1	1.3e+16	0.0071	0.16	95.47
851	SPATS2L	5.1e+43	3.6e-06	8e-05	95.47	851	GIMAP4	1.3e+39	0.00021	0.0046	95.47	851	BICDL2	6.3e+22	0.003	0.066	95.47	851	C2ORF74	1800000000000000	0.0016	0.036	95.47	851	CLN8	4.2e+19	0.0059	0.13	95.47	851	NFKBIZ	7000000000000000	0.0045	0.098	95.47	851	SPRED2	1.3e+16	0.0071	0.16	95.47
852	PSME1	5.1e+43	3.6e-06	8e-05	95.46	852	RAB23	1.3e+39	0.00021	0.0046	95.46	852	TMEM123	6.3e+22	0.003	0.066	95.46	852	BEX5	1800000000000000	0.0016	0.036	95.46	852	IRAK1	4.2e+19	0.0059	0.13	95.46	852	PFN2	7000000000000000	0.0045	0.099	95.46	852	PRXL2A	1.3e+16	0.0072	0.16	95.46
853	GALNT4	5.1e+43	3.6e-06	8e-05	95.46	853	GRASP	1.4e+39	0.00021	0.0046	95.46	853	ZNF664	6.3e+22	0.003	0.066	95.46	853	ING2	1800000000000000	0.0016	0.036	95.46	853	COL1A2	4.2e+19	0.006	0.13	95.46	853	PPP3CC	7100000000000000	0.0045	0.1	95.46	853	MAPK10	1.4e+16	0.0072	0.16	95.46
854	TMEM159	5.2e+43	3.6e-06	8e-05	95.45	854	AHNAK	1.4e+39	0.00021	0.0047	95.45	854	FOXP1	6.3e+22	0.003	0.066	95.45	854	PJA2	1800000000000000	0.0016	0.036	95.45	854	SCML4	4.2e+19	0.006	0.13	95.45	854	PRRX1	7100000000000000	0.0045	0.1	95.45	854	DDR1	1.4e+16	0.0072	0.16	95.45
855	EPHB3	5.3e+43	3.7e-06	8.1e-05	95.45	855	TBC1D10C	1.4e+39	0.00021	0.0047	95.45	855	SLC1A2	6.4e+22	0.003	0.066	95.45	855	FBXO17	1800000000000000	0.0017	0.036	95.45	855	KCTD12	4.2e+19	0.006	0.13	95.45	855	GPX4	7200000000000000	0.0046	0.1	95.45	855	KIF5A	1.4e+16	0.0073	0.16	95.45
856	APRT	5.3e+43	3.7e-06	8.1e-05	95.44	856	CREB3L2	1.4e+39	0.00021	0.0047	95.44	856	WDFY2	6.4e+22	0.003	0.067	95.44	856	CAPN7	1800000000000000	0.0017	0.036	95.44	856	FBLN1	4.3e+19	0.006	0.13	95.44	856	KLF4	7200000000000000	0.0046	0.1	95.44	856	ZNF697	1.4e+16	0.0073	0.16	95.44
857	RRBP1	5.4e+43	3.7e-06	8.2e-05	95.44	857	NABP1	1.4e+39	0.00022	0.0047	95.44	857	C2CD4B	6.4e+22	0.003	0.067	95.44	857	KDR	1900000000000000	0.0017	0.036	95.44	857	ABI3BP	4.3e+19	0.0061	0.13	95.44	857	SNX33	7200000000000000	0.0046	0.1	95.44	857	MTSS1	1.4e+16	0.0073	0.16	95.44
858	HNRNPUL2	5.5e+43	3.8e-06	8.3e-05	95.43	858	SGCD	1.4e+39	0.00022	0.0047	95.43	858	GRPR	6.4e+22	0.0031	0.067	95.43	858	APH1B	1900000000000000	0.0017	0.036	95.43	858	TPM3	4.3e+19	0.0061	0.13	95.43	858	ACTN4	7300000000000000	0.0046	0.1	95.43	858	NRBP2	1.4e+16	0.0073	0.16	95.43
859	DSTN	5.5e+43	3.8e-06	8.3e-05	95.43	859	FZD7	1.4e+39	0.00022	0.0047	95.43	859	GALNT16	6.5e+22	0.0031	0.067	95.43	859	PPP1R3E	1900000000000000	0.0017	0.036	95.43	859	PSD4	4.3e+19	0.0061	0.13	95.43	859	ACKR1	7300000000000000	0.0046	0.1	95.43	859	NDFIP1	1.4e+16	0.0073	0.16	95.43
860	CSNK1A1	5.6e+43	3.8e-06	8.3e-05	95.42	860	NPTX1	1.5e+39	0.00022	0.0049	95.42	860	HNF4A	6.5e+22	0.0031	0.067	95.42	860	MTSS2	1900000000000000	0.0017	0.037	95.42	860	NLRC5	4.3e+19	0.0061	0.13	95.42	860	JAM2	7400000000000000	0.0046	0.1	95.42	860	PAAF1	1.4e+16	0.0074	0.16	95.42
861	TP53I11	5.6e+43	3.8e-06	8.3e-05	95.42	861	SLC7A6	1.5e+39	0.00022	0.0049	95.42	861	ZNF415	6.5e+22	0.0031	0.067	95.42	861	MRNIP	1900000000000000	0.0017	0.037	95.42	861	CSK	4.4e+19	0.0062	0.13	95.42	861	PPP1R3C	7400000000000000	0.0047	0.1	95.42	861	BAALC	1.4e+16	0.0074	0.16	95.42
862	BECN1	5.6e+43	3.8e-06	8.3e-05	95.41	862	FAM168A	1.5e+39	0.00023	0.0049	95.41	862	COX4I1	6.6e+22	0.0031	0.067	95.41	862	KIF5A	1900000000000000	0.0017	0.037	95.41	862	GRASP	4.4e+19	0.0062	0.13	95.41	862	PLEKHH3	7500000000000000	0.0047	0.1	95.41	862	GDPD5	1.4e+16	0.0074	0.16	95.41
863	TMED10	5.6e+43	3.9e-06	8.4e-05	95.41	863	WDR81	1.6e+39	0.00023	0.005	95.41	863	LAMC3	6.6e+22	0.0031	0.067	95.41	863	PSMC5	1900000000000000	0.0017	0.037	95.41	863	DNASE1L3	4.4e+19	0.0062	0.14	95.41	863	TOB1	7500000000000000	0.0047	0.1	95.41	863	PDLIM7	1.4e+16	0.0074	0.16	95.41
864	TMEM50A	5.7e+43	3.9e-06	8.4e-05	95.4	864	RNF213	1.6e+39	0.00023	0.0051	95.4	864	KLHDC2	6.6e+22	0.0031	0.067	95.4	864	MDH2	2000000000000000	0.0017	0.038	95.4	864	CD300A	4.5e+19	0.0062	0.14	95.4	864	OLFML2B	7500000000000000	0.0047	0.1	95.4	864	TBC1D14	1.4e+16	0.0074	0.16	95.4
865	HIST1H4A	5.7e+43	3.9e-06	8.4e-05	95.39	865	RILPL1	1.6e+39	0.00023	0.0051	95.39	865	VAMP8	6.6e+22	0.0031	0.067	95.39	865	DDX6	2000000000000000	0.0017	0.038	95.39	865	LYN	4.5e+19	0.0062	0.14	95.39	865	RTL8A	7600000000000000	0.0048	0.1	95.39	865	RBX1	1.4e+16	0.0075	0.16	95.39
866	JPT2	5.7e+43	3.9e-06	8.4e-05	95.39	866	WBP1L	1.6e+39	0.00023	0.0051	95.39	866	SHB	6.7e+22	0.0031	0.068	95.39	866	HDAC5	2000000000000000	0.0017	0.038	95.39	866	PPP3CC	4.5e+19	0.0063	0.14	95.39	866	WWC3	7700000000000000	0.0048	0.1	95.39	866	DNM1	1.4e+16	0.0075	0.16	95.39
867	PNP	5.8e+43	4e-06	8.6e-05	95.38	867	CD4	1.6e+39	0.00024	0.0051	95.38	867	PWWP3B	6.7e+22	0.0031	0.068	95.38	867	EID1	2000000000000000	0.0018	0.038	95.38	867	MT1M	4.6e+19	0.0063	0.14	95.38	867	TEX2	7700000000000000	0.0048	0.1	95.38	867	CYHR1	1.5e+16	0.0076	0.16	95.38
868	SMIM15	5.8e+43	4e-06	8.6e-05	95.38	868	RASSF1	1.6e+39	0.00024	0.0051	95.38	868	TPGS2	6.7e+22	0.0031	0.068	95.38	868	CXXC4	2000000000000000	0.0018	0.038	95.38	868	SLC16A3	4.6e+19	0.0064	0.14	95.38	868	TUBA1A	7700000000000000	0.0048	0.1	95.38	868	FLVCR2	1.5e+16	0.0076	0.16	95.38
869	SUMF2	5.8e+43	4e-06	8.6e-05	95.37	869	GPR176	1.6e+39	0.00024	0.0052	95.37	869	ZNF32	6.7e+22	0.0031	0.068	95.37	869	MAML3	2000000000000000	0.0018	0.038	95.37	869	IFI16	4.6e+19	0.0064	0.14	95.37	869	COL1A2	7800000000000000	0.0048	0.1	95.37	869	FAM53B	1.5e+16	0.0076	0.16	95.37
870	PLCB3	6e+43	4.1e-06	8.7e-05	95.37	870	PLS3	1.7e+39	0.00024	0.0052	95.37	870	IQCK	6.8e+22	0.0032	0.069	95.37	870	NEGR1	2000000000000000	0.0018	0.038	95.37	870	ARL17B	4.6e+19	0.0064	0.14	95.37	870	PCDH1	7900000000000000	0.0049	0.11	95.37	870	MORF4L1	1.5e+16	0.0077	0.16	95.37
871	EIF3H	6.1e+43	4.1e-06	8.8e-05	95.36	871	VENTX	1.7e+39	0.00024	0.0052	95.36	871	NOMO2	6.9e+22	0.0032	0.069	95.36	871	DENND2A	2000000000000000	0.0018	0.038	95.36	871	PLAT	4.6e+19	0.0064	0.14	95.36	871	IGSF9B	7900000000000000	0.0049	0.11	95.36	871	FBLN5	1.5e+16	0.0077	0.16	95.36
872	PTGES2	6.3e+43	4.2e-06	9e-05	95.36	872	GOLGA8S	1.7e+39	0.00024	0.0052	95.36	872	FOLR1	7e+22	0.0032	0.069	95.36	872	EIF1	2000000000000000	0.0018	0.038	95.36	872	IL21R	4.6e+19	0.0064	0.14	95.36	872	MGST3	7900000000000000	0.0049	0.11	95.36	872	ANKRD40	1.5e+16	0.0077	0.16	95.36
873	MAP2K3	6.4e+43	4.2e-06	9e-05	95.35	873	ADAM33	1.7e+39	0.00024	0.0052	95.35	873	RGL3	7e+22	0.0032	0.069	95.35	873	ARL3	2000000000000000	0.0018	0.038	95.35	873	MSN	4.7e+19	0.0064	0.14	95.35	873	SCARF2	7900000000000000	0.0049	0.11	95.35	873	SFPQ	1.5e+16	0.0077	0.16	95.35
874	KCTD5	6.4e+43	4.2e-06	9.1e-05	95.35	874	IL9R	1.7e+39	0.00024	0.0052	95.35	874	BLNK	7e+22	0.0032	0.069	95.35	874	SOS2	2000000000000000	0.0018	0.038	95.35	874	TRAT1	4.7e+19	0.0064	0.14	95.35	874	COL1A1	8000000000000000	0.0049	0.11	95.35	874	ITGB3	1.5e+16	0.0077	0.16	95.35
875	RBM8A	6.5e+43	4.2e-06	9.1e-05	95.34	875	HNRNPDL	1.7e+39	0.00024	0.0052	95.34	875	PCBD1	7.1e+22	0.0032	0.07	95.34	875	PTEN	2100000000000000	0.0018	0.039	95.34	875	ERO1A	4.7e+19	0.0064	0.14	95.34	875	GPRC5C	8100000000000000	0.005	0.11	95.34	875	RHBDF1	1.5e+16	0.0077	0.16	95.34
876	TMEM141	6.5e+43	4.3e-06	9.1e-05	95.34	876	SYNDIG1	1.7e+39	0.00024	0.0052	95.34	876	PKNOX2	7.1e+22	0.0033	0.07	95.34	876	VPS13A	2100000000000000	0.0018	0.039	95.34	876	GBP4	4.7e+19	0.0065	0.14	95.34	876	CCDC102A	8100000000000000	0.005	0.11	95.34	876	GSTM2	1.5e+16	0.0077	0.17	95.34
877	NUMB	6.5e+43	4.3e-06	9.2e-05	95.33	877	FHL3	1.7e+39	0.00024	0.0052	95.33	877	FAM136A	7.1e+22	0.0033	0.07	95.33	877	TCEAL1	2100000000000000	0.0018	0.039	95.33	877	CYP1B1	4.8e+19	0.0065	0.14	95.33	877	CCSER2	8200000000000000	0.005	0.11	95.33	877	METRNL	1.5e+16	0.0078	0.17	95.33
878	AAMP	6.7e+43	4.3e-06	9.3e-05	95.33	878	SLC26A10	1.7e+39	0.00024	0.0052	95.33	878	SMARCA1	7.2e+22	0.0033	0.07	95.33	878	SLC12A5	2100000000000000	0.0018	0.039	95.33	878	EHBP1L1	4.8e+19	0.0065	0.14	95.33	878	ICAM2	8200000000000000	0.005	0.11	95.33	878	OMD	1.5e+16	0.0078	0.17	95.33
879	LMNA	6.7e+43	4.4e-06	9.3e-05	95.32	879	EPB41L3	1.7e+39	0.00024	0.0052	95.32	879	ATP11A	7.2e+22	0.0033	0.07	95.32	879	PPP1CB	2100000000000000	0.0018	0.039	95.32	879	F3	4.8e+19	0.0065	0.14	95.32	879	PODN	8200000000000000	0.005	0.11	95.32	879	RALA	1.5e+16	0.0078	0.17	95.32
880	TMEM189	6.8e+43	4.4e-06	9.3e-05	95.31	880	TNFAIP3	1.7e+39	0.00024	0.0052	95.31	880	RNF186	7.3e+22	0.0033	0.071	95.31	880	CKB	2100000000000000	0.0018	0.039	95.31	880	FAU	4.8e+19	0.0065	0.14	95.31	880	ARL2	8200000000000000	0.005	0.11	95.31	880	PHF19	1.5e+16	0.0078	0.17	95.31
881	MVD	7e+43	4.5e-06	9.5e-05	95.31	881	ALDH1A3	1.7e+39	0.00025	0.0052	95.31	881	NIBAN2	7.3e+22	0.0033	0.071	95.31	881	PVR	2100000000000000	0.0018	0.039	95.31	881	PLEKHG2	4.8e+19	0.0065	0.14	95.31	881	RNF152	8200000000000000	0.005	0.11	95.31	881	CEP170	1.5e+16	0.0079	0.17	95.31
882	MAP3K13	7.2e+43	4.6e-06	9.7e-05	95.3	882	LYZ	1.8e+39	0.00025	0.0053	95.3	882	GPR108	7.4e+22	0.0033	0.071	95.3	882	FKBP2	2100000000000000	0.0019	0.039	95.3	882	ATP5MC1	4.8e+19	0.0065	0.14	95.3	882	CDKN1B	8300000000000000	0.0051	0.11	95.3	882	FLOT1	1.5e+16	0.0079	0.17	95.3
883	CORO1B	7.2e+43	4.6e-06	9.7e-05	95.3	883	SCARA3	1.8e+39	0.00025	0.0054	95.3	883	GRK3	7.4e+22	0.0034	0.071	95.3	883	AGT	2200000000000000	0.0019	0.04	95.3	883	MDM4	4.8e+19	0.0065	0.14	95.3	883	EGR1	8400000000000000	0.0051	0.11	95.3	883	NDP	1.5e+16	0.0079	0.17	95.3
884	HTATIP2	7.2e+43	4.6e-06	9.7e-05	95.29	884	DYSF	1.8e+39	0.00026	0.0054	95.29	884	PDLIM1	7.5e+22	0.0034	0.071	95.29	884	ZNF428	2200000000000000	0.0019	0.04	95.29	884	TIMP1	4.8e+19	0.0066	0.14	95.29	884	ANKDD1A	8400000000000000	0.0051	0.11	95.29	884	SMTN	1.5e+16	0.0079	0.17	95.29
885	KIF13B	7.3e+43	4.6e-06	9.8e-05	95.29	885	FOXN3	1.9e+39	0.00026	0.0055	95.29	885	SUCLG1	7.6e+22	0.0034	0.072	95.29	885	PRKAR1B	2200000000000000	0.0019	0.04	95.29	885	ARHGEF2	4.8e+19	0.0066	0.14	95.29	885	PRSS23	8400000000000000	0.0051	0.11	95.29	885	P2RY14	1.5e+16	0.0079	0.17	95.29
886	H2AFY	7.3e+43	4.6e-06	9.8e-05	95.28	886	SYNPO2	1.9e+39	0.00026	0.0055	95.28	886	TNIP1	7.6e+22	0.0034	0.072	95.28	886	CBFA2T2	2200000000000000	0.0019	0.04	95.28	886	SH3TC1	4.9e+19	0.0066	0.14	95.28	886	SUSD6	8500000000000000	0.0051	0.11	95.28	886	RHOBTB3	1.5e+16	0.0079	0.17	95.28
887	TMCO1	7.4e+43	4.7e-06	9.9e-05	95.28	887	ACKR1	2e+39	0.00027	0.0056	95.28	887	COL6A3	7.6e+22	0.0034	0.072	95.28	887	RBP1	2200000000000000	0.0019	0.04	95.28	887	KLF9	4.9e+19	0.0066	0.14	95.28	887	CTNNA3	8500000000000000	0.0052	0.11	95.28	887	RAB4B	1.6e+16	0.0079	0.17	95.28
888	PLEKHA1	7.5e+43	4.7e-06	9.9e-05	95.27	888	HVCN1	2e+39	0.00027	0.0057	95.27	888	FAM214A	7.6e+22	0.0034	0.072	95.27	888	HNRNPC	2300000000000000	0.0019	0.041	95.27	888	SIGLEC10	4.9e+19	0.0066	0.14	95.27	888	ADAM15	8500000000000000	0.0052	0.11	95.27	888	PPM1A	1.6e+16	0.0079	0.17	95.27
889	CALR	7.5e+43	4.7e-06	9.9e-05	95.27	889	CNTNAP1	2e+39	0.00027	0.0057	95.27	889	SLC40A1	7.6e+22	0.0034	0.072	95.27	889	CYSTM1	2300000000000000	0.0019	0.041	95.27	889	DDX23	4.9e+19	0.0066	0.14	95.27	889	IL3RA	8500000000000000	0.0052	0.11	95.27	889	PCM1	1.6e+16	0.008	0.17	95.27
890	LYPLA1	7.5e+43	4.7e-06	9.9e-05	95.26	890	CPA3	2e+39	0.00027	0.0058	95.26	890	HINT1	7.7e+22	0.0034	0.072	95.26	890	ZNF33A	2300000000000000	0.002	0.042	95.26	890	APOBEC3D	4.9e+19	0.0066	0.14	95.26	890	SIVA1	8600000000000000	0.0052	0.11	95.26	890	TVP23A	1.6e+16	0.0081	0.17	95.26
891	BCAR1	7.6e+43	4.7e-06	0.0001	95.26	891	PLVAP	2.1e+39	0.00028	0.0058	95.26	891	MMP15	7.7e+22	0.0035	0.073	95.26	891	RAMP3	2300000000000000	0.002	0.042	95.26	891	ZNF274	5e+19	0.0067	0.14	95.26	891	JAG2	8600000000000000	0.0052	0.11	95.26	891	ERCC6L2	1.6e+16	0.0081	0.17	95.26
892	ERG28	7.7e+43	4.8e-06	0.0001	95.25	892	PIM1	2.1e+39	0.00028	0.0058	95.25	892	SND1	7.7e+22	0.0035	0.073	95.25	892	GALNT13	2300000000000000	0.002	0.042	95.25	892	CD300LF	5e+19	0.0067	0.14	95.25	892	RASSF8	8600000000000000	0.0052	0.11	95.25	892	IAH1	1.6e+16	0.0082	0.17	95.25
893	UBL5	7.7e+43	4.8e-06	0.0001	95.25	893	MNDA	2.1e+39	0.00028	0.0059	95.25	893	NUMA1	7.8e+22	0.0035	0.073	95.25	893	FAM169A	2300000000000000	0.002	0.042	95.25	893	MTCH1	5e+19	0.0067	0.14	95.25	893	IGFBP6	8700000000000000	0.0052	0.11	95.25	893	CLTB	1.6e+16	0.0082	0.17	95.25
894	ARHGAP32	7.7e+43	4.8e-06	0.0001	95.24	894	HSD17B6	2.2e+39	0.00028	0.006	95.24	894	AUH	7.8e+22	0.0035	0.073	95.24	894	FUBP3	2400000000000000	0.002	0.042	95.24	894	F13A1	5e+19	0.0067	0.14	95.24	894	NEDD9	8700000000000000	0.0053	0.11	95.24	894	DMPK	1.6e+16	0.0083	0.17	95.24
895	EIF4G1	7.8e+43	4.8e-06	0.0001	95.23	895	TNFRSF12A	2.2e+39	0.00028	0.006	95.23	895	NR3C2	7.9e+22	0.0035	0.073	95.23	895	TNFRSF21	2400000000000000	0.002	0.042	95.23	895	FES	5e+19	0.0067	0.14	95.23	895	JAK2	8800000000000000	0.0053	0.11	95.23	895	CDH11	1.7e+16	0.0084	0.18	95.23
896	CLDN23	8e+43	4.9e-06	0.0001	95.23	896	CD300LF	2.2e+39	0.00029	0.006	95.23	896	CISH	7.9e+22	0.0035	0.074	95.23	896	TATDN3	2400000000000000	0.002	0.042	95.23	896	VPS13C	5.1e+19	0.0068	0.14	95.23	896	TRIM8	8900000000000000	0.0053	0.11	95.23	896	FKBP10	1.7e+16	0.0084	0.18	95.23
897	HIST1H2AM	8.1e+43	5e-06	0.0001	95.22	897	SMCHD1	2.2e+39	0.00029	0.006	95.22	897	TRAP1	7.9e+22	0.0035	0.074	95.22	897	SSBP4	2400000000000000	0.002	0.042	95.22	897	NDEL1	5.1e+19	0.0068	0.14	95.22	897	DCHS1	8900000000000000	0.0053	0.11	95.22	897	FBXW2	1.7e+16	0.0084	0.18	95.22
898	PGD	8.4e+43	5.1e-06	0.00011	95.22	898	KCTD10	2.2e+39	0.00029	0.006	95.22	898	PTPRK	8e+22	0.0035	0.074	95.22	898	FSTL5	2400000000000000	0.002	0.043	95.22	898	LDHA	5.1e+19	0.0068	0.14	95.22	898	CBX6	9000000000000000	0.0054	0.11	95.22	898	SPTSSA	1.7e+16	0.0085	0.18	95.22
899	NOL4L	8.6e+43	5.2e-06	0.00011	95.21	899	PCSK5	2.2e+39	0.00029	0.0061	95.21	899	ADGRL2	8.3e+22	0.0036	0.076	95.21	899	STC1	2400000000000000	0.002	0.043	95.21	899	BCL11B	5.1e+19	0.0068	0.14	95.21	899	IRF2BPL	9100000000000000	0.0054	0.11	95.21	899	PAPSS1	1.7e+16	0.0085	0.18	95.21
900	RHOD	8.7e+43	5.2e-06	0.00011	95.21	900	SAMD11	2.3e+39	0.00029	0.0061	95.21	900	ARHGAP24	8.4e+22	0.0036	0.076	95.21	900	DCTN6	2500000000000000	0.0021	0.043	95.21	900	USP25	5.1e+19	0.0068	0.14	95.21	900	WWTR1	9200000000000000	0.0055	0.11	95.21	900	TLR2	1.7e+16	0.0086	0.18	95.21
901	ACBD3	8.7e+43	5.2e-06	0.00011	95.2	901	LCP1	2.3e+39	0.00029	0.0061	95.2	901	ZNF444	8.4e+22	0.0037	0.076	95.2	901	PPM1K	2500000000000000	0.0021	0.043	95.2	901	EOMES	5.1e+19	0.0068	0.14	95.2	901	POSTN	9200000000000000	0.0055	0.11	95.2	901	AMDHD2	1.7e+16	0.0086	0.18	95.2
902	POU5F1	8.8e+43	5.3e-06	0.00011	95.2	902	NFATC1	2.3e+39	0.0003	0.0062	95.2	902	SNAP25	8.5e+22	0.0037	0.076	95.2	902	RXRA	2500000000000000	0.0021	0.043	95.2	902	TAGLN	5.1e+19	0.0068	0.14	95.2	902	ZFP36L1	9300000000000000	0.0055	0.11	95.2	902	PPP1R12B	1.7e+16	0.0086	0.18	95.2
903	CDC42BPB	8.8e+43	5.3e-06	0.00011	95.19	903	LATS2	2.4e+39	0.0003	0.0063	95.19	903	RSL1D1	8.5e+22	0.0037	0.076	95.19	903	CSRNP3	2500000000000000	0.0021	0.044	95.19	903	SELENOH	5.1e+19	0.0068	0.14	95.19	903	GUK1	9400000000000000	0.0055	0.11	95.19	903	SPRY2	1.7e+16	0.0086	0.18	95.19
904	TAF10	8.9e+43	5.3e-06	0.00011	95.19	904	RENBP	2.4e+39	0.0003	0.0063	95.19	904	TNS2	8.5e+22	0.0037	0.076	95.19	904	KIF3B	2500000000000000	0.0021	0.044	95.19	904	NFKBIZ	5.1e+19	0.0068	0.14	95.19	904	SELENOW	9400000000000000	0.0055	0.11	95.19	904	SFRP5	1.8e+16	0.0087	0.18	95.19
905	UBD	8.9e+43	5.3e-06	0.00011	95.18	905	TSKU	2.4e+39	0.00031	0.0063	95.18	905	RHOU	8.5e+22	0.0037	0.076	95.18	905	RGS17	2500000000000000	0.0021	0.044	95.18	905	GNGT2	5.2e+19	0.0069	0.14	95.18	905	ARHGEF9	9400000000000000	0.0056	0.12	95.18	905	TMEM30A	1.8e+16	0.0087	0.18	95.18
906	AFDN	9e+43	5.3e-06	0.00011	95.18	906	BICD2	2.4e+39	0.00031	0.0063	95.18	906	KIF1A	8.6e+22	0.0037	0.076	95.18	906	TNRC6B	2600000000000000	0.0021	0.044	95.18	906	PAX5	5.2e+19	0.0069	0.14	95.18	906	DNAJB5	9500000000000000	0.0056	0.12	95.18	906	CIRBP	1.8e+16	0.0088	0.18	95.18
907	GID8	9.1e+43	5.4e-06	0.00011	95.17	907	ADAMTS1	2.4e+39	0.00031	0.0064	95.17	907	LNX1	8.6e+22	0.0037	0.077	95.17	907	ECEL1	2600000000000000	0.0021	0.044	95.17	907	SNX10	5.2e+19	0.0069	0.14	95.17	907	SLC9A3R2	9500000000000000	0.0056	0.12	95.17	907	C1QA	1.8e+16	0.0088	0.18	95.17
908	RASSF6	9.3e+43	5.5e-06	0.00011	95.17	908	LILRB2	2.5e+39	0.00031	0.0064	95.17	908	TLE5	8.7e+22	0.0037	0.077	95.17	908	CHD1L	2600000000000000	0.0022	0.045	95.17	908	CNOT7	5.2e+19	0.0069	0.14	95.17	908	ZNF358	9600000000000000	0.0056	0.12	95.17	908	NRCAM	1.8e+16	0.0088	0.18	95.17
909	TMPRSS2	9.5e+43	5.5e-06	0.00011	95.16	909	SIRPB2	2.5e+39	0.00031	0.0064	95.16	909	ZNF93	8.7e+22	0.0037	0.077	95.16	909	TPSAB1	2600000000000000	0.0022	0.045	95.16	909	MGAT1	5.2e+19	0.0069	0.14	95.16	909	NLGN2	9700000000000000	0.0057	0.12	95.16	909	IPO13	1.8e+16	0.0089	0.18	95.16
910	KTN1	9.5e+43	5.5e-06	0.00011	95.15	910	HERPUD1	2.5e+39	0.00031	0.0064	95.15	910	CCL2	8.7e+22	0.0037	0.077	95.15	910	HPRT1	2700000000000000	0.0022	0.045	95.15	910	GAB3	5.2e+19	0.0069	0.14	95.15	910	ZNF609	9800000000000000	0.0057	0.12	95.15	910	TMEM168	1.8e+16	0.0089	0.18	95.15
911	RAD23A	9.5e+43	5.5e-06	0.00011	95.15	911	PLEK	2.6e+39	0.00032	0.0065	95.15	911	SRPRA	8.7e+22	0.0037	0.077	95.15	911	GTF2H2C	2700000000000000	0.0022	0.045	95.15	911	IFNGR2	5.2e+19	0.0069	0.14	95.15	911	CSDE1	9800000000000000	0.0057	0.12	95.15	911	SPRY4	1.8e+16	0.0089	0.18	95.15
912	CCDC6	9.6e+43	5.6e-06	0.00012	95.14	912	ATP8B2	2.6e+39	0.00032	0.0066	95.14	912	TKT	8.7e+22	0.0037	0.077	95.14	912	PDK3	2700000000000000	0.0022	0.045	95.14	912	TOMM5	5.2e+19	0.0069	0.14	95.14	912	UBP1	9800000000000000	0.0057	0.12	95.14	912	SPPL2A	1.8e+16	0.0089	0.18	95.14
913	TECR	1e+44	5.8e-06	0.00012	95.14	913	CTRC	2.7e+39	0.00032	0.0067	95.14	913	ERP44	8.9e+22	0.0038	0.078	95.14	913	COX17	2700000000000000	0.0022	0.045	95.14	913	PEA15	5.3e+19	0.007	0.14	95.14	913	LITAF	9800000000000000	0.0057	0.12	95.14	913	TXNL4A	1.8e+16	0.009	0.18	95.14
914	ATP9A	1e+44	5.8e-06	0.00012	95.13	914	JAML	2.7e+39	0.00033	0.0067	95.13	914	TACSTD2	8.9e+22	0.0038	0.078	95.13	914	KIAA1958	2700000000000000	0.0022	0.046	95.13	914	TBC1D9	5.3e+19	0.007	0.14	95.13	914	CHURC1	9900000000000000	0.0058	0.12	95.13	914	PSMB1	1.9e+16	0.009	0.18	95.13
915	PPP1R14B	1e+44	5.9e-06	0.00012	95.13	915	WDFY4	2.7e+39	0.00033	0.0067	95.13	915	TMEM140	9.1e+22	0.0038	0.079	95.13	915	EPB41L5	2800000000000000	0.0022	0.046	95.13	915	TMSB10	5.4e+19	0.0071	0.14	95.13	915	MAP3K6	1e+16	0.0058	0.12	95.13	915	DYNLRB1	1.9e+16	0.0091	0.19	95.13
916	MTHFS	1e+44	5.9e-06	0.00012	95.12	916	SLC46A3	2.7e+39	0.00033	0.0067	95.12	916	AKAP9	9.2e+22	0.0039	0.079	95.12	916	ZMYM2	2800000000000000	0.0022	0.046	95.12	916	CBX4	5.4e+19	0.0071	0.14	95.12	916	ZNF503	1e+16	0.0058	0.12	95.12	916	PPP1R15A	1.9e+16	0.0091	0.19	95.12
917	TNFRSF11A	1.1e+44	5.9e-06	0.00012	95.12	917	FAM20A	2.7e+39	0.00033	0.0068	95.12	917	SRGAP1	9.2e+22	0.0039	0.079	95.12	917	ABCC9	2800000000000000	0.0022	0.046	95.12	917	UBC	5.4e+19	0.0071	0.14	95.12	917	DMD	1e+16	0.0058	0.12	95.12	917	PLSCR4	1.9e+16	0.0091	0.19	95.12
918	SQLE	1.1e+44	6e-06	0.00012	95.11	918	GOPC	2.8e+39	0.00033	0.0068	95.11	918	AKAP8L	9.4e+22	0.0039	0.08	95.11	918	SERPINA1	2800000000000000	0.0023	0.046	95.11	918	GRAP	5.4e+19	0.0071	0.14	95.11	918	MARCH2	1e+16	0.0058	0.12	95.11	918	CNR1	1.9e+16	0.0092	0.19	95.11
919	ATP5F1E	1.1e+44	6.1e-06	0.00013	95.11	919	GASK1A	2.8e+39	0.00033	0.0068	95.11	919	CLDN7	9.5e+22	0.004	0.081	95.11	919	STXBP5L	2900000000000000	0.0023	0.047	95.11	919	DCAF16	5.4e+19	0.0071	0.14	95.11	919	ASAP2	1e+16	0.0058	0.12	95.11	919	TRIM8	1.9e+16	0.0092	0.19	95.11
920	TGIF1	1.1e+44	6.2e-06	0.00013	95.1	920	GSDME	2.8e+39	0.00034	0.0069	95.1	920	SARS	9.5e+22	0.004	0.081	95.1	920	HOMER2	2900000000000000	0.0023	0.047	95.1	920	EIF4B	5.4e+19	0.0071	0.14	95.1	920	COPZ2	1e+16	0.0059	0.12	95.1	920	PHF2	1.9e+16	0.0092	0.19	95.1
921	IDI1	1.1e+44	6.3e-06	0.00013	95.1	921	MAP4K1	2.9e+39	0.00034	0.0069	95.1	921	TRAM1	9.7e+22	0.004	0.082	95.1	921	DNAJA4	2900000000000000	0.0023	0.047	95.1	921	SLC1A3	5.4e+19	0.0071	0.14	95.1	921	ITIH5	1e+16	0.0059	0.12	95.1	921	LAPTM5	1.9e+16	0.0092	0.19	95.1
922	SLC20A1	1.2e+44	6.3e-06	0.00013	95.09	922	S100A11	2.9e+39	0.00035	0.007	95.09	922	CSDC2	9.7e+22	0.004	0.082	95.09	922	GABARAP	2900000000000000	0.0023	0.047	95.09	922	NLRC3	5.4e+19	0.0071	0.14	95.09	922	FBXL7	1e+16	0.0059	0.12	95.09	922	CTSK	1.9e+16	0.0092	0.19	95.09
923	BIK	1.2e+44	6.6e-06	0.00013	95.09	923	JPH2	3e+39	0.00035	0.0071	95.09	923	GABARAPL1	9.8e+22	0.004	0.082	95.09	923	IGFBP2	2900000000000000	0.0023	0.047	95.09	923	SHISAL2A	5.5e+19	0.0071	0.15	95.09	923	SELP	1e+16	0.0059	0.12	95.09	923	BTG1	1.9e+16	0.0093	0.19	95.09
924	ALS2CL	1.2e+44	6.6e-06	0.00013	95.08	924	SIGLEC1	3e+39	0.00035	0.0071	95.08	924	ZFP36L2	9.8e+22	0.004	0.082	95.08	924	PMVK	2900000000000000	0.0023	0.047	95.08	924	SLC15A3	5.5e+19	0.0072	0.15	95.08	924	MLF2	1e+16	0.006	0.12	95.08	924	RGL1	1.9e+16	0.0093	0.19	95.08
925	MICOS10	1.2e+44	6.6e-06	0.00013	95.07	925	KLF6	3.1e+39	0.00035	0.0072	95.07	925	AKR7A3	9.8e+22	0.0041	0.082	95.07	925	ADCY1	2900000000000000	0.0023	0.047	95.07	925	MLKL	5.5e+19	0.0072	0.15	95.07	925	NDUFA4L2	1e+16	0.006	0.12	95.07	925	UROD	1.9e+16	0.0093	0.19	95.07
926	ALG5	1.2e+44	6.6e-06	0.00013	95.07	926	EID1	3.1e+39	0.00036	0.0072	95.07	926	WNT4	9.8e+22	0.0041	0.082	95.07	926	PTGES2	2900000000000000	0.0023	0.047	95.07	926	SEL1L3	5.5e+19	0.0072	0.15	95.07	926	LAMA4	1.1e+16	0.006	0.12	95.07	926	B4GALNT4	1.9e+16	0.0093	0.19	95.07
927	ACACA	1.2e+44	6.7e-06	0.00014	95.06	927	FMO1	3.1e+39	0.00036	0.0072	95.06	927	RABL2B	9.8e+22	0.0041	0.082	95.06	927	DHX36	2900000000000000	0.0023	0.047	95.06	927	MRTO4	5.6e+19	0.0072	0.15	95.06	927	BAG2	1.1e+16	0.006	0.12	95.06	927	TIAM1	1.9e+16	0.0093	0.19	95.06
928	CDH17	1.3e+44	6.8e-06	0.00014	95.06	928	SAA1	3.1e+39	0.00036	0.0073	95.06	928	ARRDC3	9.9e+22	0.0041	0.082	95.06	928	TOM1L1	3000000000000000	0.0024	0.048	95.06	928	VCAN	5.6e+19	0.0072	0.15	95.06	928	DIAPH2	1.1e+16	0.006	0.12	95.06	928	MAX	2e+16	0.0093	0.19	95.06
929	PSMB8	1.3e+44	6.8e-06	0.00014	95.05	929	CD83	3.2e+39	0.00036	0.0074	95.05	929	ECHDC2	1e+23	0.0041	0.083	95.05	929	TMEM263	3000000000000000	0.0024	0.048	95.05	929	ZNF589	5.6e+19	0.0072	0.15	95.05	929	PRRC2A	1.1e+16	0.006	0.12	95.05	929	HSPB1	2e+16	0.0094	0.19	95.05
930	DYNLRB1	1.3e+44	6.9e-06	0.00014	95.05	930	BLID	3.2e+39	0.00037	0.0074	95.05	930	RASSF4	1e+23	0.0042	0.084	95.05	930	ZNF248	3000000000000000	0.0024	0.048	95.05	930	ITPR2	5.6e+19	0.0072	0.15	95.05	930	MEGF6	1.1e+16	0.006	0.12	95.05	930	ARHGEF2	2e+16	0.0094	0.19	95.05
931	TNFRSF12A	1.3e+44	6.9e-06	0.00014	95.04	931	RGS10	3.2e+39	0.00037	0.0074	95.04	931	MYLK2	1e+23	0.0042	0.084	95.04	931	SAT2	3000000000000000	0.0024	0.048	95.04	931	RUBCNL	5.6e+19	0.0072	0.15	95.04	931	BHLHE40	1.1e+16	0.006	0.12	95.04	931	C12ORF57	2e+16	0.0094	0.19	95.04
932	PTBP1	1.3e+44	6.9e-06	0.00014	95.04	932	SLC36A1	3.2e+39	0.00037	0.0074	95.04	932	POLDIP2	1.1e+23	0.0042	0.085	95.04	932	SETBP1	3000000000000000	0.0024	0.048	95.04	932	GOLM1	5.6e+19	0.0073	0.15	95.04	932	CALM3	1.1e+16	0.0061	0.12	95.04	932	CTSC	2e+16	0.0094	0.19	95.04
933	UBE2I	1.3e+44	6.9e-06	0.00014	95.03	933	ARMH4	3.2e+39	0.00037	0.0074	95.03	933	ZKSCAN1	1.1e+23	0.0042	0.085	95.03	933	JAZF1	3000000000000000	0.0024	0.049	95.03	933	ADARB1	5.7e+19	0.0073	0.15	95.03	933	ATP8B1	1.1e+16	0.0061	0.12	95.03	933	VSIG4	2e+16	0.0094	0.19	95.03
934	EIF3A	1.3e+44	7e-06	0.00014	95.03	934	SOGA1	3.3e+39	0.00037	0.0075	95.03	934	POLDIP3	1.1e+23	0.0043	0.086	95.03	934	ZNF462	3100000000000000	0.0024	0.049	95.03	934	CD209	5.7e+19	0.0073	0.15	95.03	934	S100A6	1.1e+16	0.0061	0.12	95.03	934	MAP1LC3B	2e+16	0.0095	0.19	95.03
935	ACP6	1.3e+44	7e-06	0.00014	95.02	935	PIM2	3.3e+39	0.00038	0.0075	95.02	935	PCK2	1.1e+23	0.0043	0.086	95.02	935	CPLX1	3100000000000000	0.0024	0.049	95.02	935	FXYD2	5.7e+19	0.0073	0.15	95.02	935	TENT5B	1.1e+16	0.0062	0.12	95.02	935	TMEM35B	2e+16	0.0095	0.19	95.02
936	TFDP1	1.4e+44	7.1e-06	0.00014	95.02	936	TENM3	3.4e+39	0.00038	0.0076	95.02	936	FAM189A1	1.1e+23	0.0043	0.086	95.02	936	CDK10	3100000000000000	0.0024	0.049	95.02	936	MIF4GD	5.7e+19	0.0073	0.15	95.02	936	ANPEP	1.1e+16	0.0063	0.13	95.02	936	SEC22C	2e+16	0.0095	0.19	95.02
937	MDH2	1.4e+44	7.1e-06	0.00014	95.01	937	POGLUT2	3.4e+39	0.00038	0.0076	95.01	937	TMED2	1.1e+23	0.0043	0.086	95.01	937	DDX5	3100000000000000	0.0024	0.049	95.01	937	ST8SIA1	5.7e+19	0.0073	0.15	95.01	937	PDZD4	1.1e+16	0.0063	0.13	95.01	937	AEBP1	2e+16	0.0095	0.19	95.01
938	GET4	1.4e+44	7.2e-06	0.00014	95.01	938	RAI14	3.4e+39	0.00038	0.0076	95.01	938	GPT2	1.1e+23	0.0043	0.087	95.01	938	UBL3	3100000000000000	0.0024	0.049	95.01	938	SRSF2	5.8e+19	0.0074	0.15	95.01	938	HNRNPDL	1.1e+16	0.0063	0.13	95.01	938	AL160269.1	2e+16	0.0096	0.19	95.01
939	PTP4A2	1.4e+44	7.3e-06	0.00015	95	939	CYTH3	3.4e+39	0.00038	0.0076	95	939	SDHA	1.1e+23	0.0044	0.087	95	939	PERP	3100000000000000	0.0024	0.049	95	939	RELCH	5.8e+19	0.0074	0.15	95	939	FEM1B	1.1e+16	0.0063	0.13	95	939	ELOVL5	2e+16	0.0096	0.19	95
940	NR2F6	1.4e+44	7.3e-06	0.00015	94.99	940	SVIL	3.5e+39	0.00038	0.0076	94.99	940	DSG2	1.1e+23	0.0044	0.088	94.99	940	POMGNT1	3100000000000000	0.0025	0.049	94.99	940	PARP12	5.8e+19	0.0074	0.15	94.99	940	APBB2	1.1e+16	0.0063	0.13	94.99	940	PTPN11	2e+16	0.0096	0.19	94.99
941	AP1S3	1.5e+44	7.4e-06	0.00015	94.99	941	HECW1	3.5e+39	0.00039	0.0077	94.99	941	CAMSAP3	1.1e+23	0.0044	0.088	94.99	941	FN3K	3100000000000000	0.0025	0.049	94.99	941	MOB1A	5.8e+19	0.0074	0.15	94.99	941	SPACA6	1.1e+16	0.0064	0.13	94.99	941	ZNF358	2e+16	0.0096	0.19	94.99
942	NAPA	1.5e+44	7.5e-06	0.00015	94.98	942	EGR1	3.5e+39	0.00039	0.0077	94.98	942	GOLGA8K	1.1e+23	0.0044	0.088	94.98	942	NYAP1	3100000000000000	0.0025	0.049	94.98	942	TMEM71	5.8e+19	0.0074	0.15	94.98	942	AUTS2	1.1e+16	0.0064	0.13	94.98	942	POLR2G	2e+16	0.0096	0.19	94.98
943	SLC7A11	1.5e+44	7.5e-06	0.00015	94.98	943	MILR1	3.5e+39	0.00039	0.0077	94.98	943	KCNJ5	1.1e+23	0.0044	0.088	94.98	943	EFCAB2	3100000000000000	0.0025	0.049	94.98	943	CTSE	5.8e+19	0.0075	0.15	94.98	943	TMEM200B	1.1e+16	0.0064	0.13	94.98	943	TEF	2.1e+16	0.0097	0.19	94.98
944	TNFSF10	1.5e+44	7.7e-06	0.00015	94.97	944	ACSL1	3.6e+39	0.00039	0.0078	94.97	944	SLC29A1	1.1e+23	0.0044	0.088	94.97	944	G3BP2	3100000000000000	0.0025	0.049	94.97	944	CD79B	5.9e+19	0.0075	0.15	94.97	944	NDST1	1.1e+16	0.0064	0.13	94.97	944	ERF	2.1e+16	0.0097	0.19	94.97
945	LAMA5	1.5e+44	7.7e-06	0.00015	94.97	945	CRISPLD1	3.6e+39	0.0004	0.0078	94.97	945	KCTD12	1.1e+23	0.0044	0.088	94.97	945	KSR2	3100000000000000	0.0025	0.049	94.97	945	FXYD5	5.9e+19	0.0075	0.15	94.97	945	TBX3	1.2e+16	0.0064	0.13	94.97	945	ARHGEF4	2.1e+16	0.0097	0.19	94.97
946	CDC42	1.6e+44	7.8e-06	0.00016	94.96	946	NID2	3.7e+39	0.0004	0.0079	94.96	946	ADGRA2	1.1e+23	0.0044	0.088	94.96	946	AKR7A2	3200000000000000	0.0025	0.049	94.96	946	CBLB	5.9e+19	0.0076	0.15	94.96	946	CRISP3	1.2e+16	0.0065	0.13	94.96	946	NAP1L1	2.1e+16	0.0097	0.19	94.96
947	GDF15	1.6e+44	7.9e-06	0.00016	94.96	947	NXPH3	3.8e+39	0.0004	0.008	94.96	947	CRYZ	1.1e+23	0.0044	0.088	94.96	947	HSPE1	3200000000000000	0.0025	0.049	94.96	947	IDO1	6e+19	0.0076	0.15	94.96	947	DNAJB6	1.2e+16	0.0066	0.13	94.96	947	TCIM	2.1e+16	0.0098	0.19	94.96
948	NCL	1.6e+44	7.9e-06	0.00016	94.95	948	NDST1	3.8e+39	0.0004	0.008	94.95	948	SLC29A4	1.1e+23	0.0045	0.088	94.95	948	DNAJC6	3200000000000000	0.0025	0.049	94.95	948	NUP85	6e+19	0.0076	0.15	94.95	948	COMP	1.2e+16	0.0066	0.13	94.95	948	TRAK2	2.1e+16	0.0098	0.19	94.95
949	CRYBG2	1.6e+44	8e-06	0.00016	94.95	949	IL10RA	3.9e+39	0.00041	0.0081	94.95	949	UBB	1.1e+23	0.0045	0.088	94.95	949	UBE2M	3200000000000000	0.0025	0.05	94.95	949	OGA	6.1e+19	0.0077	0.15	94.95	949	SLC7A2	1.2e+16	0.0066	0.13	94.95	949	ELK3	2.1e+16	0.0098	0.19	94.95
950	POLD2	1.6e+44	8.1e-06	0.00016	94.94	950	FPR1	3.9e+39	0.00041	0.0082	94.94	950	HNRNPH1	1.1e+23	0.0045	0.088	94.94	950	MAP3K15	3200000000000000	0.0025	0.05	94.94	950	GAS1	6.1e+19	0.0077	0.15	94.94	950	NDEL1	1.2e+16	0.0066	0.13	94.94	950	PAQR8	2.1e+16	0.0098	0.19	94.94
951	ANG	1.6e+44	8.1e-06	0.00016	94.94	951	CSF3R	3.9e+39	0.00041	0.0082	94.94	951	FAM13A	1.1e+23	0.0045	0.088	94.94	951	GAA	3200000000000000	0.0025	0.05	94.94	951	FAM53B	6.1e+19	0.0077	0.15	94.94	951	TM4SF1	1.2e+16	0.0067	0.13	94.94	951	SUCLA2	2.1e+16	0.0099	0.19	94.94
952	KHDC4	1.7e+44	8.1e-06	0.00016	94.93	952	SLA2	3.9e+39	0.00041	0.0082	94.93	952	DMKN	1.1e+23	0.0045	0.088	94.93	952	NSG1	3200000000000000	0.0025	0.05	94.93	952	EMP1	6.2e+19	0.0078	0.15	94.93	952	CHRD	1.2e+16	0.0067	0.13	94.93	952	ALKBH5	2.1e+16	0.0099	0.2	94.93
953	NT5C3A	1.7e+44	8.4e-06	0.00017	94.93	953	TRAM2	4e+39	0.00042	0.0083	94.93	953	ACAA1	1.1e+23	0.0045	0.088	94.93	953	NPTX2	3200000000000000	0.0025	0.05	94.93	953	PAPLN	6.2e+19	0.0078	0.15	94.93	953	TCEAL6	1.2e+16	0.0067	0.13	94.93	953	SLC26A2	2.1e+16	0.01	0.2	94.93
954	PLCD3	1.8e+44	8.5e-06	0.00017	94.92	954	FTO	4e+39	0.00042	0.0083	94.92	954	MAOA	1.1e+23	0.0045	0.088	94.92	954	COA3	3200000000000000	0.0025	0.05	94.92	954	TNC	6.2e+19	0.0078	0.15	94.92	954	DYNC1I1	1.2e+16	0.0067	0.13	94.92	954	VPS13C	2.1e+16	0.01	0.2	94.92
955	ATP2A2	1.8e+44	8.5e-06	0.00017	94.91	955	VAMP1	4e+39	0.00042	0.0083	94.91	955	EIF4A2	1.2e+23	0.0045	0.089	94.91	955	IFT74	3200000000000000	0.0025	0.05	94.91	955	HTT	6.2e+19	0.0078	0.15	94.91	955	TMSB4X	1.2e+16	0.0068	0.13	94.91	955	ATF3	2.2e+16	0.01	0.2	94.91
956	TMSB10	1.8e+44	8.5e-06	0.00017	94.91	956	ISG15	4e+39	0.00042	0.0083	94.91	956	EIF2AK3	1.2e+23	0.0045	0.089	94.91	956	RGS7	3300000000000000	0.0025	0.05	94.91	956	FGFR1OP2	6.2e+19	0.0078	0.15	94.91	956	FXYD6	1.3e+16	0.0068	0.13	94.91	956	SAMD4B	2.2e+16	0.01	0.2	94.91
957	ATP10B	1.8e+44	8.6e-06	0.00017	94.9	957	GNB3	4.1e+39	0.00043	0.0084	94.9	957	C13ORF46	1.2e+23	0.0046	0.09	94.9	957	PEG3	3300000000000000	0.0025	0.05	94.9	957	NEK6	6.2e+19	0.0078	0.15	94.9	957	CABP1	1.3e+16	0.0068	0.13	94.9	957	ZBTB44	2.2e+16	0.01	0.2	94.9
958	ARPC5L	1.8e+44	8.6e-06	0.00017	94.9	958	DOCK10	4.1e+39	0.00043	0.0084	94.9	958	CCDC30	1.2e+23	0.0046	0.091	94.9	958	MARCH6	3300000000000000	0.0025	0.05	94.9	958	COMP	6.3e+19	0.0079	0.15	94.9	958	PLEKHG3	1.3e+16	0.0068	0.13	94.9	958	TRIOBP	2.2e+16	0.01	0.2	94.9
959	HIST2H2AC	1.8e+44	8.6e-06	0.00017	94.89	959	BIN2	4.2e+39	0.00043	0.0085	94.89	959	SH3BP4	1.2e+23	0.0047	0.091	94.89	959	NME4	3300000000000000	0.0025	0.05	94.89	959	CTDP1	6.3e+19	0.0079	0.15	94.89	959	ISLR	1.3e+16	0.0068	0.13	94.89	959	PLEKHA3	2.2e+16	0.01	0.2	94.89
960	S100A13	1.8e+44	8.7e-06	0.00017	94.89	960	ASAP1	4.3e+39	0.00044	0.0086	94.89	960	HIST1H4E	1.2e+23	0.0047	0.091	94.89	960	REC8	3300000000000000	0.0026	0.05	94.89	960	SERPINH1	6.3e+19	0.0079	0.15	94.89	960	LMO2	1.3e+16	0.0069	0.13	94.89	960	PRRC2A	2.2e+16	0.01	0.2	94.89
961	KLK6	1.8e+44	8.7e-06	0.00017	94.88	961	RGS2	4.3e+39	0.00044	0.0086	94.88	961	NR6A1	1.2e+23	0.0047	0.091	94.88	961	TCEAL8	3300000000000000	0.0026	0.05	94.88	961	TAOK3	6.4e+19	0.0079	0.15	94.88	961	EIF3L	1.3e+16	0.0069	0.13	94.88	961	MFGE8	2.2e+16	0.01	0.2	94.88
962	LRRC59	1.9e+44	8.8e-06	0.00017	94.88	962	ARHGAP23	4.4e+39	0.00044	0.0087	94.88	962	ARHGDIG	1.2e+23	0.0047	0.091	94.88	962	CITED2	3300000000000000	0.0026	0.05	94.88	962	MARCKSL1	6.4e+19	0.008	0.15	94.88	962	NRIP2	1.3e+16	0.0069	0.13	94.88	962	TMEM140	2.2e+16	0.01	0.2	94.88
963	VMP1	1.9e+44	8.8e-06	0.00017	94.87	963	HS3ST3A1	4.6e+39	0.00046	0.009	94.87	963	CCL19	1.2e+23	0.0047	0.092	94.87	963	PHLDB3	3300000000000000	0.0026	0.05	94.87	963	STXBP2	6.4e+19	0.008	0.15	94.87	963	PURB	1.3e+16	0.0069	0.13	94.87	963	GFRA2	2.2e+16	0.01	0.2	94.87
964	XKR9	1.9e+44	8.9e-06	0.00017	94.87	964	NDN	4.8e+39	0.00047	0.0092	94.87	964	PLD1	1.3e+23	0.0048	0.093	94.87	964	PLPP5	3300000000000000	0.0026	0.05	94.87	964	ARHGEF6	6.4e+19	0.008	0.15	94.87	964	UBE2E2	1.3e+16	0.0069	0.14	94.87	964	KHSRP	2.2e+16	0.01	0.2	94.87
965	PDLIM1	1.9e+44	8.9e-06	0.00017	94.86	965	ZNF532	4.8e+39	0.00047	0.0092	94.86	965	FAU	1.3e+23	0.0048	0.093	94.86	965	AGBL4	3300000000000000	0.0026	0.05	94.86	965	CELA3A	6.4e+19	0.008	0.15	94.86	965	FMO2	1.3e+16	0.007	0.14	94.86	965	ANKRD50	2.3e+16	0.01	0.2	94.86
966	PSD4	1.9e+44	9e-06	0.00017	94.86	966	PBX3	4.8e+39	0.00047	0.0092	94.86	966	RNF167	1.3e+23	0.0048	0.093	94.86	966	WWOX	3400000000000000	0.0026	0.051	94.86	966	TIMP3	6.5e+19	0.008	0.16	94.86	966	PLTP	1.3e+16	0.007	0.14	94.86	966	MSL1	2.3e+16	0.01	0.2	94.86
967	BPNT1	2e+44	9.2e-06	0.00018	94.85	967	C1ORF54	4.8e+39	0.00047	0.0092	94.85	967	IGFBP5	1.3e+23	0.0048	0.093	94.85	967	HIST1H4D	3400000000000000	0.0026	0.051	94.85	967	LYPLA1	6.5e+19	0.008	0.16	94.85	967	DPYSL2	1.3e+16	0.007	0.14	94.85	967	CLIP3	2.3e+16	0.01	0.2	94.85
968	DNMBP	2e+44	9.3e-06	0.00018	94.85	968	ANO1	4.9e+39	0.00048	0.0092	94.85	968	CCDC186	1.3e+23	0.0048	0.093	94.85	968	B4GALT6	3400000000000000	0.0026	0.051	94.85	968	TMPO	6.5e+19	0.008	0.16	94.85	968	PDK4	1.3e+16	0.007	0.14	94.85	968	SASH1	2.3e+16	0.01	0.2	94.85
969	GALE	2.1e+44	9.4e-06	0.00018	94.84	969	MARCH1	5e+39	0.00048	0.0093	94.84	969	UGT2B15	1.3e+23	0.0048	0.093	94.84	969	RAP1GAP	3400000000000000	0.0026	0.051	94.84	969	ADAM28	6.5e+19	0.0081	0.16	94.84	969	DCUN1D3	1.3e+16	0.0071	0.14	94.84	969	CD47	2.3e+16	0.01	0.2	94.84
970	GPI	2.1e+44	9.6e-06	0.00019	94.84	970	VDR	5e+39	0.00048	0.0094	94.84	970	CHI3L1	1.3e+23	0.0048	0.093	94.84	970	FAM131C	3400000000000000	0.0026	0.051	94.84	970	RACK1	6.6e+19	0.0081	0.16	94.84	970	DIPK1A	1.3e+16	0.0071	0.14	94.84	970	RAD23B	2.3e+16	0.01	0.2	94.84
971	CTSH	2.1e+44	9.6e-06	0.00019	94.83	971	CREB3L1	5.1e+39	0.00049	0.0095	94.83	971	ADAMTS10	1.3e+23	0.0048	0.093	94.83	971	IFT46	3400000000000000	0.0026	0.051	94.83	971	PLD3	6.6e+19	0.0081	0.16	94.83	971	BCL9L	1.3e+16	0.0071	0.14	94.83	971	KANK4	2.3e+16	0.01	0.2	94.83
972	PLSCR1	2.1e+44	9.7e-06	0.00019	94.82	972	SIRPB1	5.2e+39	0.00049	0.0095	94.82	972	JTB	1.3e+23	0.0048	0.093	94.82	972	SCOC	3400000000000000	0.0026	0.051	94.82	972	ACTA2	6.6e+19	0.0081	0.16	94.82	972	SSBP3	1.3e+16	0.0071	0.14	94.82	972	ARHGAP42	2.3e+16	0.01	0.2	94.82
973	PIK3CB	2.2e+44	9.9e-06	0.00019	94.82	973	HSPA5	5.2e+39	0.0005	0.0096	94.82	973	DTNB	1.3e+23	0.0049	0.094	94.82	973	FOXA2	3500000000000000	0.0027	0.051	94.82	973	NINJ1	6.6e+19	0.0081	0.16	94.82	973	ZNF703	1.3e+16	0.0071	0.14	94.82	973	PNRC1	2.3e+16	0.01	0.2	94.82
974	TRADD	2.3e+44	1e-05	0.00019	94.81	974	ITM2A	5.3e+39	0.0005	0.0097	94.81	974	ERLIN2	1.3e+23	0.0049	0.094	94.81	974	STAG2	3500000000000000	0.0027	0.052	94.81	974	DEK	6.6e+19	0.0081	0.16	94.81	974	ANKRD35	1.3e+16	0.0072	0.14	94.81	974	AKT2	2.3e+16	0.011	0.2	94.81
975	GFPT1	2.3e+44	1e-05	0.0002	94.81	975	AMOTL1	5.4e+39	0.00051	0.0097	94.81	975	TP53INP1	1.3e+23	0.0049	0.095	94.81	975	SCARB2	3500000000000000	0.0027	0.052	94.81	975	KLF4	6.6e+19	0.0081	0.16	94.81	975	IER5L	1.4e+16	0.0072	0.14	94.81	975	ACOT7	2.3e+16	0.011	0.2	94.81
976	B3GALT5	2.3e+44	1e-05	0.0002	94.8	976	PTGIR	5.4e+39	0.00051	0.0097	94.8	976	NR2F1	1.3e+23	0.005	0.095	94.8	976	KLC2	3500000000000000	0.0027	0.052	94.8	976	HCK	6.6e+19	0.0081	0.16	94.8	976	CAPZA2	1.4e+16	0.0072	0.14	94.8	976	RAB7A	2.3e+16	0.011	0.2	94.8
977	PLEKHA7	2.3e+44	1e-05	0.0002	94.8	977	F3	5.4e+39	0.00051	0.0097	94.8	977	APCS	1.3e+23	0.005	0.095	94.8	977	CRADD	3500000000000000	0.0027	0.052	94.8	977	SPON2	6.7e+19	0.0082	0.16	94.8	977	RRAD	1.4e+16	0.0073	0.14	94.8	977	MMD	2.3e+16	0.011	0.2	94.8
978	SLC1A5	2.4e+44	1e-05	0.0002	94.79	978	RHOG	5.4e+39	0.00051	0.0097	94.79	978	ZNF219	1.3e+23	0.005	0.095	94.79	978	TMEM37	3600000000000000	0.0027	0.052	94.79	978	GNLY	6.7e+19	0.0082	0.16	94.79	978	PRMT2	1.4e+16	0.0073	0.14	94.79	978	ADNP	2.4e+16	0.011	0.2	94.79
979	HIST1H3I	2.4e+44	1.1e-05	0.0002	94.79	979	RASSF2	5.5e+39	0.00051	0.0098	94.79	979	PCDH17	1.3e+23	0.005	0.095	94.79	979	DUT	3600000000000000	0.0027	0.052	94.79	979	TMEM63A	6.7e+19	0.0082	0.16	94.79	979	GNG11	1.4e+16	0.0073	0.14	94.79	979	FOS	2.4e+16	0.011	0.2	94.79
980	HOXB6	2.4e+44	1.1e-05	0.0002	94.78	980	EPB41L2	5.6e+39	0.00052	0.0099	94.78	980	DERL3	1.3e+23	0.005	0.095	94.78	980	ARID3A	3600000000000000	0.0027	0.052	94.78	980	HBEGF	6.8e+19	0.0083	0.16	94.78	980	TPSAB1	1.4e+16	0.0073	0.14	94.78	980	CSDE1	2.4e+16	0.011	0.2	94.78
981	FAM91A1	2.4e+44	1.1e-05	0.0002	94.78	981	RORA	5.6e+39	0.00052	0.01	94.78	981	NPM2	1.4e+23	0.005	0.096	94.78	981	CPEB4	3600000000000000	0.0027	0.052	94.78	981	MICAL1	6.8e+19	0.0083	0.16	94.78	981	FARP1	1.4e+16	0.0073	0.14	94.78	981	BMI1	2.4e+16	0.011	0.21	94.78
982	NME1	2.5e+44	1.1e-05	0.0002	94.77	982	PHTF2	5.7e+39	0.00052	0.01	94.77	982	FCGBP	1.4e+23	0.005	0.096	94.77	982	SIPA1L2	3600000000000000	0.0027	0.052	94.77	982	PIGR	6.8e+19	0.0083	0.16	94.77	982	H1FX	1.4e+16	0.0073	0.14	94.77	982	STOM	2.4e+16	0.011	0.21	94.77
983	MARVELD2	2.5e+44	1.1e-05	0.00021	94.77	983	TMEM230	5.8e+39	0.00053	0.01	94.77	983	ANP32B	1.4e+23	0.0051	0.096	94.77	983	ECPAS	3600000000000000	0.0027	0.052	94.77	983	NKTR	6.8e+19	0.0083	0.16	94.77	983	TRAF5	1.4e+16	0.0074	0.14	94.77	983	HMCN1	2.4e+16	0.011	0.21	94.77
984	UQCR11	2.5e+44	1.1e-05	0.00021	94.76	984	ZFP36	5.9e+39	0.00053	0.01	94.76	984	ATRNL1	1.4e+23	0.0051	0.096	94.76	984	ZNF721	3600000000000000	0.0028	0.053	94.76	984	HAUS8	6.8e+19	0.0083	0.16	94.76	984	NACC2	1.4e+16	0.0075	0.14	94.76	984	RAB13	2.4e+16	0.011	0.21	94.76
985	B2M	2.5e+44	1.1e-05	0.00021	94.76	985	VCAM1	5.9e+39	0.00054	0.01	94.76	985	NIBAN1	1.4e+23	0.0051	0.096	94.76	985	CAMLG	3600000000000000	0.0028	0.053	94.76	985	BTG2	6.9e+19	0.0083	0.16	94.76	985	MUC5B	1.4e+16	0.0075	0.14	94.76	985	ZFP91	2.4e+16	0.011	0.21	94.76
986	SGSM3	2.5e+44	1.1e-05	0.00021	94.75	986	GLUL	6e+39	0.00054	0.01	94.75	986	AMT	1.4e+23	0.0051	0.097	94.75	986	LMBRD1	3600000000000000	0.0028	0.053	94.75	986	IL4I1	6.9e+19	0.0083	0.16	94.75	986	PIP5K1C	1.4e+16	0.0075	0.14	94.75	986	UBL5	2.4e+16	0.011	0.21	94.75
987	NDUFB3	2.6e+44	1.1e-05	0.00021	94.74	987	BMPR2	6.1e+39	0.00055	0.01	94.74	987	HES1	1.4e+23	0.0051	0.097	94.74	987	DNAH14	3700000000000000	0.0028	0.053	94.74	987	PPP4R2	6.9e+19	0.0084	0.16	94.74	987	TMEM120A	1.4e+16	0.0075	0.14	94.74	987	HLA-DOA	2.4e+16	0.011	0.21	94.74
988	FAM102A	2.6e+44	1.1e-05	0.00021	94.74	988	APBB1IP	6.1e+39	0.00055	0.01	94.74	988	TMEM51	1.4e+23	0.0051	0.097	94.74	988	RAB11A	3700000000000000	0.0028	0.053	94.74	988	FCHO1	6.9e+19	0.0084	0.16	94.74	988	NCKAP1	1.4e+16	0.0075	0.14	94.74	988	PTP4A2	2.4e+16	0.011	0.21	94.74
989	MTDH	2.6e+44	1.1e-05	0.00021	94.73	989	RAMP3	6.2e+39	0.00055	0.011	94.73	989	SCG2	1.4e+23	0.0051	0.097	94.73	989	MIF	3700000000000000	0.0028	0.053	94.73	989	GTPBP6	7e+19	0.0084	0.16	94.73	989	HLA-E	1.4e+16	0.0075	0.14	94.73	989	DAAM2	2.4e+16	0.011	0.21	94.73
990	CD59	2.6e+44	1.1e-05	0.00021	94.73	990	MFAP3L	6.3e+39	0.00056	0.011	94.73	990	TOMM7	1.4e+23	0.0052	0.098	94.73	990	C9ORF16	3800000000000000	0.0029	0.054	94.73	990	TREM2	7e+19	0.0084	0.16	94.73	990	SEPTIN5	1.4e+16	0.0075	0.14	94.73	990	ADAMTSL1	2.5e+16	0.011	0.21	94.73
991	SLIRP	2.7e+44	1.1e-05	0.00021	94.72	991	CLTCL1	6.3e+39	0.00056	0.011	94.72	991	MGAT4A	1.4e+23	0.0052	0.098	94.72	991	SLC8A1	3800000000000000	0.0029	0.054	94.72	991	TATDN2	7e+19	0.0084	0.16	94.72	991	YWHAH	1.4e+16	0.0075	0.14	94.72	991	PKIA	2.5e+16	0.011	0.21	94.72
992	SQOR	2.7e+44	1.1e-05	0.00021	94.72	992	MCL1	6.3e+39	0.00056	0.011	94.72	992	ZNF33A	1.4e+23	0.0052	0.098	94.72	992	ARID1B	3900000000000000	0.0029	0.055	94.72	992	LCK	7.1e+19	0.0085	0.16	94.72	992	HCFC1R1	1.4e+16	0.0075	0.14	94.72	992	CARD19	2.5e+16	0.011	0.21	94.72
993	TBC1D3C	2.7e+44	1.1e-05	0.00021	94.71	993	DKK2	6.5e+39	0.00057	0.011	94.71	993	KCTD3	1.4e+23	0.0052	0.098	94.71	993	CLCN4	3900000000000000	0.0029	0.055	94.71	993	RFX5	7.1e+19	0.0085	0.16	94.71	993	BRK1	1.4e+16	0.0076	0.14	94.71	993	AFAP1L1	2.5e+16	0.011	0.21	94.71
994	SEMA4G	2.8e+44	1.2e-05	0.00022	94.71	994	EIF4A1	6.7e+39	0.00058	0.011	94.71	994	TXN2	1.4e+23	0.0052	0.098	94.71	994	GOSR1	3900000000000000	0.0029	0.055	94.71	994	CD248	7.1e+19	0.0085	0.16	94.71	994	CHMP4B	1.5e+16	0.0076	0.14	94.71	994	MAGEH1	2.5e+16	0.011	0.21	94.71
995	PSMC6	2.8e+44	1.2e-05	0.00022	94.7	995	KRT17	6.7e+39	0.00058	0.011	94.7	995	CLPSL1	1.4e+23	0.0052	0.098	94.7	995	SLC43A2	3900000000000000	0.0029	0.055	94.7	995	POLR2J3	7.1e+19	0.0085	0.16	94.7	995	STK40	1.5e+16	0.0076	0.14	94.7	995	CYP2U1	2.5e+16	0.011	0.21	94.7
996	SELENOW	2.8e+44	1.2e-05	0.00022	94.7	996	ACVR2A	6.8e+39	0.00058	0.011	94.7	996	ST6GAL1	1.4e+23	0.0052	0.098	94.7	996	MTURN	4000000000000000	0.0029	0.055	94.7	996	TNFRSF9	7.1e+19	0.0085	0.16	94.7	996	FAM241A	1.5e+16	0.0076	0.14	94.7	996	SERF1B	2.5e+16	0.011	0.21	94.7
997	PCYT2	2.8e+44	1.2e-05	0.00022	94.69	997	CD69	6.9e+39	0.00059	0.011	94.69	997	TNXB	1.4e+23	0.0052	0.099	94.69	997	RCOR3	4000000000000000	0.003	0.056	94.69	997	DCK	7.3e+19	0.0086	0.16	94.69	997	ITGA9	1.5e+16	0.0076	0.14	94.69	997	ZIM2	2.6e+16	0.011	0.21	94.69
998	EFNA5	2.9e+44	1.2e-05	0.00022	94.69	998	SMO	6.9e+39	0.00059	0.011	94.69	998	TRIP6	1.5e+23	0.0053	0.099	94.69	998	FBXL16	4000000000000000	0.003	0.056	94.69	998	RAB4B	7.4e+19	0.0087	0.16	94.69	998	NOTCH2	1.5e+16	0.0076	0.14	94.69	998	ETFRF1	2.6e+16	0.011	0.21	94.69
999	KLC4	2.9e+44	1.2e-05	0.00022	94.68	999	AKR1A1	7e+39	0.0006	0.011	94.68	999	N4BP2L2	1.5e+23	0.0053	0.099	94.68	999	RDH11	4000000000000000	0.003	0.056	94.68	999	ADPGK	7.4e+19	0.0088	0.17	94.68	999	SOBP	1.5e+16	0.0077	0.14	94.68	999	HMGA1	2.6e+16	0.011	0.21	94.68
1000	BICDL2	2.9e+44	1.2e-05	0.00022	94.68	1000	SMTN	7.1e+39	0.0006	0.011	94.68	1000	DCTN3	1.5e+23	0.0053	0.099	94.68	1000	FXR1	4100000000000000	0.003	0.056	94.68	1000	SLC25A30	7.5e+19	0.0088	0.17	94.68	1000	RRAGA	1.5e+16	0.0077	0.14	94.68	1000	WDR86	2.6e+16	0.011	0.21	94.68
1001	C1GALT1	3e+44	1.2e-05	0.00023	94.67	1001	SMAP2	7.3e+39	0.00061	0.011	94.67	1001	PELI2	1.5e+23	0.0054	0.1	94.67	1001	RNF130	4100000000000000	0.003	0.057	94.67	1001	SERPINA3	7.5e+19	0.0088	0.17	94.67	1001	BAG3	1.5e+16	0.0077	0.14	94.67	1001	TRIP12	2.6e+16	0.011	0.21	94.67
1002	RNF103	3.1e+44	1.2e-05	0.00023	94.66	1002	DOK2	7.3e+39	0.00061	0.011	94.66	1002	KLF11	1.5e+23	0.0054	0.1	94.66	1002	CLSTN3	4200000000000000	0.0031	0.057	94.66	1002	LRPAP1	7.5e+19	0.0089	0.17	94.66	1002	SNAI2	1.5e+16	0.0077	0.14	94.66	1002	RNF11	2.6e+16	0.011	0.21	94.66
1003	RNPEPL1	3.1e+44	1.2e-05	0.00023	94.66	1003	CEBPD	7.4e+39	0.00062	0.012	94.66	1003	ANKRD65	1.5e+23	0.0054	0.1	94.66	1003	TSPYL1	4200000000000000	0.0031	0.058	94.66	1003	DDX21	7.6e+19	0.0089	0.17	94.66	1003	MYO9B	1.5e+16	0.0077	0.14	94.66	1003	HLA-DRB1	2.6e+16	0.011	0.21	94.66
1004	IGF2BP2	3.1e+44	1.2e-05	0.00023	94.65	1004	SIGLEC8	7.4e+39	0.00062	0.012	94.65	1004	PHC1	1.5e+23	0.0054	0.1	94.65	1004	PPM1A	4200000000000000	0.0031	0.058	94.65	1004	KDM6A	7.6e+19	0.0089	0.17	94.65	1004	VCAM1	1.5e+16	0.0078	0.15	94.65	1004	TANC1	2.6e+16	0.011	0.21	94.65
1005	HIST1H2BN	3.1e+44	1.3e-05	0.00023	94.65	1005	GLI1	7.5e+39	0.00062	0.012	94.65	1005	IFITM1	1.5e+23	0.0054	0.1	94.65	1005	ST7	4300000000000000	0.0031	0.058	94.65	1005	CFTR	7.6e+19	0.0089	0.17	94.65	1005	TCEAL1	1.5e+16	0.0079	0.15	94.65	1005	KTN1	2.6e+16	0.012	0.22	94.65
1006	RABGAP1L	3.1e+44	1.3e-05	0.00023	94.64	1006	NLGN2	7.5e+39	0.00062	0.012	94.64	1006	DDX58	1.5e+23	0.0055	0.1	94.64	1006	GPX4	4300000000000000	0.0031	0.059	94.64	1006	CEL	7.6e+19	0.0089	0.17	94.64	1006	GIMAP4	1.5e+16	0.0079	0.15	94.64	1006	SNX17	2.7e+16	0.012	0.22	94.64
1007	SUPT5H	3.1e+44	1.3e-05	0.00023	94.64	1007	SFMBT2	7.5e+39	0.00063	0.012	94.64	1007	MTNR1A	1.5e+23	0.0055	0.1	94.64	1007	GSTA4	4300000000000000	0.0031	0.059	94.64	1007	PHLDB1	7.7e+19	0.009	0.17	94.64	1007	SLC25A28	1.5e+16	0.0079	0.15	94.64	1007	ALDH1A1	2.7e+16	0.012	0.22	94.64
1008	OCIAD1	3.1e+44	1.3e-05	0.00023	94.63	1008	TRANK1	7.6e+39	0.00063	0.012	94.63	1008	TMEM120A	1.6e+23	0.0055	0.1	94.63	1008	GOLGA8M	4400000000000000	0.0032	0.059	94.63	1008	SLC31A1	7.8e+19	0.0091	0.17	94.63	1008	EEF2K	1.6e+16	0.0079	0.15	94.63	1008	ATP1B1	2.7e+16	0.012	0.22	94.63
1009	PSMG3	3.3e+44	1.3e-05	0.00024	94.63	1009	ZNF783	7.7e+39	0.00063	0.012	94.63	1009	HLA-DQA1	1.6e+23	0.0055	0.1	94.63	1009	ZNF451	4400000000000000	0.0032	0.059	94.63	1009	LGALS4	7.8e+19	0.0091	0.17	94.63	1009	MAP3K8	1.6e+16	0.008	0.15	94.63	1009	EGR3	2.7e+16	0.012	0.22	94.63
1010	MFSD10	3.3e+44	1.3e-05	0.00024	94.62	1010	GPC1	7.7e+39	0.00063	0.012	94.62	1010	SLIT2	1.6e+23	0.0055	0.1	94.62	1010	ATP5MC2	4400000000000000	0.0032	0.059	94.62	1010	PIK3R5	7.9e+19	0.0091	0.17	94.62	1010	PHB2	1.6e+16	0.008	0.15	94.62	1010	SEMA3G	2.7e+16	0.012	0.22	94.62
1011	DEGS2	3.3e+44	1.3e-05	0.00024	94.62	1011	FAM114A1	7.7e+39	0.00063	0.012	94.62	1011	KIAA1217	1.6e+23	0.0055	0.1	94.62	1011	SLIRP	4400000000000000	0.0032	0.059	94.62	1011	RNASE6	7.9e+19	0.0091	0.17	94.62	1011	MAST4	1.6e+16	0.008	0.15	94.62	1011	CIC	2.7e+16	0.012	0.22	94.62
1012	FUT4	3.3e+44	1.3e-05	0.00024	94.61	1012	LDB2	7.8e+39	0.00064	0.012	94.61	1012	UGCG	1.6e+23	0.0055	0.1	94.61	1012	DAPK2	4400000000000000	0.0032	0.059	94.61	1012	RMC1	7.9e+19	0.0091	0.17	94.61	1012	RHOC	1.6e+16	0.008	0.15	94.61	1012	PTP4A3	2.7e+16	0.012	0.22	94.61
1013	EIF3C	3.4e+44	1.3e-05	0.00024	94.61	1013	CYP26A1	7.8e+39	0.00064	0.012	94.61	1013	ANKRD10	1.6e+23	0.0056	0.1	94.61	1013	CATSPER2	4400000000000000	0.0032	0.059	94.61	1013	TFEC	8e+19	0.0092	0.17	94.61	1013	KALRN	1.6e+16	0.008	0.15	94.61	1013	VAT1L	2.7e+16	0.012	0.22	94.61
1014	TLE5	3.4e+44	1.3e-05	0.00025	94.6	1014	NAALADL1	7.9e+39	0.00064	0.012	94.6	1014	PHB2	1.6e+23	0.0056	0.1	94.6	1014	SESN1	4400000000000000	0.0032	0.059	94.6	1014	UNC93B1	8e+19	0.0092	0.17	94.6	1014	NR4A2	1.6e+16	0.0081	0.15	94.6	1014	SMOC2	2.7e+16	0.012	0.22	94.6
1015	ATP11B	3.4e+44	1.3e-05	0.00025	94.6	1015	HHIPL1	7.9e+39	0.00065	0.012	94.6	1015	QKI	1.6e+23	0.0056	0.1	94.6	1015	PPM1E	4400000000000000	0.0032	0.059	94.6	1015	COL4A4	8e+19	0.0092	0.17	94.6	1015	SHROOM4	1.6e+16	0.0081	0.15	94.6	1015	GALNT11	2.7e+16	0.012	0.22	94.6
1016	ATP2C1	3.4e+44	1.3e-05	0.00025	94.59	1016	TAGAP	8.1e+39	0.00065	0.012	94.59	1016	DPP7	1.6e+23	0.0056	0.1	94.59	1016	ZDHHC11B	4400000000000000	0.0032	0.059	94.59	1016	ST6GALNAC6	8.1e+19	0.0093	0.17	94.59	1016	PREX2	1.6e+16	0.0081	0.15	94.59	1016	STAT5A	2.7e+16	0.012	0.22	94.59
1017	NDUFB7	3.5e+44	1.4e-05	0.00025	94.58	1017	NPL	8.2e+39	0.00066	0.012	94.58	1017	LXN	1.6e+23	0.0057	0.1	94.58	1017	SNCB	4400000000000000	0.0032	0.059	94.58	1017	PLAAT4	8.1e+19	0.0093	0.17	94.58	1017	OBSL1	1.6e+16	0.0081	0.15	94.58	1017	AZIN2	2.7e+16	0.012	0.22	94.58
1018	ECHS1	3.5e+44	1.4e-05	0.00025	94.58	1018	SRGAP2C	8.2e+39	0.00066	0.012	94.58	1018	MZB1	1.6e+23	0.0057	0.1	94.58	1018	PRDX2	4400000000000000	0.0032	0.059	94.58	1018	ANKRD37	8.1e+19	0.0093	0.17	94.58	1018	TIMP3	1.6e+16	0.0081	0.15	94.58	1018	ATP8A1	2.8e+16	0.012	0.22	94.58
1019	TM4SF4	3.6e+44	1.4e-05	0.00025	94.57	1019	LSAMP	8.2e+39	0.00066	0.012	94.57	1019	TRIM22	1.6e+23	0.0057	0.1	94.57	1019	AJM1	4500000000000000	0.0032	0.059	94.57	1019	GSTK1	8.2e+19	0.0093	0.17	94.57	1019	CIRBP	1.6e+16	0.0082	0.15	94.57	1019	SHANK3	2.8e+16	0.012	0.22	94.57
1020	HNF4G	3.7e+44	1.4e-05	0.00026	94.57	1020	FGFR1OP2	8.3e+39	0.00066	0.012	94.57	1020	TDRP	1.6e+23	0.0057	0.1	94.57	1020	USP2	4500000000000000	0.0032	0.059	94.57	1020	HELB	8.2e+19	0.0094	0.17	94.57	1020	CCL14	1.6e+16	0.0082	0.15	94.57	1020	MAP7D1	2.8e+16	0.012	0.22	94.57
1021	HIGD2A	3.7e+44	1.4e-05	0.00026	94.56	1021	GATA3	8.3e+39	0.00066	0.012	94.56	1021	SMIM19	1.6e+23	0.0057	0.1	94.56	1021	ATN1	4500000000000000	0.0032	0.06	94.56	1021	TNIK	8.2e+19	0.0094	0.17	94.56	1021	NPIPA8	1.6e+16	0.0082	0.15	94.56	1021	RUNX2	2.8e+16	0.012	0.22	94.56
1022	KDELR1	3.8e+44	1.4e-05	0.00026	94.56	1022	TRIO	8.3e+39	0.00066	0.012	94.56	1022	ENPP2	1.7e+23	0.0057	0.11	94.56	1022	TNKS	4500000000000000	0.0033	0.06	94.56	1022	ZNF85	8.3e+19	0.0095	0.17	94.56	1022	PIP4K2A	1.6e+16	0.0083	0.15	94.56	1022	PLBD2	2.9e+16	0.012	0.22	94.56
1023	AK2	3.9e+44	1.5e-05	0.00027	94.55	1023	VSNL1	8.3e+39	0.00067	0.012	94.55	1023	TCF21	1.7e+23	0.0058	0.11	94.55	1023	SLC7A14	4500000000000000	0.0033	0.06	94.55	1023	GRN	8.3e+19	0.0095	0.17	94.55	1023	RAMP1	1.6e+16	0.0083	0.15	94.55	1023	SLC22A23	2.9e+16	0.012	0.22	94.55
1024	DEDD2	4e+44	1.5e-05	0.00027	94.55	1024	FILIP1L	8.4e+39	0.00067	0.012	94.55	1024	MS4A7	1.7e+23	0.0058	0.11	94.55	1024	IGIP	4600000000000000	0.0033	0.06	94.55	1024	IGHMBP2	8.4e+19	0.0095	0.17	94.55	1024	FGF1	1.6e+16	0.0083	0.15	94.55	1024	PLAAT4	2.9e+16	0.012	0.22	94.55
1025	ERRFI1	4.1e+44	1.5e-05	0.00027	94.54	1025	PPIC	8.5e+39	0.00067	0.012	94.54	1025	PSMB8	1.7e+23	0.0058	0.11	94.54	1025	CCT8	4600000000000000	0.0033	0.06	94.54	1025	CSTB	8.5e+19	0.0096	0.18	94.54	1025	FGF2	1.6e+16	0.0083	0.15	94.54	1025	IFIT3	2.9e+16	0.012	0.22	94.54
1026	STAU1	4.1e+44	1.5e-05	0.00027	94.54	1026	HK3	8.6e+39	0.00068	0.012	94.54	1026	CRACR2B	1.7e+23	0.0058	0.11	94.54	1026	SENP6	4600000000000000	0.0033	0.06	94.54	1026	PITPNC1	8.5e+19	0.0096	0.18	94.54	1026	TLE2	1.7e+16	0.0083	0.15	94.54	1026	MAP3K11	2.9e+16	0.012	0.22	94.54
1027	LRRC8A	4.1e+44	1.5e-05	0.00028	94.53	1027	SMCO3	8.9e+39	0.00069	0.013	94.53	1027	CLINT1	1.7e+23	0.0058	0.11	94.53	1027	RIMS2	4600000000000000	0.0033	0.06	94.53	1027	PSMA7	8.5e+19	0.0096	0.18	94.53	1027	ARHGAP6	1.7e+16	0.0083	0.15	94.53	1027	PDLIM2	2.9e+16	0.012	0.22	94.53
1028	RHOB	4.2e+44	1.5e-05	0.00028	94.53	1028	PLPP1	9e+39	0.0007	0.013	94.53	1028	BEX3	1.7e+23	0.0058	0.11	94.53	1028	CHD6	4700000000000000	0.0033	0.061	94.53	1028	TP53INP1	8.5e+19	0.0096	0.18	94.53	1028	HOXB3	1.7e+16	0.0083	0.15	94.53	1028	EIF5A	2.9e+16	0.012	0.22	94.53
1029	CYB561	4.2e+44	1.5e-05	0.00028	94.52	1029	CCDC3	9e+39	0.0007	0.013	94.52	1029	ST6GALNAC2	1.7e+23	0.0059	0.11	94.52	1029	ANAPC16	4700000000000000	0.0033	0.061	94.52	1029	TCF21	8.6e+19	0.0097	0.18	94.52	1029	DTX3	1.7e+16	0.0083	0.15	94.52	1029	MFAP3L	2.9e+16	0.012	0.22	94.52
1030	GRHL2	4.2e+44	1.5e-05	0.00028	94.52	1030	SORCS2	9.1e+39	0.0007	0.013	94.52	1030	MSRB1	1.7e+23	0.0059	0.11	94.52	1030	ATP5F1A	4700000000000000	0.0033	0.061	94.52	1030	VAMP5	8.7e+19	0.0097	0.18	94.52	1030	CNBP	1.7e+16	0.0084	0.15	94.52	1030	PLAT	2.9e+16	0.012	0.22	94.52
1031	TMEM258	4.2e+44	1.5e-05	0.00028	94.51	1031	ITM2B	9.5e+39	0.00072	0.013	94.51	1031	GMPR	1.7e+23	0.0059	0.11	94.51	1031	ASB16	4700000000000000	0.0034	0.061	94.51	1031	NECAP1	8.7e+19	0.0098	0.18	94.51	1031	RAB23	1.7e+16	0.0084	0.15	94.51	1031	ATP6AP2	2.9e+16	0.012	0.22	94.51
1032	SSBP1	4.3e+44	1.5e-05	0.00028	94.5	1032	GOLGA8R	9.6e+39	0.00072	0.013	94.5	1032	MAT2A	1.7e+23	0.0059	0.11	94.5	1032	PCDH17	4700000000000000	0.0034	0.061	94.5	1032	EIF3C	8.7e+19	0.0098	0.18	94.5	1032	NPTN	1.7e+16	0.0084	0.15	94.5	1032	PLTP	2.9e+16	0.012	0.22	94.5
1033	HMGB1	4.3e+44	1.6e-05	0.00028	94.5	1033	ISLR2	9.6e+39	0.00073	0.013	94.5	1033	UQCRC1	1.8e+23	0.006	0.11	94.5	1033	CAND2	4800000000000000	0.0034	0.062	94.5	1033	NPM1	8.8e+19	0.0098	0.18	94.5	1033	UNC5C	1.7e+16	0.0084	0.15	94.5	1033	HTT	2.9e+16	0.012	0.22	94.5
1034	ST6GALNAC1	4.3e+44	1.6e-05	0.00028	94.49	1034	RGS4	9.8e+39	0.00073	0.013	94.49	1034	CBFA2T3	1.8e+23	0.006	0.11	94.49	1034	QTRT1	4800000000000000	0.0034	0.062	94.49	1034	SAMD3	8.8e+19	0.0098	0.18	94.49	1034	OGA	1.7e+16	0.0085	0.15	94.49	1034	HEYL	2.9e+16	0.012	0.22	94.49
1035	HIST1H2AG	4.5e+44	1.6e-05	0.00029	94.49	1035	LTBP3	9.9e+39	0.00074	0.013	94.49	1035	RWDD1	1.8e+23	0.006	0.11	94.49	1035	PAFAH1B1	4900000000000000	0.0034	0.062	94.49	1035	MFSD1	8.8e+19	0.0098	0.18	94.49	1035	NRN1	1.7e+16	0.0085	0.15	94.49	1035	AIP	2.9e+16	0.012	0.22	94.49
1036	EEF1B2	4.5e+44	1.6e-05	0.00029	94.48	1036	TCEAL6	9.9e+39	0.00074	0.013	94.48	1036	MLYCD	1.8e+23	0.006	0.11	94.48	1036	SEPHS1	4900000000000000	0.0034	0.062	94.48	1036	SETSIP	8.8e+19	0.0098	0.18	94.48	1036	EIF1	1.7e+16	0.0085	0.15	94.48	1036	FLCN	2.9e+16	0.012	0.22	94.48
1037	SERBP1	4.6e+44	1.6e-05	0.0003	94.48	1037	NCF4	9.9e+39	0.00074	0.013	94.48	1037	PMPCB	1.8e+23	0.006	0.11	94.48	1037	SOX6	4900000000000000	0.0035	0.063	94.48	1037	CCDC88C	8.8e+19	0.0098	0.18	94.48	1037	CTNNB1	1.7e+16	0.0085	0.15	94.48	1037	C3ORF70	2.9e+16	0.012	0.22	94.48
1038	SUMO2	4.7e+44	1.6e-05	0.0003	94.47	1038	CTNNB1	9.9e+39	0.00074	0.013	94.47	1038	GATD3B	1.8e+23	0.006	0.11	94.47	1038	MTERF4	4900000000000000	0.0035	0.063	94.47	1038	DDX24	8.9e+19	0.0099	0.18	94.47	1038	THBD	1.7e+16	0.0085	0.15	94.47	1038	ZNF462	2.9e+16	0.012	0.22	94.47
1039	PPM1G	4.7e+44	1.7e-05	0.0003	94.47	1039	CAMK1D	1e+40	0.00074	0.013	94.47	1039	NFIX	1.8e+23	0.006	0.11	94.47	1039	GNAI2	4900000000000000	0.0035	0.063	94.47	1039	HIST1H2AE	8.9e+19	0.0099	0.18	94.47	1039	GPER1	1.7e+16	0.0086	0.15	94.47	1039	FGF2	2.9e+16	0.012	0.22	94.47
1040	DNAJB11	4.8e+44	1.7e-05	0.0003	94.46	1040	SIK1B	1e+40	0.00075	0.013	94.46	1040	RGS3	1.8e+23	0.0061	0.11	94.46	1040	ING3	5000000000000000	0.0035	0.063	94.46	1040	SMARCA2	8.9e+19	0.0099	0.18	94.46	1040	ADGRE5	1.7e+16	0.0086	0.15	94.46	1040	DNMT1	2.9e+16	0.012	0.22	94.46
1041	XRCC5	4.8e+44	1.7e-05	0.0003	94.46	1041	PDE1A	1e+40	0.00076	0.014	94.46	1041	RGS17	1.8e+23	0.0061	0.11	94.46	1041	CHMP3	5000000000000000	0.0035	0.063	94.46	1041	ICOS	8.9e+19	0.0099	0.18	94.46	1041	HSPA2	1.7e+16	0.0086	0.15	94.46	1041	ACVRL1	3e+16	0.012	0.22	94.46
1042	PA2G4	4.8e+44	1.7e-05	0.0003	94.45	1042	CLEC10A	1e+40	0.00077	0.014	94.45	1042	ZNF189	1.8e+23	0.0061	0.11	94.45	1042	SPIRE1	5000000000000000	0.0035	0.063	94.45	1042	TXK	8.9e+19	0.0099	0.18	94.45	1042	RBFOX2	1.7e+16	0.0086	0.15	94.45	1042	SMIM10	3e+16	0.012	0.22	94.45
1043	CHMP1B	4.8e+44	1.7e-05	0.0003	94.45	1043	KCNMB1	1.1e+40	0.00078	0.014	94.45	1043	WDR6	1.8e+23	0.0061	0.11	94.45	1043	RNF150	5000000000000000	0.0035	0.063	94.45	1043	LGALS3	8.9e+19	0.0099	0.18	94.45	1043	MED13L	1.7e+16	0.0086	0.15	94.45	1043	OAZ2	3e+16	0.013	0.23	94.45
1044	CENPX	4.8e+44	1.7e-05	0.0003	94.44	1044	ENOX1	1.1e+40	0.00078	0.014	94.44	1044	FRZB	1.9e+23	0.0062	0.11	94.44	1044	NDUFB8	5000000000000000	0.0035	0.063	94.44	1044	SARDH	9e+19	0.01	0.18	94.44	1044	FOXO3	1.7e+16	0.0086	0.15	94.44	1044	CLASP1	3e+16	0.013	0.23	94.44
1045	PANK3	4.8e+44	1.7e-05	0.0003	94.44	1045	CD300A	1.1e+40	0.00078	0.014	94.44	1045	DBI	1.9e+23	0.0063	0.11	94.44	1045	PLEKHA6	5000000000000000	0.0035	0.063	94.44	1045	SATB1	9.1e+19	0.01	0.18	94.44	1045	PHLDB1	1.7e+16	0.0086	0.15	94.44	1045	CLEC11A	3e+16	0.013	0.23	94.44
1046	HNRNPA3	4.9e+44	1.7e-05	0.0003	94.43	1046	AKT3	1.1e+40	0.00079	0.014	94.43	1046	RBM5	1.9e+23	0.0063	0.11	94.43	1046	ASB3	5100000000000000	0.0035	0.063	94.43	1046	ARRDC2	9.1e+19	0.01	0.18	94.43	1046	SLCO3A1	1.7e+16	0.0086	0.15	94.43	1046	APCDD1	3e+16	0.013	0.23	94.43
1047	CDHR2	4.9e+44	1.7e-05	0.0003	94.42	1047	LAMC1	1.1e+40	0.0008	0.014	94.42	1047	RTN3	1.9e+23	0.0063	0.11	94.42	1047	NDUFA13	5100000000000000	0.0035	0.063	94.42	1047	RASGRP1	9.2e+19	0.01	0.18	94.42	1047	HBA1	1.8e+16	0.0087	0.16	94.42	1047	ZFYVE16	3.1e+16	0.013	0.23	94.42
1048	SLC9A3R2	4.9e+44	1.7e-05	0.0003	94.42	1048	EOMES	1.1e+40	0.0008	0.014	94.42	1048	TBC1D5	1.9e+23	0.0063	0.11	94.42	1048	RAI2	5100000000000000	0.0036	0.064	94.42	1048	CLTB	9.2e+19	0.01	0.18	94.42	1048	STAC2	1.8e+16	0.0087	0.16	94.42	1048	ULK2	3.1e+16	0.013	0.23	94.42
1049	GRTP1	4.9e+44	1.7e-05	0.0003	94.41	1049	CPNE7	1.1e+40	0.0008	0.014	94.41	1049	TMEM220	1.9e+23	0.0063	0.11	94.41	1049	HIGD1B	5200000000000000	0.0036	0.064	94.41	1049	FBLN2	9.2e+19	0.01	0.18	94.41	1049	COBLL1	1.8e+16	0.0087	0.16	94.41	1049	MYL12B	3.1e+16	0.013	0.23	94.41
1050	TMEM9B	4.9e+44	1.7e-05	0.0003	94.41	1050	PITPNA	1.1e+40	0.00081	0.014	94.41	1050	GDF15	1.9e+23	0.0063	0.11	94.41	1050	FMN2	5200000000000000	0.0036	0.064	94.41	1050	CXCL9	9.2e+19	0.01	0.18	94.41	1050	PDK3	1.8e+16	0.0087	0.16	94.41	1050	ATP1B2	3.1e+16	0.013	0.23	94.41
1051	ZNF664	5e+44	1.7e-05	0.00031	94.4	1051	TMC8	1.2e+40	0.00082	0.015	94.4	1051	SETBP1	1.9e+23	0.0063	0.11	94.4	1051	SLC25A53	5300000000000000	0.0036	0.065	94.4	1051	POU2F2	9.2e+19	0.01	0.18	94.4	1051	TGFBR3	1.8e+16	0.0087	0.16	94.4	1051	CAPRIN1	3.1e+16	0.013	0.23	94.4
1052	TNKS1BP1	5.2e+44	1.8e-05	0.00031	94.4	1052	ALPL	1.2e+40	0.00083	0.015	94.4	1052	PERP	1.9e+23	0.0063	0.11	94.4	1052	HSPB11	5300000000000000	0.0036	0.065	94.4	1052	CCDC80	9.2e+19	0.01	0.18	94.4	1052	FRY	1.8e+16	0.0088	0.16	94.4	1052	RAB14	3.1e+16	0.013	0.23	94.4
1053	ZMIZ2	5.2e+44	1.8e-05	0.00031	94.39	1053	BTBD6	1.2e+40	0.00083	0.015	94.39	1053	QTRT1	1.9e+23	0.0063	0.11	94.39	1053	MPC2	5300000000000000	0.0037	0.065	94.39	1053	SVEP1	9.3e+19	0.01	0.18	94.39	1053	MAFF	1.8e+16	0.0089	0.16	94.39	1053	SECISBP2L	3.1e+16	0.013	0.23	94.39
1054	TMEM219	5.2e+44	1.8e-05	0.00031	94.39	1054	PLA1A	1.2e+40	0.00083	0.015	94.39	1054	NADK2	2e+23	0.0064	0.11	94.39	1054	HYOU1	5300000000000000	0.0037	0.065	94.39	1054	NPL	9.4e+19	0.01	0.18	94.39	1054	ST13	1.9e+16	0.009	0.16	94.39	1054	SHC4	3.1e+16	0.013	0.23	94.39
1055	DDX23	5.2e+44	1.8e-05	0.00031	94.38	1055	FCN1	1.2e+40	0.00083	0.015	94.38	1055	TPTE2	2e+23	0.0064	0.11	94.38	1055	C11ORF71	5500000000000000	0.0037	0.066	94.38	1055	BTN3A3	9.5e+19	0.01	0.18	94.38	1055	IGF1R	1.9e+16	0.009	0.16	94.38	1055	SPATA13	3.1e+16	0.013	0.23	94.38
1056	SLC39A4	5.3e+44	1.8e-05	0.00032	94.38	1056	S100A6	1.2e+40	0.00083	0.015	94.38	1056	LUM	2e+23	0.0064	0.11	94.38	1056	ZNF493	5500000000000000	0.0038	0.067	94.38	1056	TNS3	9.6e+19	0.01	0.18	94.38	1056	SIK1B	1.9e+16	0.0091	0.16	94.38	1056	YY1AP1	3.1e+16	0.013	0.23	94.38
1057	NDFIP2	5.5e+44	1.8e-05	0.00032	94.37	1057	OSM	1.2e+40	0.00083	0.015	94.37	1057	IFT22	2e+23	0.0064	0.11	94.37	1057	ARHGEF10L	5500000000000000	0.0038	0.067	94.37	1057	EPC1	9.6e+19	0.01	0.19	94.37	1057	NID1	1.9e+16	0.0091	0.16	94.37	1057	TMX4	3.1e+16	0.013	0.23	94.37
1058	BROX	5.5e+44	1.8e-05	0.00033	94.37	1058	SPIN1	1.2e+40	0.00084	0.015	94.37	1058	P2RX4	2e+23	0.0064	0.11	94.37	1058	GRIK5	5500000000000000	0.0038	0.067	94.37	1058	ABCC1	9.6e+19	0.01	0.19	94.37	1058	RGS2	1.9e+16	0.0091	0.16	94.37	1058	C1ORF43	3.2e+16	0.013	0.23	94.37
1059	RNPEP	5.6e+44	1.8e-05	0.00033	94.36	1059	KANK4	1.2e+40	0.00084	0.015	94.36	1059	MNS1	2e+23	0.0064	0.11	94.36	1059	STAT3	5600000000000000	0.0038	0.067	94.36	1059	GPR174	9.7e+19	0.01	0.19	94.36	1059	RTN4RL1	1.9e+16	0.0091	0.16	94.36	1059	XRCC5	3.2e+16	0.013	0.23	94.36
1060	MMP28	5.7e+44	1.9e-05	0.00033	94.36	1060	ITK	1.2e+40	0.00085	0.015	94.36	1060	SH2D3A	2e+23	0.0065	0.11	94.36	1060	FYB2	5600000000000000	0.0038	0.067	94.36	1060	DDX39A	9.8e+19	0.011	0.19	94.36	1060	GAB1	1.9e+16	0.0091	0.16	94.36	1060	TNFRSF1B	3.2e+16	0.013	0.23	94.36
1061	ARHGAP27	5.7e+44	1.9e-05	0.00033	94.35	1061	TCEAL4	1.2e+40	0.00085	0.015	94.35	1061	IER3	2e+23	0.0065	0.11	94.35	1061	ZNF32	5700000000000000	0.0038	0.068	94.35	1061	COL1A1	9.8e+19	0.011	0.19	94.35	1061	ANKS1B	1.9e+16	0.0091	0.16	94.35	1061	SSBP4	3.2e+16	0.013	0.23	94.35
1062	RANBP1	5.7e+44	1.9e-05	0.00033	94.34	1062	PIK3CD	1.3e+40	0.00086	0.015	94.34	1062	ST14	2e+23	0.0065	0.11	94.34	1062	SSTR2	5700000000000000	0.0039	0.068	94.34	1062	DGKQ	9.9e+19	0.011	0.19	94.34	1062	VEGFB	1.9e+16	0.0092	0.16	94.34	1062	PPM1F	3.2e+16	0.013	0.23	94.34
1063	RNF126	5.8e+44	1.9e-05	0.00034	94.34	1063	PTGFRN	1.3e+40	0.00087	0.015	94.34	1063	CCND2	2e+23	0.0065	0.11	94.34	1063	RHPN1	5700000000000000	0.0039	0.068	94.34	1063	SLC8B1	9.9e+19	0.011	0.19	94.34	1063	AMIGO2	1.9e+16	0.0092	0.16	94.34	1063	ASAP2	3.2e+16	0.013	0.23	94.34
1064	UHMK1	5.8e+44	1.9e-05	0.00034	94.33	1064	MEX3B	1.3e+40	0.00088	0.016	94.33	1064	SPAG4	2e+23	0.0065	0.11	94.33	1064	SYP	5700000000000000	0.0039	0.068	94.33	1064	FUCA1	9.9e+19	0.011	0.19	94.33	1064	INMT	1.9e+16	0.0093	0.16	94.33	1064	PARK7	3.3e+16	0.013	0.23	94.33
1065	PGC	5.9e+44	1.9e-05	0.00034	94.33	1065	PKIG	1.3e+40	0.00088	0.016	94.33	1065	SCNN1G	2e+23	0.0065	0.12	94.33	1065	ARL15	5700000000000000	0.0039	0.068	94.33	1065	GPR65	9.9e+19	0.011	0.19	94.33	1065	KCNS3	1.9e+16	0.0093	0.16	94.33	1065	APBB1	3.3e+16	0.013	0.23	94.33
1066	DUSP6	6.1e+44	2e-05	0.00035	94.32	1066	CNPY4	1.3e+40	0.00088	0.016	94.32	1066	SRSF5	2e+23	0.0066	0.12	94.32	1066	MTSS1	5800000000000000	0.0039	0.068	94.32	1066	ZZEF1	9.9e+19	0.011	0.19	94.32	1066	ARGLU1	2e+16	0.0095	0.17	94.32	1066	A4GALT	3.3e+16	0.013	0.23	94.32
1067	SLC35F5	6.3e+44	2e-05	0.00035	94.32	1067	ST5	1.3e+40	0.00089	0.016	94.32	1067	TMEM98	2.1e+23	0.0066	0.12	94.32	1067	COX11	5800000000000000	0.0039	0.069	94.32	1067	ITGAM	1e+20	0.011	0.19	94.32	1067	RARRES2	2e+16	0.0095	0.17	94.32	1067	CAMLG	3.3e+16	0.013	0.23	94.32
1068	TMEM92	6.3e+44	2e-05	0.00035	94.31	1068	ZBED1	1.3e+40	0.00089	0.016	94.31	1068	SPATA6L	2.1e+23	0.0066	0.12	94.31	1068	KCNB2	5800000000000000	0.0039	0.069	94.31	1068	HIST1H2BG	1e+20	0.011	0.19	94.31	1068	BCL2	2e+16	0.0096	0.17	94.31	1068	CFL1	3.3e+16	0.013	0.23	94.31
1069	EI24	6.4e+44	2e-05	0.00035	94.31	1069	CCL13	1.3e+40	0.00089	0.016	94.31	1069	CXCL2	2.1e+23	0.0066	0.12	94.31	1069	SUCO	5900000000000000	0.0039	0.069	94.31	1069	PLD2	1e+20	0.011	0.19	94.31	1069	CHST3	2e+16	0.0096	0.17	94.31	1069	SP1	3.3e+16	0.013	0.23	94.31
1070	SERP1	6.4e+44	2e-05	0.00036	94.3	1070	CYP7B1	1.4e+40	0.0009	0.016	94.3	1070	VEGFA	2.1e+23	0.0067	0.12	94.3	1070	PON3	5900000000000000	0.004	0.069	94.3	1070	CCNYL1	1e+20	0.011	0.19	94.3	1070	SLC25A12	2.1e+16	0.0097	0.17	94.3	1070	FIBIN	3.3e+16	0.013	0.23	94.3
1071	CES2	6.7e+44	2.1e-05	0.00037	94.3	1071	AKAP12	1.4e+40	0.0009	0.016	94.3	1071	CCDC47	2.1e+23	0.0067	0.12	94.3	1071	MATR3	5900000000000000	0.004	0.069	94.3	1071	S100A6	1e+20	0.011	0.19	94.3	1071	BMPR1A	2.1e+16	0.0097	0.17	94.3	1071	CCL2	3.3e+16	0.013	0.23	94.3
1072	HIST1H4C	6.8e+44	2.1e-05	0.00037	94.29	1072	AFAP1	1.4e+40	0.00091	0.016	94.29	1072	GDI2	2.1e+23	0.0067	0.12	94.29	1072	EML2	5900000000000000	0.004	0.069	94.29	1072	SYTL1	1e+20	0.011	0.19	94.29	1072	NPNT	2.1e+16	0.0097	0.17	94.29	1072	SOGA3	3.3e+16	0.013	0.23	94.29
1073	BZW2	6.8e+44	2.1e-05	0.00037	94.29	1073	FBXO17	1.4e+40	0.00091	0.016	94.29	1073	ALDOB	2.1e+23	0.0067	0.12	94.29	1073	HNF1A	6000000000000000	0.004	0.07	94.29	1073	ZNF331	1e+20	0.011	0.19	94.29	1073	MN1	2.1e+16	0.0097	0.17	94.29	1073	ERBB2	3.3e+16	0.013	0.23	94.29
1074	GTF2IRD1	6.8e+44	2.1e-05	0.00037	94.28	1074	RIN3	1.4e+40	0.00091	0.016	94.28	1074	TMBIM6	2.1e+23	0.0068	0.12	94.28	1074	HECW2	6000000000000000	0.004	0.07	94.28	1074	PCBP1	1e+20	0.011	0.19	94.28	1074	OSTM1	2.1e+16	0.0098	0.17	94.28	1074	CTBP1	3.3e+16	0.013	0.23	94.28
1075	CHTOP	6.9e+44	2.1e-05	0.00037	94.28	1075	COLGALT1	1.4e+40	0.00092	0.016	94.28	1075	SLC5A9	2.1e+23	0.0068	0.12	94.28	1075	RBFOX2	6000000000000000	0.004	0.07	94.28	1075	C4B	1e+20	0.011	0.19	94.28	1075	SH3PXD2B	2.1e+16	0.0098	0.17	94.28	1075	AK1	3.3e+16	0.014	0.24	94.28
1076	NDUFB9	6.9e+44	2.1e-05	0.00037	94.27	1076	NCS1	1.4e+40	0.00092	0.016	94.27	1076	UQCRQ	2.2e+23	0.0068	0.12	94.27	1076	FOXO1	6100000000000000	0.004	0.07	94.27	1076	SOD3	1e+20	0.011	0.19	94.27	1076	FOXF1	2.1e+16	0.0098	0.17	94.27	1076	SLFN5	3.3e+16	0.014	0.24	94.27
1077	VDAC3	6.9e+44	2.1e-05	0.00037	94.26	1077	TSHZ3	1.4e+40	0.00092	0.016	94.26	1077	TTC39C	2.2e+23	0.0068	0.12	94.26	1077	UBB	6100000000000000	0.004	0.07	94.26	1077	ETV3	1e+20	0.011	0.19	94.26	1077	TRPV2	2.1e+16	0.0098	0.17	94.26	1077	MYEF2	3.4e+16	0.014	0.24	94.26
1078	STEAP3	6.9e+44	2.1e-05	0.00037	94.26	1078	CD72	1.4e+40	0.00092	0.016	94.26	1078	NTN4	2.2e+23	0.0068	0.12	94.26	1078	KIFC2	6100000000000000	0.0041	0.071	94.26	1078	PRSS1	1.1e+20	0.011	0.19	94.26	1078	CPXM2	2.1e+16	0.0098	0.17	94.26	1078	SERBP1	3.4e+16	0.014	0.24	94.26
1079	SEPTIN9	7e+44	2.1e-05	0.00037	94.25	1079	TMSB4X	1.4e+40	0.00092	0.016	94.25	1079	GOLGA7B	2.2e+23	0.0069	0.12	94.25	1079	PCNX2	6200000000000000	0.0041	0.071	94.25	1079	RBP5	1.1e+20	0.011	0.19	94.25	1079	CCT7	2.1e+16	0.0098	0.17	94.25	1079	ENO2	3.4e+16	0.014	0.24	94.25
1080	AP3D1	7.2e+44	2.2e-05	0.00038	94.25	1080	SCG2	1.4e+40	0.00093	0.016	94.25	1080	IFI6	2.2e+23	0.0069	0.12	94.25	1080	TMEM74B	6200000000000000	0.0041	0.071	94.25	1080	PGC	1.1e+20	0.011	0.19	94.25	1080	IRF2BP2	2.1e+16	0.0099	0.17	94.25	1080	MT1M	3.4e+16	0.014	0.24	94.25
1081	ZBTB7B	7.3e+44	2.2e-05	0.00038	94.24	1081	BMP8A	1.4e+40	0.00093	0.016	94.24	1081	ECHDC3	2.2e+23	0.0069	0.12	94.24	1081	H1FX	6200000000000000	0.0041	0.071	94.24	1081	POSTN	1.1e+20	0.011	0.19	94.24	1081	SRL	2.1e+16	0.0099	0.17	94.24	1081	KIFAP3	3.4e+16	0.014	0.24	94.24
1082	ATP5MG	7.4e+44	2.2e-05	0.00039	94.24	1082	FAM118A	1.5e+40	0.00095	0.016	94.24	1082	HIST1H4C	2.2e+23	0.007	0.12	94.24	1082	NKX6-3	6200000000000000	0.0041	0.071	94.24	1082	TSPAN32	1.1e+20	0.011	0.19	94.24	1082	SLC8A1	2.1e+16	0.0099	0.17	94.24	1082	BRK1	3.4e+16	0.014	0.24	94.24
1083	PDAP1	7.4e+44	2.2e-05	0.00039	94.23	1083	AQP1	1.5e+40	0.00095	0.016	94.23	1083	HDHD2	2.3e+23	0.007	0.12	94.23	1083	DCTN4	6200000000000000	0.0041	0.071	94.23	1083	SH3BGRL	1.1e+20	0.011	0.19	94.23	1083	JCHAIN	2.1e+16	0.0099	0.17	94.23	1083	GDI1	3.4e+16	0.014	0.24	94.23
1084	MOB4	7.4e+44	2.2e-05	0.00039	94.23	1084	ST6GAL2	1.5e+40	0.00096	0.017	94.23	1084	OGT	2.3e+23	0.0071	0.12	94.23	1084	NEXMIF	6300000000000000	0.0041	0.071	94.23	1084	LAT	1.1e+20	0.011	0.19	94.23	1084	PYGM	2.1e+16	0.01	0.17	94.23	1084	RAB2A	3.4e+16	0.014	0.24	94.23
1085	ANO1	7.5e+44	2.3e-05	0.00039	94.22	1085	CD86	1.5e+40	0.00097	0.017	94.22	1085	KLF9	2.3e+23	0.0072	0.12	94.22	1085	TIAM1	6300000000000000	0.0041	0.071	94.22	1085	HIC1	1.1e+20	0.011	0.19	94.22	1085	SDK1	2.1e+16	0.01	0.17	94.22	1085	SPG21	3.4e+16	0.014	0.24	94.22
1086	MMP15	7.5e+44	2.3e-05	0.00039	94.22	1086	PRDM6	1.6e+40	0.00098	0.017	94.22	1086	MPP7	2.3e+23	0.0072	0.12	94.22	1086	NAA38	6400000000000000	0.0042	0.072	94.22	1086	BRWD1	1.1e+20	0.011	0.19	94.22	1086	ZBTB7A	2.2e+16	0.01	0.17	94.22	1086	RHEB	3.4e+16	0.014	0.24	94.22
1087	THEM6	7.6e+44	2.3e-05	0.00039	94.21	1087	SELENOP	1.6e+40	0.00098	0.017	94.21	1087	WAC	2.4e+23	0.0072	0.12	94.21	1087	VWA1	6400000000000000	0.0042	0.072	94.21	1087	CLASP2	1.1e+20	0.011	0.2	94.21	1087	CASKIN2	2.2e+16	0.01	0.17	94.21	1087	COBL	3.4e+16	0.014	0.24	94.21
1088	COA3	7.6e+44	2.3e-05	0.00039	94.21	1088	MS4A4A	1.6e+40	0.00099	0.017	94.21	1088	HSD17B2	2.4e+23	0.0072	0.12	94.21	1088	ASCC3	6400000000000000	0.0042	0.073	94.21	1088	FERMT2	1.1e+20	0.011	0.2	94.21	1088	MIDN	2.2e+16	0.01	0.17	94.21	1088	ADAMTS9	3.4e+16	0.014	0.24	94.21
1089	P4HB	7.8e+44	2.3e-05	0.0004	94.2	1089	MMP17	1.6e+40	0.001	0.017	94.2	1089	SLC39A8	2.4e+23	0.0073	0.12	94.2	1089	ZCRB1	6400000000000000	0.0042	0.073	94.2	1089	MUC4	1.1e+20	0.011	0.2	94.2	1089	SASH1	2.2e+16	0.01	0.17	94.2	1089	NRSN2	3.4e+16	0.014	0.24	94.2
1090	PPP1R11	7.9e+44	2.3e-05	0.0004	94.2	1090	SCARF1	1.6e+40	0.001	0.017	94.2	1090	EIF3H	2.4e+23	0.0073	0.12	94.2	1090	DDX25	6500000000000000	0.0042	0.073	94.2	1090	CORO7	1.1e+20	0.011	0.2	94.2	1090	SDC2	2.2e+16	0.01	0.17	94.2	1090	PDPN	3.4e+16	0.014	0.24	94.2
1091	LRRC1	7.9e+44	2.3e-05	0.0004	94.19	1091	CDH5	1.6e+40	0.001	0.017	94.19	1091	PROS1	2.4e+23	0.0073	0.12	94.19	1091	CRY2	6600000000000000	0.0043	0.073	94.19	1091	EIF3G	1.1e+20	0.012	0.2	94.19	1091	PINK1	2.2e+16	0.01	0.17	94.19	1091	PLEKHO1	3.5e+16	0.014	0.24	94.19
1092	C9ORF152	7.9e+44	2.3e-05	0.0004	94.18	1092	GNG11	1.6e+40	0.001	0.017	94.18	1092	CMC4	2.4e+23	0.0073	0.12	94.18	1092	LLGL2	6600000000000000	0.0043	0.074	94.18	1092	FBXO33	1.1e+20	0.012	0.2	94.18	1092	EEF1G	2.2e+16	0.01	0.18	94.18	1092	RUFY3	3.5e+16	0.014	0.24	94.18
1093	MELTF	8e+44	2.4e-05	0.0004	94.18	1093	ZNF469	1.7e+40	0.001	0.017	94.18	1093	CTSF	2.4e+23	0.0073	0.12	94.18	1093	S100B	6600000000000000	0.0043	0.074	94.18	1093	LGALS1	1.1e+20	0.012	0.2	94.18	1093	DSEL	2.2e+16	0.01	0.18	94.18	1093	TFPI2	3.5e+16	0.014	0.24	94.18
1094	RAB10	8.1e+44	2.4e-05	0.00041	94.17	1094	ZNF668	1.7e+40	0.001	0.017	94.17	1094	NBPF15	2.4e+23	0.0073	0.12	94.17	1094	MINK1	6700000000000000	0.0043	0.074	94.17	1094	MMP2	1.1e+20	0.012	0.2	94.17	1094	ARMCX1	2.2e+16	0.01	0.18	94.17	1094	HPCAL1	3.5e+16	0.014	0.24	94.17
1095	HSPH1	8.3e+44	2.4e-05	0.00041	94.17	1095	C1QTNF1	1.7e+40	0.001	0.017	94.17	1095	DNASE1	2.4e+23	0.0073	0.12	94.17	1095	FTO	6700000000000000	0.0043	0.074	94.17	1095	OASL	1.1e+20	0.012	0.2	94.17	1095	TMEM159	2.2e+16	0.01	0.18	94.17	1095	THY1	3.5e+16	0.014	0.24	94.17
1096	POLR2J3	8.3e+44	2.4e-05	0.00041	94.16	1096	DTX1	1.7e+40	0.001	0.017	94.16	1096	CADM1	2.4e+23	0.0073	0.12	94.16	1096	NELFCD	6700000000000000	0.0043	0.074	94.16	1096	PLCG2	1.1e+20	0.012	0.2	94.16	1096	UNC45A	2.2e+16	0.01	0.18	94.16	1096	GRP	3.5e+16	0.014	0.24	94.16
1097	EIF4G2	8.7e+44	2.5e-05	0.00043	94.16	1097	MPP1	1.7e+40	0.001	0.017	94.16	1097	KRTCAP3	2.4e+23	0.0073	0.12	94.16	1097	HS6ST3	6800000000000000	0.0044	0.075	94.16	1097	GNAI2	1.1e+20	0.012	0.2	94.16	1097	TBC1D2B	2.2e+16	0.01	0.18	94.16	1097	SULF2	3.6e+16	0.014	0.24	94.16
1098	PPP2R5A	8.8e+44	2.5e-05	0.00043	94.15	1098	MAGEH1	1.7e+40	0.001	0.018	94.15	1098	NFKBIZ	2.4e+23	0.0073	0.12	94.15	1098	ARG2	6800000000000000	0.0044	0.075	94.15	1098	APH1A	1.1e+20	0.012	0.2	94.15	1098	RGS7BP	2.2e+16	0.01	0.18	94.15	1098	P2RX7	3.6e+16	0.014	0.24	94.15
1099	RBM3	8.8e+44	2.5e-05	0.00043	94.15	1099	ADCY7	1.7e+40	0.001	0.018	94.15	1099	RAMP3	2.4e+23	0.0073	0.12	94.15	1099	LARP1	6800000000000000	0.0044	0.075	94.15	1099	ANKRD13A	1.2e+20	0.012	0.2	94.15	1099	ECE1	2.3e+16	0.01	0.18	94.15	1099	SELENOW	3.6e+16	0.014	0.24	94.15
1100	DPY19L1	8.8e+44	2.5e-05	0.00043	94.14	1100	ARHGAP1	1.7e+40	0.001	0.018	94.14	1100	PAK3	2.4e+23	0.0073	0.12	94.14	1100	MAU2	6800000000000000	0.0044	0.075	94.14	1100	S100A14	1.2e+20	0.012	0.2	94.14	1100	CES1	2.3e+16	0.01	0.18	94.14	1100	TMEM263	3.6e+16	0.014	0.24	94.14
1101	GTF3C6	8.9e+44	2.5e-05	0.00043	94.14	1101	IL2RA	1.8e+40	0.001	0.018	94.14	1101	MACO1	2.5e+23	0.0074	0.13	94.14	1101	OGFOD3	6900000000000000	0.0044	0.075	94.14	1101	PLEKHA2	1.2e+20	0.012	0.2	94.14	1101	ARAP3	2.3e+16	0.01	0.18	94.14	1101	RTN3	3.6e+16	0.014	0.24	94.14
1102	RHEB	8.9e+44	2.5e-05	0.00043	94.13	1102	HIST1H4F	1.8e+40	0.0011	0.018	94.13	1102	SLC7A2	2.5e+23	0.0074	0.13	94.13	1102	PAPPA2	7000000000000000	0.0045	0.076	94.13	1102	GOLPH3	1.2e+20	0.012	0.2	94.13	1102	KIF1BP	2.3e+16	0.01	0.18	94.13	1102	EIF5B	3.6e+16	0.014	0.24	94.13
1103	NONO	9e+44	2.5e-05	0.00043	94.13	1103	CCL11	1.8e+40	0.0011	0.018	94.13	1103	BCL6	2.5e+23	0.0075	0.13	94.13	1103	UQCRB	7000000000000000	0.0045	0.076	94.13	1103	S100A10	1.2e+20	0.012	0.2	94.13	1103	NBEAL1	2.3e+16	0.01	0.18	94.13	1103	PEPD	3.6e+16	0.014	0.24	94.13
1104	FZD5	9e+44	2.5e-05	0.00043	94.12	1104	CUEDC2	1.8e+40	0.0011	0.018	94.12	1104	CUTA	2.5e+23	0.0075	0.13	94.12	1104	STAU2	7000000000000000	0.0045	0.076	94.12	1104	FAM49B	1.2e+20	0.012	0.2	94.12	1104	SH3PXD2A	2.3e+16	0.011	0.18	94.12	1104	SNTB1	3.6e+16	0.014	0.24	94.12
1105	COTL1	9e+44	2.5e-05	0.00043	94.12	1105	SLC8A1	1.8e+40	0.0011	0.018	94.12	1105	SEC14L6	2.5e+23	0.0075	0.13	94.12	1105	SLC25A27	7000000000000000	0.0045	0.076	94.12	1105	MCM6	1.2e+20	0.012	0.2	94.12	1105	SPTAN1	2.3e+16	0.011	0.18	94.12	1105	MPHOSPH8	3.6e+16	0.014	0.24	94.12
1106	ZKSCAN1	9e+44	2.6e-05	0.00043	94.11	1106	PREX2	1.9e+40	0.0011	0.019	94.11	1106	PACRG	2.5e+23	0.0075	0.13	94.11	1106	TGFBR3	7000000000000000	0.0045	0.076	94.11	1106	CD226	1.2e+20	0.012	0.2	94.11	1106	SERINC1	2.3e+16	0.011	0.18	94.11	1106	TLE5	3.7e+16	0.014	0.24	94.11
1107	NECTIN2	9.1e+44	2.6e-05	0.00043	94.1	1107	RAB3B	2e+40	0.0011	0.019	94.1	1107	CRYAB	2.6e+23	0.0076	0.13	94.1	1107	ACACA	7000000000000000	0.0045	0.076	94.1	1107	MYO5A	1.2e+20	0.012	0.2	94.1	1107	LATS2	2.3e+16	0.011	0.18	94.1	1107	GXYLT2	3.7e+16	0.014	0.24	94.1
1108	EHBP1L1	9.2e+44	2.6e-05	0.00044	94.1	1108	CHST15	2e+40	0.0011	0.019	94.1	1108	MAN1C1	2.6e+23	0.0076	0.13	94.1	1108	PPP6R2	7100000000000000	0.0045	0.076	94.1	1108	CCDC130	1.2e+20	0.012	0.2	94.1	1108	ARPC1A	2.3e+16	0.011	0.18	94.1	1108	SCN1B	3.7e+16	0.014	0.25	94.1
1109	CMTM4	9.2e+44	2.6e-05	0.00044	94.09	1109	GLI2	2.1e+40	0.0012	0.02	94.09	1109	PDIA5	2.6e+23	0.0076	0.13	94.09	1109	SSH2	7100000000000000	0.0045	0.076	94.09	1109	NARS	1.2e+20	0.012	0.2	94.09	1109	CC2D2A	2.3e+16	0.011	0.18	94.09	1109	QDPR	3.7e+16	0.014	0.25	94.09
1110	SLC22A18	9.2e+44	2.6e-05	0.00044	94.09	1110	CDK2AP1	2.1e+40	0.0012	0.02	94.09	1110	ZNF655	2.6e+23	0.0077	0.13	94.09	1110	HLA-A	7100000000000000	0.0045	0.077	94.09	1110	CWC25	1.2e+20	0.012	0.2	94.09	1110	ADGRL2	2.3e+16	0.011	0.18	94.09	1110	IFNAR2	3.7e+16	0.015	0.25	94.09
1111	COX16	9.3e+44	2.6e-05	0.00044	94.08	1111	NPC2	2.1e+40	0.0012	0.02	94.08	1111	WWOX	2.6e+23	0.0077	0.13	94.08	1111	FBXO41	7100000000000000	0.0045	0.077	94.08	1111	HK2	1.2e+20	0.012	0.2	94.08	1111	LYNX1	2.3e+16	0.011	0.18	94.08	1111	FRMD5	3.7e+16	0.015	0.25	94.08
1112	CDK18	9.4e+44	2.6e-05	0.00044	94.08	1112	KCNJ8	2.2e+40	0.0012	0.02	94.08	1112	SHMT1	2.6e+23	0.0077	0.13	94.08	1112	EPM2AIP1	7100000000000000	0.0045	0.077	94.08	1112	TMEM259	1.2e+20	0.012	0.2	94.08	1112	KCTD15	2.3e+16	0.011	0.18	94.08	1112	KLF6	3.7e+16	0.015	0.25	94.08
1113	CD9	9.6e+44	2.6e-05	0.00045	94.07	1113	ABCA9	2.2e+40	0.0012	0.02	94.07	1113	ADHFE1	2.6e+23	0.0077	0.13	94.07	1113	VPS26B	7200000000000000	0.0046	0.077	94.07	1113	XPC	1.2e+20	0.012	0.21	94.07	1113	AKT1S1	2.4e+16	0.011	0.18	94.07	1113	CSGALNACT2	3.7e+16	0.015	0.25	94.07
1114	ERH	9.9e+44	2.7e-05	0.00046	94.07	1114	REG3A	2.4e+40	0.0013	0.021	94.07	1114	ZC3H12A	2.6e+23	0.0078	0.13	94.07	1114	NKTR	7200000000000000	0.0046	0.077	94.07	1114	FIG4	1.2e+20	0.012	0.21	94.07	1114	FAM126A	2.4e+16	0.011	0.18	94.07	1114	TTC37	3.8e+16	0.015	0.25	94.07
1115	RTN3	1e+45	2.7e-05	0.00046	94.06	1115	ELL2	2.4e+40	0.0013	0.021	94.06	1115	DNAH7	2.6e+23	0.0078	0.13	94.06	1115	PDZK1	7300000000000000	0.0046	0.078	94.06	1115	CMTM7	1.2e+20	0.012	0.21	94.06	1115	METTL7A	2.4e+16	0.011	0.18	94.06	1115	SMAD5	3.8e+16	0.015	0.25	94.06
1116	CASZ1	1e+45	2.7e-05	0.00046	94.06	1116	SLAMF8	2.4e+40	0.0013	0.021	94.06	1116	SCG3	2.7e+23	0.0078	0.13	94.06	1116	KIAA0408	7300000000000000	0.0046	0.078	94.06	1116	VCAM1	1.2e+20	0.012	0.21	94.06	1116	NUAK1	2.4e+16	0.011	0.18	94.06	1116	CCSER2	3.8e+16	0.015	0.25	94.06
1117	HIST1H2AH	1e+45	2.8e-05	0.00047	94.05	1117	MSC	2.4e+40	0.0013	0.021	94.05	1117	PJA2	2.7e+23	0.0078	0.13	94.05	1117	SRSF11	7300000000000000	0.0046	0.078	94.05	1117	VPS28	1.2e+20	0.012	0.21	94.05	1117	AGO2	2.4e+16	0.011	0.18	94.05	1117	FKBP1A	3.8e+16	0.015	0.25	94.05
1118	PSMD1	1e+45	2.8e-05	0.00047	94.05	1118	GALNS	2.4e+40	0.0013	0.021	94.05	1118	SIK2	2.7e+23	0.0078	0.13	94.05	1118	ZBTB8OS	7500000000000000	0.0047	0.079	94.05	1118	RTKN2	1.2e+20	0.012	0.21	94.05	1118	RNH1	2.4e+16	0.011	0.18	94.05	1118	TNFRSF12A	3.8e+16	0.015	0.25	94.05
1119	ARHGAP8	1e+45	2.8e-05	0.00047	94.04	1119	KIAA1755	2.4e+40	0.0013	0.021	94.04	1119	TNFRSF19	2.7e+23	0.0078	0.13	94.04	1119	RBM23	7500000000000000	0.0047	0.079	94.04	1119	DAPP1	1.3e+20	0.012	0.21	94.04	1119	TRIR	2.4e+16	0.011	0.18	94.04	1119	ATP10D	3.8e+16	0.015	0.25	94.04
1120	EIF3M	1.1e+45	2.8e-05	0.00047	94.04	1120	GOLGA8N	2.5e+40	0.0013	0.022	94.04	1120	KANK1	2.7e+23	0.0078	0.13	94.04	1120	LDB1	7600000000000000	0.0047	0.079	94.04	1120	GPRIN3	1.3e+20	0.012	0.21	94.04	1120	ATF3	2.4e+16	0.011	0.18	94.04	1120	TRIO	3.8e+16	0.015	0.25	94.04
1121	ELOVL1	1.1e+45	2.9e-05	0.00048	94.03	1121	ELL	2.5e+40	0.0013	0.022	94.03	1121	TBC1D9	2.7e+23	0.0078	0.13	94.03	1121	MED24	7600000000000000	0.0047	0.079	94.03	1121	HSPA1A	1.3e+20	0.013	0.21	94.03	1121	AK1	2.4e+16	0.011	0.18	94.03	1121	CTDNEP1	3.8e+16	0.015	0.25	94.03
1122	CRB3	1.1e+45	2.9e-05	0.00048	94.02	1122	SLC16A2	2.5e+40	0.0013	0.022	94.02	1122	AQP3	2.7e+23	0.0079	0.13	94.02	1122	FAM210B	7600000000000000	0.0048	0.079	94.02	1122	SLC3A2	1.3e+20	0.013	0.21	94.02	1122	TAF13	2.4e+16	0.011	0.18	94.02	1122	GPX3	3.8e+16	0.015	0.25	94.02
1123	ANXA5	1.1e+45	2.9e-05	0.00048	94.02	1123	HBA2	2.5e+40	0.0013	0.022	94.02	1123	PHLPP1	2.7e+23	0.0079	0.13	94.02	1123	WDR83OS	7700000000000000	0.0048	0.08	94.02	1123	TACSTD2	1.3e+20	0.013	0.21	94.02	1123	PSMD4	2.5e+16	0.011	0.18	94.02	1123	BST2	3.8e+16	0.015	0.25	94.02
1124	DHX15	1.1e+45	2.9e-05	0.00048	94.01	1124	SNX20	2.5e+40	0.0013	0.022	94.01	1124	ASPN	2.7e+23	0.0079	0.13	94.01	1124	TSNAX	7700000000000000	0.0048	0.08	94.01	1124	CDC40	1.3e+20	0.013	0.21	94.01	1124	NES	2.5e+16	0.011	0.18	94.01	1124	THBD	3.8e+16	0.015	0.25	94.01
1125	VDAC2	1.1e+45	2.9e-05	0.00049	94.01	1125	HAS2	2.5e+40	0.0013	0.022	94.01	1125	FBXO25	2.8e+23	0.008	0.13	94.01	1125	SYNE2	7800000000000000	0.0048	0.081	94.01	1125	BZW1	1.3e+20	0.013	0.21	94.01	1125	APPL1	2.5e+16	0.011	0.18	94.01	1125	PALM2-AKAP2	3.8e+16	0.015	0.25	94.01
1126	GSPT1	1.1e+45	2.9e-05	0.00049	94	1126	BLMH	2.6e+40	0.0013	0.022	94	1126	PDGFRA	2.8e+23	0.008	0.13	94	1126	NECTIN1	7800000000000000	0.0049	0.081	94	1126	ZMAT1	1.3e+20	0.013	0.21	94	1126	COL3A1	2.5e+16	0.011	0.18	94	1126	TMEM126B	3.8e+16	0.015	0.25	94
1127	CBX3	1.1e+45	3e-05	0.00049	94	1127	CASS4	2.6e+40	0.0013	0.022	94	1127	AK2	2.8e+23	0.008	0.13	94	1127	ZNF253	7800000000000000	0.0049	0.081	94	1127	CYFIP2	1.3e+20	0.013	0.21	94	1127	ZBTB38	2.5e+16	0.011	0.18	94	1127	PACS2	3.9e+16	0.015	0.25	94
1128	FOXP4	1.1e+45	3e-05	0.00049	93.99	1128	ATXN1	2.6e+40	0.0013	0.022	93.99	1128	LSR	2.8e+23	0.0081	0.13	93.99	1128	DYNLRB1	7900000000000000	0.0049	0.082	93.99	1128	TNIP1	1.3e+20	0.013	0.21	93.99	1128	GPR20	2.5e+16	0.011	0.19	93.99	1128	ZADH2	3.9e+16	0.015	0.25	93.99
1129	GOLGA4	1.1e+45	3e-05	0.0005	93.99	1129	FKBP5	2.6e+40	0.0013	0.022	93.99	1129	GALNT11	2.8e+23	0.0081	0.13	93.99	1129	VAV2	8000000000000000	0.0049	0.082	93.99	1129	TM4SF1	1.3e+20	0.013	0.21	93.99	1129	FKBP10	2.5e+16	0.011	0.19	93.99	1129	SCRN2	3.9e+16	0.015	0.25	93.99
1130	AP2B1	1.2e+45	3e-05	0.0005	93.98	1130	ADGRD1	2.7e+40	0.0013	0.022	93.98	1130	MAPK10	2.9e+23	0.0081	0.14	93.98	1130	NDUFB2	8000000000000000	0.0049	0.082	93.98	1130	CHCHD1	1.4e+20	0.013	0.22	93.98	1130	ACAN	2.5e+16	0.011	0.19	93.98	1130	PCDH10	3.9e+16	0.015	0.25	93.98
1131	COX7B	1.2e+45	3e-05	0.0005	93.98	1131	HSPB1	2.7e+40	0.0014	0.022	93.98	1131	NUAK2	2.9e+23	0.0082	0.14	93.98	1131	BSCL2	8000000000000000	0.005	0.082	93.98	1131	TIFAB	1.4e+20	0.013	0.22	93.98	1131	SLC26A10	2.5e+16	0.011	0.19	93.98	1131	SEMA5A	3.9e+16	0.015	0.25	93.98
1132	PSME2	1.2e+45	3e-05	0.0005	93.97	1132	RIPOR2	2.7e+40	0.0014	0.022	93.97	1132	PDE5A	2.9e+23	0.0082	0.14	93.97	1132	HAGH	8100000000000000	0.005	0.083	93.97	1132	NCF4	1.4e+20	0.013	0.22	93.97	1132	ETS1	2.6e+16	0.011	0.19	93.97	1132	MOK	3.9e+16	0.015	0.25	93.97
1133	IFNGR2	1.2e+45	3e-05	0.0005	93.97	1133	ANXA2	2.7e+40	0.0014	0.022	93.97	1133	ICA1	2.9e+23	0.0083	0.14	93.97	1133	IER3IP1	8200000000000000	0.005	0.083	93.97	1133	HNRNPA3	1.4e+20	0.013	0.22	93.97	1133	SPTB	2.6e+16	0.011	0.19	93.97	1133	GPSM1	3.9e+16	0.015	0.25	93.97
1134	HOXB3	1.2e+45	3e-05	0.0005	93.96	1134	CFL1	2.8e+40	0.0014	0.023	93.96	1134	RGS5	2.9e+23	0.0083	0.14	93.96	1134	DZIP1	8200000000000000	0.005	0.083	93.96	1134	CLK1	1.4e+20	0.013	0.22	93.96	1134	KCNK17	2.6e+16	0.011	0.19	93.96	1134	TNKS	3.9e+16	0.015	0.25	93.96
1135	PRRC2C	1.2e+45	3e-05	0.0005	93.96	1135	CPT1C	2.8e+40	0.0014	0.023	93.96	1135	SLC15A2	2.9e+23	0.0083	0.14	93.96	1135	PRKACB	8200000000000000	0.005	0.083	93.96	1135	CTSH	1.4e+20	0.013	0.22	93.96	1135	R3HCC1	2.6e+16	0.011	0.19	93.96	1135	EGR2	3.9e+16	0.015	0.25	93.96
1136	GSR	1.2e+45	3.1e-05	0.00051	93.95	1136	GPR183	2.8e+40	0.0014	0.023	93.95	1136	MCF2L	3e+23	0.0083	0.14	93.95	1136	PDE8B	8300000000000000	0.0051	0.084	93.95	1136	DUOXA2	1.4e+20	0.013	0.22	93.95	1136	TMEM38B	2.6e+16	0.011	0.19	93.95	1136	UBXN2A	4e+16	0.015	0.25	93.95
1137	CYC1	1.2e+45	3.1e-05	0.00051	93.94	1137	MEOX1	2.8e+40	0.0014	0.023	93.94	1137	FAAH	3e+23	0.0084	0.14	93.94	1137	CMTM4	8300000000000000	0.0051	0.084	93.94	1137	EML4	1.4e+20	0.013	0.22	93.94	1137	ZNF423	2.6e+16	0.011	0.19	93.94	1137	UACA	4e+16	0.015	0.25	93.94
1138	BCL10	1.2e+45	3.1e-05	0.00051	93.94	1138	CELF2	2.8e+40	0.0014	0.023	93.94	1138	SNX10	3e+23	0.0084	0.14	93.94	1138	NCSTN	8300000000000000	0.0051	0.084	93.94	1138	SUCLG2	1.4e+20	0.013	0.22	93.94	1138	PLEC	2.6e+16	0.011	0.19	93.94	1138	FGF7	4e+16	0.015	0.25	93.94
1139	SIPA1L3	1.2e+45	3.1e-05	0.00051	93.93	1139	TNFRSF1B	2.8e+40	0.0014	0.023	93.93	1139	ZMYND8	3e+23	0.0084	0.14	93.93	1139	DDX39B	8400000000000000	0.0051	0.084	93.93	1139	IRAK3	1.4e+20	0.014	0.22	93.93	1139	CDH6	2.6e+16	0.011	0.19	93.93	1139	CLEC14A	4e+16	0.015	0.25	93.93
1140	HIST1H4D	1.2e+45	3.1e-05	0.00051	93.93	1140	TSPAN18	2.8e+40	0.0014	0.023	93.93	1140	TMBIM1	3e+23	0.0084	0.14	93.93	1140	NTPCR	8400000000000000	0.0051	0.084	93.93	1140	DAB2	1.4e+20	0.014	0.22	93.93	1140	COL16A1	2.6e+16	0.012	0.19	93.93	1140	PURA	4e+16	0.015	0.25	93.93
1141	NCSTN	1.2e+45	3.2e-05	0.00052	93.92	1141	TSPYL2	2.9e+40	0.0014	0.023	93.92	1141	MUC20	3e+23	0.0084	0.14	93.92	1141	GLYR1	8400000000000000	0.0051	0.084	93.92	1141	APBB3	1.5e+20	0.014	0.23	93.92	1141	LINGO1	2.7e+16	0.012	0.19	93.92	1141	SHISA5	4e+16	0.015	0.25	93.92
1142	SLC5A1	1.2e+45	3.2e-05	0.00052	93.92	1142	PARP15	2.9e+40	0.0014	0.023	93.92	1142	SLC22A17	3e+23	0.0084	0.14	93.92	1142	PBX1	8400000000000000	0.0051	0.084	93.92	1142	HAVCR2	1.5e+20	0.014	0.23	93.92	1142	CHD3	2.7e+16	0.012	0.19	93.92	1142	SDK2	4e+16	0.015	0.25	93.92
1143	WEE1	1.3e+45	3.2e-05	0.00052	93.91	1143	COL24A1	2.9e+40	0.0014	0.023	93.91	1143	GADD45G	3.1e+23	0.0086	0.14	93.91	1143	TMEM230	8500000000000000	0.0052	0.085	93.91	1143	WASHC2C	1.5e+20	0.014	0.23	93.91	1143	COPS6	2.7e+16	0.012	0.19	93.91	1143	TTC21B	4.1e+16	0.015	0.25	93.91
1144	RAB2A	1.3e+45	3.2e-05	0.00053	93.91	1144	TRAF1	2.9e+40	0.0014	0.023	93.91	1144	MSI2	3.1e+23	0.0086	0.14	93.91	1144	CDC42BPB	8500000000000000	0.0052	0.085	93.91	1144	CCL17	1.5e+20	0.014	0.23	93.91	1144	HOXB4	2.7e+16	0.012	0.19	93.91	1144	SPON2	4.1e+16	0.015	0.25	93.91
1145	LSM7	1.3e+45	3.2e-05	0.00053	93.9	1145	NKG7	3e+40	0.0014	0.024	93.9	1145	PDE8A	3.1e+23	0.0086	0.14	93.9	1145	PPP2R1B	8500000000000000	0.0052	0.085	93.9	1145	STX7	1.5e+20	0.014	0.23	93.9	1145	FADS1	2.7e+16	0.012	0.19	93.9	1145	CIZ1	4.1e+16	0.015	0.25	93.9
1146	SAP18	1.3e+45	3.2e-05	0.00053	93.9	1146	HSPA12A	3e+40	0.0014	0.024	93.9	1146	ZNF704	3.2e+23	0.0087	0.14	93.9	1146	TMED6	8600000000000000	0.0052	0.085	93.9	1146	ZNF385A	1.5e+20	0.014	0.23	93.9	1146	SAMD4A	2.7e+16	0.012	0.19	93.9	1146	CSNK2B	4.1e+16	0.015	0.25	93.9
1147	PFDN2	1.3e+45	3.3e-05	0.00054	93.89	1147	VEGFC	3e+40	0.0015	0.024	93.89	1147	MAL2	3.2e+23	0.0087	0.14	93.89	1147	MAST1	8600000000000000	0.0052	0.085	93.89	1147	SLC40A1	1.5e+20	0.014	0.23	93.89	1147	TBXA2R	2.8e+16	0.012	0.19	93.89	1147	MPRIP	4.1e+16	0.016	0.25	93.89
1148	NDUFA7	1.3e+45	3.3e-05	0.00054	93.89	1148	SAMSN1	3.1e+40	0.0015	0.024	93.89	1148	CD93	3.2e+23	0.0088	0.14	93.89	1148	PKIB	8600000000000000	0.0052	0.085	93.89	1148	MTMR14	1.5e+20	0.014	0.23	93.89	1148	GAB2	2.8e+16	0.012	0.19	93.89	1148	ZBTB38	4.1e+16	0.016	0.25	93.89
1149	TNIK	1.3e+45	3.3e-05	0.00054	93.88	1149	TMIGD3	3.1e+40	0.0015	0.024	93.88	1149	R3HCC1	3.2e+23	0.0088	0.14	93.88	1149	TXLNG	8600000000000000	0.0052	0.085	93.88	1149	WSB1	1.5e+20	0.014	0.23	93.88	1149	PCNP	2.8e+16	0.012	0.19	93.88	1149	PPP1R18	4.1e+16	0.016	0.26	93.88
1150	IKBKB	1.4e+45	3.4e-05	0.00055	93.88	1150	HSD17B14	3.2e+40	0.0015	0.024	93.88	1150	ERN1	3.2e+23	0.0088	0.14	93.88	1150	RIPPLY2	8700000000000000	0.0053	0.086	93.88	1150	PPM1K	1.5e+20	0.014	0.23	93.88	1150	GNB4	2.8e+16	0.012	0.19	93.88	1150	TRNAU1AP	4.1e+16	0.016	0.26	93.88
1151	SNRPD2	1.4e+45	3.4e-05	0.00055	93.87	1151	PPP1R16B	3.2e+40	0.0015	0.024	93.87	1151	CTBP1	3.3e+23	0.0089	0.14	93.87	1151	EPHX1	8800000000000000	0.0053	0.086	93.87	1151	LY96	1.5e+20	0.014	0.23	93.87	1151	VSTM4	2.8e+16	0.012	0.2	93.87	1151	ANKRD10	4.1e+16	0.016	0.26	93.87
1152	AP1G2	1.4e+45	3.4e-05	0.00055	93.86	1152	DCBLD2	3.2e+40	0.0015	0.025	93.86	1152	TMOD1	3.3e+23	0.0089	0.14	93.86	1152	DAP	9000000000000000	0.0054	0.087	93.86	1152	ST14	1.5e+20	0.014	0.23	93.86	1152	INTS11	2.8e+16	0.012	0.2	93.86	1152	EFS	4.2e+16	0.016	0.26	93.86
1153	IQGAP3	1.4e+45	3.4e-05	0.00055	93.86	1153	HEYL	3.3e+40	0.0015	0.025	93.86	1153	FDX1	3.3e+23	0.0089	0.14	93.86	1153	MTERF2	9000000000000000	0.0054	0.087	93.86	1153	GFI1	1.5e+20	0.014	0.23	93.86	1153	WIPF1	2.9e+16	0.012	0.2	93.86	1153	CD93	4.2e+16	0.016	0.26	93.86
1154	DNTTIP1	1.4e+45	3.5e-05	0.00057	93.85	1154	COPS8	3.3e+40	0.0015	0.025	93.85	1154	RACK1	3.3e+23	0.0089	0.14	93.85	1154	TSC22D1	9000000000000000	0.0054	0.087	93.85	1154	CRISPLD2	1.5e+20	0.014	0.23	93.85	1154	DOCK1	2.9e+16	0.012	0.2	93.85	1154	ACSL3	4.2e+16	0.016	0.26	93.85
1155	PSMD13	1.5e+45	3.5e-05	0.00057	93.85	1155	ARL10	3.3e+40	0.0015	0.025	93.85	1155	CHD2	3.3e+23	0.0089	0.14	93.85	1155	ATP6V0D1	9100000000000000	0.0054	0.088	93.85	1155	POLG2	1.5e+20	0.014	0.23	93.85	1155	GNB1	2.9e+16	0.012	0.2	93.85	1155	GLI3	4.2e+16	0.016	0.26	93.85
1156	GALNT7	1.5e+45	3.5e-05	0.00057	93.84	1156	WDR41	3.3e+40	0.0015	0.025	93.84	1156	TCP1	3.3e+23	0.0089	0.14	93.84	1156	PHF2	9100000000000000	0.0054	0.088	93.84	1156	CYGB	1.5e+20	0.014	0.23	93.84	1156	STC1	2.9e+16	0.012	0.2	93.84	1156	ZNF22	4.2e+16	0.016	0.26	93.84
1157	SHH	1.5e+45	3.5e-05	0.00057	93.84	1157	EGFLAM	3.3e+40	0.0015	0.025	93.84	1157	NPIPB4	3.3e+23	0.0089	0.14	93.84	1157	LCMT1	9100000000000000	0.0054	0.088	93.84	1157	PPP1R15B	1.5e+20	0.014	0.23	93.84	1157	MTURN	2.9e+16	0.012	0.2	93.84	1157	NCAPD2	4.2e+16	0.016	0.26	93.84
1158	STEAP1	1.5e+45	3.6e-05	0.00058	93.83	1158	SH2D2A	3.3e+40	0.0015	0.025	93.83	1158	CLDN2	3.3e+23	0.009	0.15	93.83	1158	C2CD4A	9100000000000000	0.0054	0.088	93.83	1158	RPAP2	1.5e+20	0.014	0.23	93.83	1158	CCDC9B	2.9e+16	0.012	0.2	93.83	1158	CMTM6	4.2e+16	0.016	0.26	93.83
1159	AHR	1.5e+45	3.6e-05	0.00058	93.83	1159	PARVA	3.3e+40	0.0015	0.025	93.83	1159	SNHG32	3.4e+23	0.009	0.15	93.83	1159	PITRM1	9200000000000000	0.0054	0.088	93.83	1159	DUS1L	1.5e+20	0.014	0.23	93.83	1159	GASK1A	3e+16	0.012	0.2	93.83	1159	STK32A	4.2e+16	0.016	0.26	93.83
1160	HOOK2	1.6e+45	3.7e-05	0.00059	93.82	1160	TYK2	3.4e+40	0.0015	0.025	93.82	1160	TSPAN13	3.4e+23	0.0091	0.15	93.82	1160	SLC25A22	9200000000000000	0.0055	0.088	93.82	1160	CYB561A3	1.5e+20	0.014	0.23	93.82	1160	RIMKLB	3e+16	0.012	0.2	93.82	1160	IFI44	4.3e+16	0.016	0.26	93.82
1161	TRIM47	1.6e+45	3.7e-05	0.0006	93.82	1161	FOXF2	3.4e+40	0.0015	0.025	93.82	1161	CCL14	3.4e+23	0.0091	0.15	93.82	1161	POMT1	9200000000000000	0.0055	0.088	93.82	1161	VASH1	1.5e+20	0.014	0.23	93.82	1161	KCTD12	3e+16	0.013	0.2	93.82	1161	BASP1	4.3e+16	0.016	0.26	93.82
1162	C19ORF48	1.6e+45	3.7e-05	0.0006	93.81	1162	VCL	3.4e+40	0.0016	0.025	93.81	1162	CYSTM1	3.4e+23	0.0091	0.15	93.81	1162	EXOC7	9300000000000000	0.0055	0.089	93.81	1162	GALNS	1.5e+20	0.014	0.23	93.81	1162	DLL4	3e+16	0.013	0.2	93.81	1162	TMEM98	4.3e+16	0.016	0.26	93.81
1163	TMEM134	1.6e+45	3.8e-05	0.00061	93.81	1163	ANK2	3.4e+40	0.0016	0.025	93.81	1163	CYP1B1	3.4e+23	0.0091	0.15	93.81	1163	HIST1H1E	9300000000000000	0.0055	0.089	93.81	1163	ABCD2	1.5e+20	0.014	0.23	93.81	1163	PALMD	3e+16	0.013	0.2	93.81	1163	SF3B6	4.3e+16	0.016	0.26	93.81
1164	SLC44A1	1.6e+45	3.8e-05	0.00061	93.8	1164	PIK3R5	3.5e+40	0.0016	0.026	93.8	1164	INHA	3.5e+23	0.0092	0.15	93.8	1164	DPM3	9300000000000000	0.0055	0.089	93.8	1164	MYO9B	1.5e+20	0.014	0.23	93.8	1164	MRTFA	3e+16	0.013	0.2	93.8	1164	SFMBT2	4.3e+16	0.016	0.26	93.8
1165	SLC52A2	1.7e+45	3.8e-05	0.00061	93.8	1165	TTLL3	3.5e+40	0.0016	0.026	93.8	1165	DUOXA2	3.5e+23	0.0092	0.15	93.8	1165	GPAA1	9300000000000000	0.0055	0.089	93.8	1165	NPIPB6	1.5e+20	0.014	0.23	93.8	1165	STIMATE	3e+16	0.013	0.2	93.8	1165	ARL2	4.3e+16	0.016	0.26	93.8
1166	ONECUT3	1.7e+45	3.8e-05	0.00062	93.79	1166	CYGB	3.6e+40	0.0016	0.026	93.79	1166	GNMT	3.5e+23	0.0092	0.15	93.79	1166	ATP1A1	9400000000000000	0.0055	0.089	93.79	1166	RBMX	1.6e+20	0.014	0.23	93.79	1166	NOD1	3.1e+16	0.013	0.2	93.79	1166	IDS	4.3e+16	0.016	0.26	93.79
1167	SLC6A20	1.7e+45	3.8e-05	0.00062	93.78	1167	KCND2	3.6e+40	0.0016	0.026	93.78	1167	SLC12A7	3.5e+23	0.0093	0.15	93.78	1167	CSGALNACT1	9400000000000000	0.0055	0.089	93.78	1167	TRIM65	1.6e+20	0.014	0.23	93.78	1167	ADRA2C	3.1e+16	0.013	0.2	93.78	1167	INF2	4.3e+16	0.016	0.26	93.78
1168	ILVBL	1.7e+45	3.8e-05	0.00062	93.78	1168	RETN	3.6e+40	0.0016	0.026	93.78	1168	N4BP2	3.5e+23	0.0093	0.15	93.78	1168	CEP164	9400000000000000	0.0055	0.089	93.78	1168	UAP1L1	1.6e+20	0.014	0.23	93.78	1168	TNKS1BP1	3.1e+16	0.013	0.21	93.78	1168	NFKBIA	4.3e+16	0.016	0.26	93.78
1169	TIMM13	1.7e+45	3.9e-05	0.00063	93.77	1169	ELK3	3.7e+40	0.0016	0.026	93.77	1169	SMC5	3.5e+23	0.0093	0.15	93.77	1169	ZC3H14	9400000000000000	0.0056	0.089	93.77	1169	GIMAP2	1.6e+20	0.015	0.23	93.77	1169	WFS1	3.1e+16	0.013	0.21	93.77	1169	CSPG4	4.3e+16	0.016	0.26	93.77
1170	HSPB1	1.8e+45	4e-05	0.00064	93.77	1170	RANBP3L	3.8e+40	0.0017	0.027	93.77	1170	CDC42SE2	3.5e+23	0.0093	0.15	93.77	1170	ULK4	9600000000000000	0.0056	0.09	93.77	1170	SBNO2	1.6e+20	0.015	0.23	93.77	1170	PSMC5	3.1e+16	0.013	0.21	93.77	1170	STMN1	4.3e+16	0.016	0.26	93.77
1171	PSMA2	1.8e+45	4e-05	0.00064	93.76	1171	EBF3	3.8e+40	0.0017	0.027	93.76	1171	TM4SF1	3.5e+23	0.0093	0.15	93.76	1171	PTK7	9600000000000000	0.0056	0.09	93.76	1171	GZMM	1.6e+20	0.015	0.23	93.76	1171	VPS13D	3.1e+16	0.013	0.21	93.76	1171	ADAP2	4.3e+16	0.016	0.26	93.76
1172	KCMF1	1.8e+45	4e-05	0.00065	93.76	1172	VASN	3.8e+40	0.0017	0.027	93.76	1172	PDIA4	3.5e+23	0.0093	0.15	93.76	1172	PIAS4	9700000000000000	0.0057	0.091	93.76	1172	CTSL	1.6e+20	0.015	0.23	93.76	1172	CAP1	3.1e+16	0.013	0.21	93.76	1172	SPOCD1	4.3e+16	0.016	0.26	93.76
1173	NDUFA3	1.8e+45	4.1e-05	0.00065	93.75	1173	CST7	3.8e+40	0.0017	0.027	93.75	1173	SERBP1	3.6e+23	0.0094	0.15	93.75	1173	KDELR1	9700000000000000	0.0057	0.091	93.75	1173	KCNE3	1.6e+20	0.015	0.23	93.75	1173	CREM	3.1e+16	0.013	0.21	93.75	1173	TAOK2	4.3e+16	0.016	0.26	93.75
1174	NPTN	1.9e+45	4.1e-05	0.00065	93.75	1174	MAP3K3	3.8e+40	0.0017	0.027	93.75	1174	ZCCHC24	3.6e+23	0.0094	0.15	93.75	1174	SIM1	9700000000000000	0.0057	0.091	93.75	1174	FLT1	1.6e+20	0.015	0.23	93.75	1174	IER2	3.1e+16	0.013	0.21	93.75	1174	LUZP6	4.4e+16	0.016	0.26	93.75
1175	ATIC	1.9e+45	4.1e-05	0.00066	93.74	1175	RNASE6	3.9e+40	0.0017	0.027	93.74	1175	DAG1	3.6e+23	0.0095	0.15	93.74	1175	EFR3A	9800000000000000	0.0057	0.091	93.74	1175	IGFBP5	1.6e+20	0.015	0.24	93.74	1175	DNAJB4	3.1e+16	0.013	0.21	93.74	1175	ADCY3	4.4e+16	0.016	0.26	93.74
1176	ZFPM1	1.9e+45	4.1e-05	0.00066	93.74	1176	BTBD19	4e+40	0.0017	0.028	93.74	1176	PNISR	3.6e+23	0.0095	0.15	93.74	1176	BCR	9800000000000000	0.0057	0.091	93.74	1176	IFITM1	1.6e+20	0.015	0.24	93.74	1176	MPDZ	3.2e+16	0.013	0.21	93.74	1176	SMIM29	4.4e+16	0.016	0.26	93.74
1177	NOP10	1.9e+45	4.1e-05	0.00066	93.73	1177	TFEC	4.1e+40	0.0018	0.028	93.73	1177	FGL1	3.6e+23	0.0095	0.15	93.73	1177	FAAH	9900000000000000	0.0057	0.091	93.73	1177	PRR13	1.6e+20	0.015	0.24	93.73	1177	FABP3	3.2e+16	0.013	0.21	93.73	1177	CALU	4.4e+16	0.016	0.26	93.73
1178	MPC2	1.9e+45	4.1e-05	0.00066	93.73	1178	SRGAP2B	4.2e+40	0.0018	0.028	93.73	1178	ACADM	3.7e+23	0.0095	0.15	93.73	1178	AMPD2	9900000000000000	0.0057	0.091	93.73	1178	CDC34	1.6e+20	0.015	0.24	93.73	1178	TMTC1	3.2e+16	0.013	0.21	93.73	1178	GCG	4.4e+16	0.016	0.26	93.73
1179	PCSK7	1.9e+45	4.2e-05	0.00066	93.72	1179	SIGLEC10	4.2e+40	0.0018	0.028	93.72	1179	NDUFS3	3.7e+23	0.0095	0.15	93.72	1179	DPYSL2	9900000000000000	0.0058	0.092	93.72	1179	RGCC	1.7e+20	0.015	0.24	93.72	1179	ADAMTS5	3.2e+16	0.013	0.21	93.72	1179	OTUD4	4.4e+16	0.016	0.26	93.72
1180	BUD31	1.9e+45	4.2e-05	0.00066	93.72	1180	SOCS3	4.3e+40	0.0018	0.029	93.72	1180	ZDHHC1	3.7e+23	0.0096	0.15	93.72	1180	UNC119B	1e+16	0.0058	0.092	93.72	1180	ATP5F1A	1.7e+20	0.015	0.24	93.72	1180	PREX1	3.2e+16	0.013	0.21	93.72	1180	SNCG	4.4e+16	0.016	0.26	93.72
1181	MKNK2	1.9e+45	4.2e-05	0.00066	93.71	1181	KCTD17	4.4e+40	0.0018	0.029	93.71	1181	IVNS1ABP	3.7e+23	0.0096	0.15	93.71	1181	DCK	1e+16	0.0058	0.092	93.71	1181	AREG	1.7e+20	0.015	0.24	93.71	1181	RAB6B	3.2e+16	0.013	0.21	93.71	1181	CALR	4.4e+16	0.016	0.26	93.71
1182	ASPHD2	1.9e+45	4.2e-05	0.00066	93.71	1182	CALHM2	4.4e+40	0.0018	0.029	93.71	1182	TSPAN6	3.7e+23	0.0096	0.15	93.71	1182	ACACB	1e+16	0.0058	0.092	93.71	1182	PCNX1	1.7e+20	0.015	0.24	93.71	1182	CAMLG	3.2e+16	0.013	0.21	93.71	1182	MKNK2	4.4e+16	0.016	0.26	93.71
1183	KARS	2e+45	4.3e-05	0.00069	93.7	1183	ARSB	4.5e+40	0.0019	0.029	93.7	1183	RIDA	3.7e+23	0.0097	0.15	93.7	1183	TMEM238	1e+16	0.0058	0.092	93.7	1183	THBD	1.7e+20	0.015	0.24	93.7	1183	SLC39A14	3.2e+16	0.013	0.21	93.7	1183	YPEL3	4.5e+16	0.017	0.26	93.7
1184	EIF3B	2.1e+45	4.4e-05	0.0007	93.69	1184	NOTCH3	4.5e+40	0.0019	0.029	93.69	1184	EIF3M	3.8e+23	0.0097	0.15	93.69	1184	PACRG	1e+16	0.0058	0.093	93.69	1184	RARRES1	1.7e+20	0.015	0.24	93.69	1184	LDLR	3.2e+16	0.013	0.21	93.69	1184	SAR1A	4.5e+16	0.017	0.26	93.69
1185	CLIC3	2.1e+45	4.5e-05	0.00071	93.69	1185	KCNE1	4.6e+40	0.0019	0.03	93.69	1185	SNX3	3.8e+23	0.0097	0.15	93.69	1185	STX17	1e+16	0.0059	0.093	93.69	1185	CXXC1	1.7e+20	0.015	0.24	93.69	1185	VEGFC	3.2e+16	0.013	0.21	93.69	1185	HLA-DMB	4.5e+16	0.017	0.26	93.69
1186	TRA2A	2.1e+45	4.5e-05	0.00071	93.68	1186	PPP3CC	4.7e+40	0.0019	0.03	93.68	1186	CLK1	3.8e+23	0.0097	0.15	93.68	1186	GRIA4	1e+16	0.0059	0.094	93.68	1186	PPP6R2	1.7e+20	0.015	0.24	93.68	1186	HTR1B	3.2e+16	0.013	0.21	93.68	1186	AUTS2	4.5e+16	0.017	0.26	93.68
1187	OSBPL3	2.2e+45	4.5e-05	0.00072	93.68	1187	LOXL3	4.7e+40	0.0019	0.03	93.68	1187	ITIH2	3.8e+23	0.0097	0.15	93.68	1187	NOMO3	1e+16	0.0059	0.094	93.68	1187	UNC13D	1.7e+20	0.015	0.24	93.68	1187	TJP1	3.2e+16	0.013	0.21	93.68	1187	FNDC1	4.5e+16	0.017	0.26	93.68
1188	MLX	2.2e+45	4.6e-05	0.00072	93.67	1188	SOCS1	4.8e+40	0.0019	0.03	93.67	1188	APBB1	3.8e+23	0.0097	0.15	93.67	1188	SDR39U1	1e+16	0.0059	0.094	93.67	1188	MTG1	1.7e+20	0.015	0.24	93.67	1188	NDN	3.3e+16	0.013	0.21	93.67	1188	RBBP4	4.6e+16	0.017	0.27	93.67
1189	IVNS1ABP	2.2e+45	4.6e-05	0.00072	93.67	1189	NDNF	4.8e+40	0.0019	0.03	93.67	1189	ATP5PO	3.9e+23	0.0099	0.16	93.67	1189	SDC2	1e+16	0.0059	0.094	93.67	1189	SLAMF1	1.7e+20	0.015	0.24	93.67	1189	BCL7C	3.3e+16	0.013	0.21	93.67	1189	SAP30BP	4.6e+16	0.017	0.27	93.67
1190	EIF4E2	2.2e+45	4.6e-05	0.00073	93.66	1190	LIMD2	4.8e+40	0.0019	0.03	93.66	1190	ATF2	3.9e+23	0.0099	0.16	93.66	1190	CUL7	1e+16	0.006	0.094	93.66	1190	GNG7	1.7e+20	0.015	0.24	93.66	1190	GLUL	3.3e+16	0.013	0.21	93.66	1190	BCL6	4.6e+16	0.017	0.27	93.66
1191	TRIM28	2.2e+45	4.6e-05	0.00073	93.66	1191	CD84	4.8e+40	0.0019	0.03	93.66	1191	CLASP1	3.9e+23	0.0099	0.16	93.66	1191	ZNF84	1.1e+16	0.0061	0.096	93.66	1191	RARRES2	1.7e+20	0.015	0.24	93.66	1191	BTBD6	3.3e+16	0.014	0.21	93.66	1191	SEMA6D	4.6e+16	0.017	0.27	93.66
1192	DDX21	2.3e+45	4.7e-05	0.00073	93.65	1192	BEND6	4.8e+40	0.0019	0.03	93.65	1192	ARHGAP8	3.9e+23	0.0099	0.16	93.65	1192	MCRIP1	1.1e+16	0.0061	0.096	93.65	1192	CDKN1A	1.7e+20	0.015	0.24	93.65	1192	PDLIM2	3.3e+16	0.014	0.21	93.65	1192	TTYH1	4.6e+16	0.017	0.27	93.65
1193	HMGN1	2.3e+45	4.7e-05	0.00074	93.65	1193	GUCY1A1	4.9e+40	0.0019	0.03	93.65	1193	AP3S1	3.9e+23	0.01	0.16	93.65	1193	FBRSL1	1.1e+16	0.0061	0.096	93.65	1193	ITGAL	1.7e+20	0.015	0.24	93.65	1193	ITIH4	3.4e+16	0.014	0.21	93.65	1193	GOPC	4.6e+16	0.017	0.27	93.65
1194	MIA2	2.3e+45	4.7e-05	0.00074	93.64	1194	RTL5	4.9e+40	0.0019	0.03	93.64	1194	CDIP1	3.9e+23	0.01	0.16	93.64	1194	COL15A1	1.1e+16	0.0061	0.096	93.64	1194	PNN	1.7e+20	0.015	0.24	93.64	1194	SNCAIP	3.4e+16	0.014	0.21	93.64	1194	VGF	4.7e+16	0.017	0.27	93.64
1195	HNF1B	2.3e+45	4.7e-05	0.00074	93.64	1195	RASA4B	4.9e+40	0.0019	0.03	93.64	1195	S100A1	3.9e+23	0.01	0.16	93.64	1195	CLTRN	1.1e+16	0.0061	0.096	93.64	1195	CPB1	1.7e+20	0.015	0.24	93.64	1195	RCL1	3.4e+16	0.014	0.21	93.64	1195	DTX1	4.7e+16	0.017	0.27	93.64
1196	KIF5B	2.3e+45	4.7e-05	0.00074	93.63	1196	TNFSF13B	4.9e+40	0.0019	0.031	93.63	1196	C1QB	3.9e+23	0.01	0.16	93.63	1196	SSU72	1.1e+16	0.0061	0.096	93.63	1196	CASP8	1.7e+20	0.015	0.24	93.63	1196	EMP3	3.4e+16	0.014	0.21	93.63	1196	EMD	4.7e+16	0.017	0.27	93.63
1197	INPP1	2.4e+45	4.8e-05	0.00075	93.63	1197	HS3ST2	4.9e+40	0.0019	0.031	93.63	1197	EVC	3.9e+23	0.01	0.16	93.63	1197	ZNF618	1.1e+16	0.0061	0.096	93.63	1197	FOXO1	1.8e+20	0.015	0.24	93.63	1197	TMEM173	3.4e+16	0.014	0.21	93.63	1197	YTHDC1	4.7e+16	0.017	0.27	93.63
1198	OVOL2	2.4e+45	4.8e-05	0.00075	93.62	1198	TLR8	5e+40	0.002	0.031	93.62	1198	SEC61A1	4e+23	0.01	0.16	93.62	1198	MTMR3	1.1e+16	0.0062	0.097	93.62	1198	PTGIR	1.8e+20	0.015	0.24	93.62	1198	CTNNAL1	3.5e+16	0.014	0.22	93.62	1198	WDR41	4.7e+16	0.017	0.27	93.62
1199	OTUB1	2.4e+45	4.9e-05	0.00076	93.61	1199	SLC6A1	5e+40	0.002	0.031	93.61	1199	TMPRSS2	4e+23	0.01	0.16	93.61	1199	SEPTIN3	1.1e+16	0.0062	0.097	93.61	1199	ZYX	1.8e+20	0.015	0.24	93.61	1199	SYNE1	3.5e+16	0.014	0.22	93.61	1199	IWS1	4.7e+16	0.017	0.27	93.61
1200	C9ORF16	2.4e+45	4.9e-05	0.00076	93.61	1200	SLC2A5	5e+40	0.002	0.031	93.61	1200	PLPP5	4.1e+23	0.01	0.16	93.61	1200	GOLGA8O	1.1e+16	0.0062	0.097	93.61	1200	TMED5	1.8e+20	0.016	0.24	93.61	1200	UNC13B	3.5e+16	0.014	0.22	93.61	1200	MIB2	4.8e+16	0.017	0.27	93.61
1201	LSM12	2.4e+45	4.9e-05	0.00077	93.6	1201	IL2RB	5e+40	0.002	0.031	93.6	1201	RPS10-NUDT3	4.1e+23	0.01	0.16	93.6	1201	BRD8	1.1e+16	0.0062	0.097	93.6	1201	GADD45B	1.8e+20	0.016	0.24	93.6	1201	SELENOK	3.5e+16	0.014	0.22	93.6	1201	ZBTB10	4.8e+16	0.017	0.27	93.6
1202	ZMPSTE24	2.5e+45	4.9e-05	0.00077	93.6	1202	RCAN1	5.1e+40	0.002	0.031	93.6	1202	OSBPL9	4.2e+23	0.01	0.16	93.6	1202	MAGEH1	1.1e+16	0.0062	0.097	93.6	1202	HIST1H1B	1.8e+20	0.016	0.24	93.6	1202	MAZ	3.5e+16	0.014	0.22	93.6	1202	RTN1	4.8e+16	0.017	0.27	93.6
1203	SLC50A1	2.5e+45	4.9e-05	0.00077	93.59	1203	TNS3	5.1e+40	0.002	0.031	93.59	1203	GPNMB	4.2e+23	0.01	0.16	93.59	1203	NCALD	1.1e+16	0.0062	0.097	93.59	1203	DOCK11	1.8e+20	0.016	0.24	93.59	1203	OAT	3.5e+16	0.014	0.22	93.59	1203	NRIP1	4.8e+16	0.017	0.27	93.59
1204	TMEM97	2.5e+45	5e-05	0.00078	93.59	1204	TBC1D2B	5.1e+40	0.002	0.031	93.59	1204	ADARB2	4.2e+23	0.01	0.16	93.59	1204	LPGAT1	1.1e+16	0.0063	0.098	93.59	1204	HIF1A	1.8e+20	0.016	0.24	93.59	1204	ZMAT3	3.6e+16	0.014	0.22	93.59	1204	CGNL1	4.9e+16	0.017	0.27	93.59
1205	CHCHD1	2.6e+45	5e-05	0.00079	93.58	1205	PTPRS	5.2e+40	0.002	0.031	93.58	1205	PRPS2	4.2e+23	0.01	0.16	93.58	1205	MPP2	1.1e+16	0.0063	0.098	93.58	1205	SLC31A2	1.8e+20	0.016	0.24	93.58	1205	PTP4A1	3.6e+16	0.014	0.22	93.58	1205	NAP1L5	4.9e+16	0.017	0.27	93.58
1206	SMOX	2.6e+45	5.1e-05	0.00079	93.58	1206	CD27	5.2e+40	0.002	0.031	93.58	1206	FCER1G	4.3e+23	0.01	0.16	93.58	1206	PRPF8	1.1e+16	0.0063	0.098	93.58	1206	MT1B	1.8e+20	0.016	0.24	93.58	1206	FABP4	3.6e+16	0.014	0.22	93.58	1206	RAB34	4.9e+16	0.017	0.27	93.58
1207	OAS1	2.7e+45	5.3e-05	0.00082	93.57	1207	FGF11	5.2e+40	0.002	0.031	93.57	1207	AP2A2	4.3e+23	0.011	0.16	93.57	1207	UBA5	1.1e+16	0.0063	0.098	93.57	1207	ELL	1.8e+20	0.016	0.24	93.57	1207	PPP1R15A	3.6e+16	0.014	0.22	93.57	1207	HP1BP3	4.9e+16	0.017	0.27	93.57
1208	ADGRE5	2.7e+45	5.3e-05	0.00082	93.57	1208	IGFLR1	5.2e+40	0.002	0.031	93.57	1208	MZT2B	4.3e+23	0.011	0.16	93.57	1208	PRMT2	1.1e+16	0.0063	0.098	93.57	1208	DUOX2	1.8e+20	0.016	0.24	93.57	1208	THBS3	3.6e+16	0.014	0.22	93.57	1208	CDC42BPA	4.9e+16	0.018	0.27	93.57
1209	ADI1	2.7e+45	5.3e-05	0.00082	93.56	1209	TUBB3	5.2e+40	0.002	0.031	93.56	1209	EPHB2	4.3e+23	0.011	0.16	93.56	1209	ABHD15	1.1e+16	0.0063	0.098	93.56	1209	OSTF1	1.8e+20	0.016	0.24	93.56	1209	SSBP2	3.6e+16	0.014	0.22	93.56	1209	TBC1D2B	4.9e+16	0.018	0.27	93.56
1210	CDC42BPA	2.8e+45	5.3e-05	0.00082	93.56	1210	EFHD1	5.3e+40	0.002	0.031	93.56	1210	PRSS22	4.3e+23	0.011	0.16	93.56	1210	PARP6	1.1e+16	0.0064	0.098	93.56	1210	STIMATE	1.8e+20	0.016	0.24	93.56	1210	KCNA5	3.6e+16	0.014	0.22	93.56	1210	THSD7A	4.9e+16	0.018	0.27	93.56
1211	STAP2	2.8e+45	5.4e-05	0.00084	93.55	1211	METRNL	5.3e+40	0.002	0.031	93.55	1211	FBXW12	4.4e+23	0.011	0.16	93.55	1211	PARP9	1.1e+16	0.0064	0.098	93.55	1211	TMPRSS4	1.8e+20	0.016	0.24	93.55	1211	ZCCHC24	3.6e+16	0.014	0.22	93.55	1211	SIRT2	4.9e+16	0.018	0.27	93.55
1212	PFKFB2	2.9e+45	5.5e-05	0.00084	93.55	1212	RASAL3	5.3e+40	0.002	0.032	93.55	1212	SETD2	4.4e+23	0.011	0.17	93.55	1212	SARM1	1.1e+16	0.0064	0.098	93.55	1212	SNN	1.8e+20	0.016	0.25	93.55	1212	ZCCHC14	3.6e+16	0.014	0.22	93.55	1212	ARHGEF25	4.9e+16	0.018	0.27	93.55
1213	DDT	2.9e+45	5.5e-05	0.00085	93.54	1213	ARHGAP25	5.3e+40	0.002	0.032	93.54	1213	WBP2	4.4e+23	0.011	0.17	93.54	1213	B4GAT1	1.2e+16	0.0064	0.099	93.54	1213	APOBEC3C	1.8e+20	0.016	0.25	93.54	1213	FHL3	3.6e+16	0.014	0.22	93.54	1213	DOCK5	4.9e+16	0.018	0.27	93.54
1214	AHSA1	3e+45	5.6e-05	0.00086	93.53	1214	CCDC92	5.4e+40	0.002	0.032	93.53	1214	AFF1	4.4e+23	0.011	0.17	93.53	1214	HINT1	1.2e+16	0.0064	0.1	93.53	1214	TGM2	1.8e+20	0.016	0.25	93.53	1214	DLGAP4	3.6e+16	0.014	0.22	93.53	1214	XPC	5e+16	0.018	0.27	93.53
1215	KIAA1671	3e+45	5.6e-05	0.00086	93.53	1215	CD302	5.5e+40	0.0021	0.032	93.53	1215	STXBP4	4.4e+23	0.011	0.17	93.53	1215	MAN2C1	1.2e+16	0.0064	0.1	93.53	1215	LIMS2	1.8e+20	0.016	0.25	93.53	1215	MPRIP	3.7e+16	0.014	0.22	93.53	1215	PCDH9	5e+16	0.018	0.27	93.53
1216	TOR4A	3e+45	5.6e-05	0.00087	93.52	1216	FGD1	5.5e+40	0.0021	0.032	93.52	1216	HES6	4.4e+23	0.011	0.17	93.52	1216	FAM102A	1.2e+16	0.0065	0.1	93.52	1216	MMP14	1.8e+20	0.016	0.25	93.52	1216	PML	3.7e+16	0.014	0.22	93.52	1216	MGA	5e+16	0.018	0.27	93.52
1217	CXADR	3e+45	5.6e-05	0.00087	93.52	1217	HSD11B1	5.6e+40	0.0021	0.032	93.52	1217	HGD	4.5e+23	0.011	0.17	93.52	1217	SIX3	1.2e+16	0.0065	0.1	93.52	1217	TOR3A	1.9e+20	0.016	0.25	93.52	1217	BAG1	3.7e+16	0.014	0.22	93.52	1217	BRSK1	5e+16	0.018	0.27	93.52
1218	CUX1	3e+45	5.6e-05	0.00087	93.51	1218	ST3GAL2	5.6e+40	0.0021	0.032	93.51	1218	ULK1	4.5e+23	0.011	0.17	93.51	1218	RORC	1.2e+16	0.0065	0.1	93.51	1218	ABCG1	1.9e+20	0.016	0.25	93.51	1218	HIF3A	3.7e+16	0.014	0.22	93.51	1218	SDCBP	5e+16	0.018	0.27	93.51
1219	CA13	3.1e+45	5.7e-05	0.00087	93.51	1219	CLEC4A	5.6e+40	0.0021	0.032	93.51	1219	SEPHS2	4.5e+23	0.011	0.17	93.51	1219	DNALI1	1.2e+16	0.0065	0.1	93.51	1219	MNDA	1.9e+20	0.016	0.25	93.51	1219	DYNLT1	3.7e+16	0.014	0.22	93.51	1219	DENND2A	5.1e+16	0.018	0.28	93.51
1220	NDUFS2	3.1e+45	5.7e-05	0.00088	93.5	1220	TMA7	5.7e+40	0.0021	0.032	93.5	1220	SLC25A5	4.5e+23	0.011	0.17	93.5	1220	HSP90AA1	1.2e+16	0.0065	0.1	93.5	1220	WASHC4	1.9e+20	0.016	0.25	93.5	1220	RAPGEF3	3.7e+16	0.014	0.22	93.5	1220	EPN2	5.1e+16	0.018	0.28	93.5
1221	ERGIC1	3.1e+45	5.8e-05	0.00089	93.5	1221	GSTM2	5.7e+40	0.0021	0.033	93.5	1221	B9D1	4.5e+23	0.011	0.17	93.5	1221	UFC1	1.2e+16	0.0065	0.1	93.5	1221	RENBP	1.9e+20	0.016	0.25	93.5	1221	LGI2	3.7e+16	0.014	0.22	93.5	1221	PAPPA	5.1e+16	0.018	0.28	93.5
1222	CTSS	3.2e+45	5.9e-05	0.0009	93.49	1222	GRID1	5.7e+40	0.0021	0.033	93.49	1222	SYT7	4.5e+23	0.011	0.17	93.49	1222	FNBP1L	1.2e+16	0.0066	0.1	93.49	1222	PARP10	1.9e+20	0.016	0.25	93.49	1222	RHOJ	3.7e+16	0.015	0.22	93.49	1222	PLAUR	5.2e+16	0.018	0.28	93.49
1223	MYDGF	3.3e+45	5.9e-05	0.00091	93.49	1223	TWSG1	5.9e+40	0.0022	0.033	93.49	1223	HADHA	4.6e+23	0.011	0.17	93.49	1223	RTRAF	1.2e+16	0.0066	0.1	93.49	1223	RNASEH2C	1.9e+20	0.016	0.25	93.49	1223	MGLL	3.7e+16	0.015	0.22	93.49	1223	DEDD	5.2e+16	0.018	0.28	93.49
1224	GPR160	3.3e+45	5.9e-05	0.00091	93.48	1224	CGREF1	5.9e+40	0.0022	0.033	93.48	1224	ABCC6	4.6e+23	0.011	0.17	93.48	1224	RERE	1.2e+16	0.0067	0.1	93.48	1224	PLAU	1.9e+20	0.016	0.25	93.48	1224	CPEB2	3.7e+16	0.015	0.22	93.48	1224	ETV5	5.2e+16	0.018	0.28	93.48
1225	PIGT	3.3e+45	6e-05	0.00091	93.48	1225	MCC	5.9e+40	0.0022	0.033	93.48	1225	OLFML3	4.6e+23	0.011	0.17	93.48	1225	GRIPAP1	1.2e+16	0.0067	0.1	93.48	1225	NRROS	1.9e+20	0.016	0.25	93.48	1225	LRP1	3.8e+16	0.015	0.23	93.48	1225	BCL9	5.2e+16	0.018	0.28	93.48
1226	ELMO3	3.3e+45	6e-05	0.00092	93.47	1226	KIAA0355	5.9e+40	0.0022	0.033	93.47	1226	FLOT2	4.6e+23	0.011	0.17	93.47	1226	BORCS7	1.2e+16	0.0067	0.1	93.47	1226	NADSYN1	1.9e+20	0.016	0.25	93.47	1226	TPT1	3.8e+16	0.015	0.23	93.47	1226	SNW1	5.2e+16	0.018	0.28	93.47
1227	ACTR3	3.3e+45	6e-05	0.00092	93.47	1227	LRRC17	5.9e+40	0.0022	0.033	93.47	1227	CADPS2	4.6e+23	0.011	0.17	93.47	1227	BCAS4	1.2e+16	0.0067	0.1	93.47	1227	HDAC10	1.9e+20	0.016	0.25	93.47	1227	PTMA	3.8e+16	0.015	0.23	93.47	1227	B4GAT1	5.2e+16	0.018	0.28	93.47
1228	FBXO34	3.4e+45	6e-05	0.00092	93.46	1228	CARD8	6e+40	0.0022	0.033	93.46	1228	SARDH	4.7e+23	0.011	0.17	93.46	1228	RCBTB1	1.2e+16	0.0067	0.1	93.46	1228	PNOC	1.9e+20	0.016	0.25	93.46	1228	RNF112	3.8e+16	0.015	0.23	93.46	1228	GATD1	5.2e+16	0.018	0.28	93.46
1229	SAT1	3.4e+45	6e-05	0.00092	93.45	1229	IL21R	6e+40	0.0022	0.033	93.45	1229	PHKA2	4.7e+23	0.011	0.17	93.45	1229	MED25	1.2e+16	0.0068	0.1	93.45	1229	METRNL	1.9e+20	0.016	0.25	93.45	1229	GJC1	3.8e+16	0.015	0.23	93.45	1229	ATL3	5.2e+16	0.018	0.28	93.45
1230	NUTF2	3.4e+45	6.1e-05	0.00092	93.45	1230	CASP1	6.2e+40	0.0022	0.034	93.45	1230	TMEM258	4.7e+23	0.011	0.17	93.45	1230	LHFPL4	1.2e+16	0.0068	0.1	93.45	1230	MBP	1.9e+20	0.016	0.25	93.45	1230	SEPTIN8	3.8e+16	0.015	0.23	93.45	1230	NDUFB7	5.2e+16	0.018	0.28	93.45
1231	CBWD2	3.4e+45	6.1e-05	0.00092	93.44	1231	DOCK8	6.3e+40	0.0022	0.034	93.44	1231	OR2A7	4.7e+23	0.011	0.17	93.44	1231	TSR2	1.2e+16	0.0068	0.1	93.44	1231	ABTB2	1.9e+20	0.016	0.25	93.44	1231	UGDH	3.9e+16	0.015	0.23	93.44	1231	KIAA0355	5.3e+16	0.018	0.28	93.44
1232	LSM5	3.4e+45	6.1e-05	0.00093	93.44	1232	TRPC1	6.3e+40	0.0022	0.034	93.44	1232	EEF1D	4.8e+23	0.011	0.17	93.44	1232	SLC25A4	1.2e+16	0.0068	0.1	93.44	1232	FAM153CP	1.9e+20	0.016	0.25	93.44	1232	FIS1	3.9e+16	0.015	0.23	93.44	1232	PITPNA	5.3e+16	0.018	0.28	93.44
1233	BCL3	3.4e+45	6.1e-05	0.00093	93.43	1233	SPOCD1	6.4e+40	0.0023	0.034	93.43	1233	PPP1CB	4.8e+23	0.011	0.17	93.43	1233	PNRC1	1.2e+16	0.0068	0.1	93.43	1233	CCDC84	2e+20	0.017	0.25	93.43	1233	EIF4A2	3.9e+16	0.015	0.23	93.43	1233	ACTB	5.3e+16	0.018	0.28	93.43
1234	B4GALT5	3.5e+45	6.1e-05	0.00093	93.43	1234	ST8SIA1	6.5e+40	0.0023	0.035	93.43	1234	MLXIP	4.8e+23	0.011	0.17	93.43	1234	EIF4B	1.3e+16	0.0068	0.1	93.43	1234	BMF	2e+20	0.017	0.25	93.43	1234	SELENBP1	3.9e+16	0.015	0.23	93.43	1234	LRP3	5.3e+16	0.018	0.28	93.43
1235	SPDEF	3.5e+45	6.2e-05	0.00094	93.42	1235	FAM126A	6.6e+40	0.0023	0.035	93.42	1235	CSF1R	4.9e+23	0.011	0.17	93.42	1235	GOLGA8S	1.3e+16	0.0069	0.1	93.42	1235	IWS1	2e+20	0.017	0.25	93.42	1235	MAOA	4e+16	0.015	0.23	93.42	1235	PFDN2	5.3e+16	0.018	0.28	93.42
1236	MYO15B	3.5e+45	6.2e-05	0.00095	93.42	1236	MAPK12	6.7e+40	0.0023	0.035	93.42	1236	HSD11B2	4.9e+23	0.011	0.17	93.42	1236	ACYP2	1.3e+16	0.0069	0.1	93.42	1236	ARHGAP26	2e+20	0.017	0.25	93.42	1236	CALU	4e+16	0.015	0.23	93.42	1236	SRGAP2	5.3e+16	0.018	0.28	93.42
1237	NDUFA13	3.6e+45	6.3e-05	0.00095	93.41	1237	PDZRN3	6.7e+40	0.0023	0.035	93.41	1237	AC004593.3	4.9e+23	0.011	0.17	93.41	1237	CASD1	1.3e+16	0.0069	0.1	93.41	1237	C7ORF50	2e+20	0.017	0.25	93.41	1237	PLCL1	4e+16	0.015	0.23	93.41	1237	LIFR	5.3e+16	0.019	0.28	93.41
1238	SEC61A1	3.7e+45	6.4e-05	0.00096	93.41	1238	MSN	6.8e+40	0.0024	0.036	93.41	1238	RSAD1	4.9e+23	0.012	0.17	93.41	1238	SYT11	1.3e+16	0.0069	0.1	93.41	1238	HSPB1	2e+20	0.017	0.25	93.41	1238	FBXW4	4e+16	0.015	0.23	93.41	1238	CYB5R3	5.3e+16	0.019	0.28	93.41
1239	ZDHHC5	3.7e+45	6.4e-05	0.00097	93.4	1239	ABCC9	6.8e+40	0.0024	0.036	93.4	1239	PARD6B	5e+23	0.012	0.17	93.4	1239	TMEM132D	1.3e+16	0.0069	0.1	93.4	1239	GPR157	2e+20	0.017	0.25	93.4	1239	CTHRC1	4e+16	0.015	0.23	93.4	1239	FAM120B	5.3e+16	0.019	0.28	93.4
1240	ZFAND6	3.7e+45	6.4e-05	0.00097	93.4	1240	PIP4K2A	6.9e+40	0.0024	0.036	93.4	1240	BRD2	5e+23	0.012	0.18	93.4	1240	NECAP1	1.3e+16	0.007	0.11	93.4	1240	PKN1	2e+20	0.017	0.25	93.4	1240	SLC25A23	4e+16	0.015	0.23	93.4	1240	CAPZA2	5.4e+16	0.019	0.28	93.4
1241	CNPY2	3.7e+45	6.4e-05	0.00097	93.39	1241	COL4A4	7e+40	0.0024	0.036	93.39	1241	OMA1	5e+23	0.012	0.18	93.39	1241	ABCA7	1.3e+16	0.007	0.11	93.39	1241	SLFN11	2e+20	0.017	0.25	93.39	1241	ADAM19	4e+16	0.015	0.23	93.39	1241	HSPA8	5.5e+16	0.019	0.29	93.39
1242	SLC35C1	3.7e+45	6.5e-05	0.00098	93.39	1242	DCLK2	7e+40	0.0024	0.036	93.39	1242	ACE	5e+23	0.012	0.18	93.39	1242	PHC1	1.3e+16	0.007	0.11	93.39	1242	PHB2	2e+20	0.017	0.25	93.39	1242	BICD2	4e+16	0.015	0.23	93.39	1242	CYP27A1	5.5e+16	0.019	0.29	93.39
1243	HYPK	3.8e+45	6.5e-05	0.00098	93.38	1243	UBE2QL1	7e+40	0.0024	0.036	93.38	1243	PACSIN3	5e+23	0.012	0.18	93.38	1243	PRKAR2B	1.3e+16	0.007	0.11	93.38	1243	PDZK1IP1	2e+20	0.017	0.25	93.38	1243	CSF1R	4.1e+16	0.015	0.23	93.38	1243	FGFR1	5.5e+16	0.019	0.29	93.38
1244	TMEM8A	3.8e+45	6.5e-05	0.00098	93.37	1244	ZFP36L1	7.1e+40	0.0024	0.036	93.37	1244	TPT1	5e+23	0.012	0.18	93.37	1244	ID4	1.3e+16	0.007	0.11	93.37	1244	TENT5C	2e+20	0.017	0.25	93.37	1244	RAB20	4.1e+16	0.015	0.23	93.37	1244	UGCG	5.5e+16	0.019	0.29	93.37
1245	TGFA	3.8e+45	6.6e-05	0.00099	93.37	1245	TMEM200B	7.1e+40	0.0024	0.036	93.37	1245	QARS	5e+23	0.012	0.18	93.37	1245	NPHP4	1.3e+16	0.007	0.11	93.37	1245	IL1RN	2e+20	0.017	0.25	93.37	1245	RAD23A	4.1e+16	0.015	0.23	93.37	1245	RNF166	5.5e+16	0.019	0.29	93.37
1246	PPP6R1	3.9e+45	6.6e-05	0.001	93.36	1246	DIPK1A	7.1e+40	0.0024	0.036	93.36	1246	RCAN3	5.1e+23	0.012	0.18	93.36	1246	THBD	1.3e+16	0.0071	0.11	93.36	1246	ENG	2e+20	0.017	0.25	93.36	1246	LIMCH1	4.1e+16	0.015	0.23	93.36	1246	MBD2	5.5e+16	0.019	0.29	93.36
1247	MAGT1	3.9e+45	6.7e-05	0.001	93.36	1247	FKBP7	7.1e+40	0.0024	0.036	93.36	1247	BAAT	5.1e+23	0.012	0.18	93.36	1247	MPP1	1.3e+16	0.0071	0.11	93.36	1247	TAF10	2e+20	0.017	0.25	93.36	1247	ATXN1	4.1e+16	0.016	0.23	93.36	1247	SH3KBP1	5.5e+16	0.019	0.29	93.36
1248	UBE2H	3.9e+45	6.7e-05	0.001	93.35	1248	MCRIP1	7.2e+40	0.0024	0.037	93.35	1248	PTF1A	5.1e+23	0.012	0.18	93.35	1248	CHD3	1.3e+16	0.0071	0.11	93.35	1248	COL6A2	2e+20	0.017	0.25	93.35	1248	SMCHD1	4.1e+16	0.016	0.24	93.35	1248	SLC23A2	5.6e+16	0.019	0.29	93.35
1249	KLK7	4e+45	6.7e-05	0.001	93.35	1249	KIF7	7.3e+40	0.0024	0.037	93.35	1249	SLC27A1	5.1e+23	0.012	0.18	93.35	1249	APOH	1.3e+16	0.0071	0.11	93.35	1249	DDX39B	2.1e+20	0.017	0.26	93.35	1249	PDE4B	4.2e+16	0.016	0.24	93.35	1249	ACAT1	5.6e+16	0.019	0.29	93.35
1250	CCL28	4.1e+45	6.8e-05	0.001	93.34	1250	RASGRP2	7.3e+40	0.0025	0.037	93.34	1250	PAIP2	5.1e+23	0.012	0.18	93.34	1250	MBTPS1	1.3e+16	0.0071	0.11	93.34	1250	ITGB6	2.1e+20	0.017	0.26	93.34	1250	TACR1	4.2e+16	0.016	0.24	93.34	1250	YWHAG	5.6e+16	0.019	0.29	93.34
1251	SLC25A10	4.1e+45	6.8e-05	0.001	93.34	1251	SLITRK4	7.5e+40	0.0025	0.037	93.34	1251	SMIM20	5.1e+23	0.012	0.18	93.34	1251	GPI	1.3e+16	0.0071	0.11	93.34	1251	TCERG1	2.1e+20	0.017	0.26	93.34	1251	PTPRM	4.3e+16	0.016	0.24	93.34	1251	ME2	5.6e+16	0.019	0.29	93.34
1252	ZFP36	4.1e+45	6.8e-05	0.001	93.33	1252	LZTS1	7.5e+40	0.0025	0.037	93.33	1252	SOD1	5.2e+23	0.012	0.18	93.33	1252	LSAMP	1.3e+16	0.0071	0.11	93.33	1252	CABIN1	2.1e+20	0.017	0.26	93.33	1252	RBMS3	4.3e+16	0.016	0.24	93.33	1252	TIMM13	5.6e+16	0.019	0.29	93.33
1253	EML2	4.1e+45	6.9e-05	0.001	93.33	1253	TM6SF1	7.6e+40	0.0025	0.038	93.33	1253	EPB41L4A	5.2e+23	0.012	0.18	93.33	1253	PIN1	1.3e+16	0.0071	0.11	93.33	1253	CD82	2.1e+20	0.017	0.26	93.33	1253	CNTNAP3B	4.3e+16	0.016	0.24	93.33	1253	CAP1	5.6e+16	0.019	0.29	93.33
1254	DAD1	4.2e+45	7e-05	0.001	93.32	1254	BAG2	7.7e+40	0.0025	0.038	93.32	1254	RGN	5.2e+23	0.012	0.18	93.32	1254	UBE2QL1	1.3e+16	0.0071	0.11	93.32	1254	SUFU	2.1e+20	0.017	0.26	93.32	1254	APBB1	4.3e+16	0.016	0.24	93.32	1254	NPY	5.7e+16	0.019	0.29	93.32
1255	RALA	4.2e+45	7e-05	0.001	93.32	1255	MEST	7.7e+40	0.0025	0.038	93.32	1255	NBEAL2	5.2e+23	0.012	0.18	93.32	1255	ABHD16A	1.3e+16	0.0071	0.11	93.32	1255	LILRB2	2.1e+20	0.017	0.26	93.32	1255	SNHG32	4.3e+16	0.016	0.24	93.32	1255	SSH1	5.7e+16	0.019	0.29	93.32
1256	NAB1	4.3e+45	7e-05	0.001	93.31	1256	CCDC74B	7.8e+40	0.0026	0.038	93.31	1256	BTN3A2	5.2e+23	0.012	0.18	93.31	1256	ZC3H11A	1.3e+16	0.0071	0.11	93.31	1256	MTSS1	2.1e+20	0.017	0.26	93.31	1256	GPC4	4.3e+16	0.016	0.24	93.31	1256	PTCH1	5.7e+16	0.019	0.29	93.31
1257	NRARP	4.3e+45	7e-05	0.001	93.31	1257	TNFSF8	7.9e+40	0.0026	0.038	93.31	1257	CAT	5.2e+23	0.012	0.18	93.31	1257	SRSF1	1.3e+16	0.0072	0.11	93.31	1257	RAP2B	2.1e+20	0.017	0.26	93.31	1257	PIP4K2B	4.4e+16	0.016	0.24	93.31	1257	COPS7B	5.8e+16	0.02	0.29	93.31
1258	PET100	4.3e+45	7e-05	0.001	93.3	1258	HGF	8e+40	0.0026	0.039	93.3	1258	TRIM73	5.2e+23	0.012	0.18	93.3	1258	EVL	1.4e+16	0.0072	0.11	93.3	1258	SRSF3	2.1e+20	0.017	0.26	93.3	1258	DKK2	4.4e+16	0.016	0.24	93.3	1258	NACAD	5.8e+16	0.02	0.29	93.3
1259	PSEN1	4.3e+45	7.1e-05	0.0011	93.29	1259	CSF1	8.2e+40	0.0026	0.039	93.29	1259	TRIM44	5.2e+23	0.012	0.18	93.29	1259	SYN1	1.4e+16	0.0072	0.11	93.29	1259	DTX1	2.1e+20	0.017	0.26	93.29	1259	HECA	4.4e+16	0.016	0.24	93.29	1259	SNED1	5.8e+16	0.02	0.29	93.29
1260	TBRG4	4.3e+45	7.1e-05	0.0011	93.29	1260	PADI2	8.3e+40	0.0026	0.039	93.29	1260	CCNI	5.2e+23	0.012	0.18	93.29	1260	ZNF22	1.4e+16	0.0072	0.11	93.29	1260	S100B	2.1e+20	0.017	0.26	93.29	1260	PRNP	4.4e+16	0.016	0.24	93.29	1260	ERBIN	5.8e+16	0.02	0.29	93.29
1261	DMTN	4.3e+45	7.1e-05	0.0011	93.28	1261	STMN3	8.3e+40	0.0026	0.039	93.28	1261	GSTM2	5.3e+23	0.012	0.18	93.28	1261	FLVCR1	1.4e+16	0.0073	0.11	93.28	1261	CD2	2.1e+20	0.017	0.26	93.28	1261	SOX17	4.5e+16	0.016	0.25	93.28	1261	CC2D1A	5.8e+16	0.02	0.29	93.28
1262	RHOF	4.3e+45	7.1e-05	0.0011	93.28	1262	FST	8.5e+40	0.0027	0.04	93.28	1262	DAB2IP	5.3e+23	0.012	0.18	93.28	1262	PSMB5	1.4e+16	0.0073	0.11	93.28	1262	TECPR1	2.1e+20	0.017	0.26	93.28	1262	PIM1	4.5e+16	0.017	0.25	93.28	1262	FKBP14	5.8e+16	0.02	0.29	93.28
1263	UQCC3	4.3e+45	7.1e-05	0.0011	93.27	1263	MT1M	8.5e+40	0.0027	0.04	93.27	1263	ELMO1	5.3e+23	0.012	0.18	93.27	1263	TMEM178B	1.4e+16	0.0073	0.11	93.27	1263	CD8B2	2.1e+20	0.017	0.26	93.27	1263	LGALSL	4.5e+16	0.017	0.25	93.27	1263	AGAP2	5.8e+16	0.02	0.29	93.27
1264	NDUFC1	4.4e+45	7.1e-05	0.0011	93.27	1264	SDS	8.5e+40	0.0027	0.04	93.27	1264	MUC1	5.3e+23	0.012	0.18	93.27	1264	PHF21B	1.4e+16	0.0074	0.11	93.27	1264	KLHL5	2.1e+20	0.017	0.26	93.27	1264	LRIG1	4.5e+16	0.017	0.25	93.27	1264	DAD1	5.9e+16	0.02	0.29	93.27
1265	GPR89B	4.4e+45	7.1e-05	0.0011	93.26	1265	MUSTN1	8.7e+40	0.0027	0.04	93.26	1265	LPAR3	5.3e+23	0.012	0.18	93.26	1265	SEC62	1.4e+16	0.0074	0.11	93.26	1265	SSH2	2.1e+20	0.018	0.26	93.26	1265	NT5DC3	4.5e+16	0.017	0.25	93.26	1265	FLT1	5.9e+16	0.02	0.29	93.26
1266	JUNB	4.5e+45	7.2e-05	0.0011	93.26	1266	IRAK3	8.8e+40	0.0027	0.04	93.26	1266	KIF1C	5.4e+23	0.012	0.18	93.26	1266	TSPYL5	1.4e+16	0.0074	0.11	93.26	1266	MLPH	2.1e+20	0.018	0.26	93.26	1266	EGFL7	4.5e+16	0.017	0.25	93.26	1266	ADAMTS4	5.9e+16	0.02	0.29	93.26
1267	PEX2	4.7e+45	7.5e-05	0.0011	93.25	1267	MYOF	8.9e+40	0.0027	0.041	93.25	1267	PSMA2	5.4e+23	0.012	0.18	93.25	1267	HBS1L	1.4e+16	0.0074	0.11	93.25	1267	C8ORF76	2.2e+20	0.018	0.26	93.25	1267	POU6F1	4.5e+16	0.017	0.25	93.25	1267	TFF1	5.9e+16	0.02	0.29	93.25
1268	CD44	4.7e+45	7.5e-05	0.0011	93.25	1268	TSPAN9	9e+40	0.0028	0.041	93.25	1268	DNAH14	5.4e+23	0.012	0.18	93.25	1268	CNNM3	1.4e+16	0.0074	0.11	93.25	1268	TCL1A	2.2e+20	0.018	0.26	93.25	1268	CA5B	4.6e+16	0.017	0.25	93.25	1268	PXN	5.9e+16	0.02	0.29	93.25
1269	SORD	5e+45	7.7e-05	0.0011	93.24	1269	ADAMTS10	9.1e+40	0.0028	0.041	93.24	1269	PILRB	5.4e+23	0.012	0.18	93.24	1269	MLLT6	1.4e+16	0.0074	0.11	93.24	1269	DDX5	2.2e+20	0.018	0.26	93.24	1269	HEY1	4.6e+16	0.017	0.25	93.24	1269	TCEA2	5.9e+16	0.02	0.29	93.24
1270	SMAD6	5e+45	7.8e-05	0.0011	93.24	1270	ARPC5	9.1e+40	0.0028	0.041	93.24	1270	DERL2	5.4e+23	0.012	0.18	93.24	1270	CDC42SE2	1.4e+16	0.0074	0.11	93.24	1270	APOD	2.2e+20	0.018	0.26	93.24	1270	C2CD2	4.6e+16	0.017	0.25	93.24	1270	KLHL2	6e+16	0.02	0.3	93.24
1271	TBCA	5e+45	7.8e-05	0.0012	93.23	1271	ZAP70	9.2e+40	0.0028	0.041	93.23	1271	SYNE4	5.5e+23	0.012	0.18	93.23	1271	RBM39	1.4e+16	0.0074	0.11	93.23	1271	CNOT6L	2.2e+20	0.018	0.26	93.23	1271	NUDT4	4.6e+16	0.017	0.25	93.23	1271	EPB41L1	6e+16	0.02	0.3	93.23
1272	SUCLG1	5.1e+45	7.8e-05	0.0012	93.23	1272	SLC31A2	9.2e+40	0.0028	0.041	93.23	1272	ATXN7	5.5e+23	0.012	0.18	93.23	1272	TTC12	1.4e+16	0.0075	0.11	93.23	1272	TPK1	2.2e+20	0.018	0.26	93.23	1272	DPT	4.6e+16	0.017	0.25	93.23	1272	ZMAT1	6e+16	0.02	0.3	93.23
1273	UGT1A10	5.1e+45	7.9e-05	0.0012	93.22	1273	CCDC88B	9.3e+40	0.0028	0.041	93.22	1273	NT5C3A	5.5e+23	0.012	0.18	93.22	1273	CUL4B	1.4e+16	0.0075	0.11	93.22	1273	SMIM7	2.2e+20	0.018	0.26	93.22	1273	UHRF2	4.6e+16	0.017	0.25	93.22	1273	KBTBD2	6e+16	0.02	0.3	93.22
1274	MPZL1	5.2e+45	8e-05	0.0012	93.21	1274	CD34	9.3e+40	0.0028	0.042	93.21	1274	FKBP4	5.6e+23	0.012	0.18	93.21	1274	SLC39A6	1.4e+16	0.0075	0.11	93.21	1274	SLC22A15	2.2e+20	0.018	0.26	93.21	1274	KLF8	4.6e+16	0.017	0.25	93.21	1274	XKR4	6e+16	0.02	0.3	93.21
1275	PLLP	5.2e+45	8e-05	0.0012	93.21	1275	GPX3	9.4e+40	0.0028	0.042	93.21	1275	SLC16A12	5.6e+23	0.012	0.18	93.21	1275	FAM229B	1.4e+16	0.0075	0.11	93.21	1275	APOBEC3G	2.2e+20	0.018	0.26	93.21	1275	NPR2	4.8e+16	0.017	0.25	93.21	1275	PRKD1	6e+16	0.02	0.3	93.21
1276	CDS1	5.3e+45	8.1e-05	0.0012	93.2	1276	THBD	9.4e+40	0.0028	0.042	93.2	1276	CCL5	5.6e+23	0.012	0.18	93.2	1276	GLRA3	1.4e+16	0.0076	0.11	93.2	1276	CXCR5	2.2e+20	0.018	0.26	93.2	1276	MT1G	4.8e+16	0.017	0.25	93.2	1276	EBF1	6e+16	0.02	0.3	93.2
1277	TMEM63B	5.4e+45	8.1e-05	0.0012	93.2	1277	GM2A	9.5e+40	0.0028	0.042	93.2	1277	PAN3	5.6e+23	0.013	0.18	93.2	1277	BAZ2A	1.4e+16	0.0076	0.11	93.2	1277	FAM20A	2.2e+20	0.018	0.26	93.2	1277	PSIP1	4.8e+16	0.017	0.25	93.2	1277	DDIT4	6e+16	0.02	0.3	93.2
1278	PGGHG	5.6e+45	8.3e-05	0.0012	93.19	1278	HAS1	9.8e+40	0.0029	0.042	93.19	1278	RIPK4	5.6e+23	0.013	0.18	93.19	1278	ZNF827	1.5e+16	0.0076	0.11	93.19	1278	ANXA1	2.2e+20	0.018	0.26	93.19	1278	UBE2H	4.8e+16	0.017	0.25	93.19	1278	PIP4K2B	6e+16	0.02	0.3	93.19
1279	ITFG1	5.6e+45	8.3e-05	0.0012	93.19	1279	ARHGAP4	9.8e+40	0.0029	0.043	93.19	1279	TMEM9B	5.7e+23	0.013	0.18	93.19	1279	HRAS	1.5e+16	0.0076	0.11	93.19	1279	GZMA	2.2e+20	0.018	0.26	93.19	1279	CAB39L	4.8e+16	0.017	0.25	93.19	1279	FOXN3	6.1e+16	0.02	0.3	93.19
1280	MROH6	5.7e+45	8.5e-05	0.0012	93.18	1280	MERTK	1e+41	0.0029	0.043	93.18	1280	NRG4	5.7e+23	0.013	0.18	93.18	1280	PABPN1	1.5e+16	0.0076	0.11	93.18	1280	IFI27	2.2e+20	0.018	0.26	93.18	1280	MEF2A	4.8e+16	0.017	0.25	93.18	1280	AGO2	6.1e+16	0.02	0.3	93.18
1281	MBOAT7	5.8e+45	8.6e-05	0.0013	93.18	1281	ASAP3	1e+41	0.0029	0.043	93.18	1281	PTAR1	5.7e+23	0.013	0.18	93.18	1281	RASSF4	1.5e+16	0.0077	0.11	93.18	1281	PIK3CG	2.3e+20	0.018	0.27	93.18	1281	DEXI	4.8e+16	0.017	0.25	93.18	1281	DDIT3	6.1e+16	0.02	0.3	93.18
1282	LIF	5.9e+45	8.7e-05	0.0013	93.17	1282	MYO1F	1e+41	0.0029	0.043	93.17	1282	ACBD4	5.7e+23	0.013	0.18	93.17	1282	ZMYND8	1.5e+16	0.0077	0.11	93.17	1282	SELENOM	2.3e+20	0.018	0.27	93.17	1282	HS1BP3	4.8e+16	0.017	0.25	93.17	1282	PRDM5	6.1e+16	0.02	0.3	93.17
1283	ACTG1	5.9e+45	8.7e-05	0.0013	93.17	1283	LTBP4	1e+41	0.0029	0.043	93.17	1283	P4HA2	5.7e+23	0.013	0.18	93.17	1283	RAVER2	1.5e+16	0.0077	0.11	93.17	1283	DDX54	2.3e+20	0.018	0.27	93.17	1283	RAB27A	4.8e+16	0.017	0.25	93.17	1283	TJP1	6.1e+16	0.02	0.3	93.17
1284	TMEM125	6e+45	8.7e-05	0.0013	93.16	1284	FAM78A	1e+41	0.0029	0.043	93.16	1284	ABI3BP	5.7e+23	0.013	0.18	93.16	1284	TMEM8B	1.5e+16	0.0077	0.11	93.16	1284	NR3C1	2.3e+20	0.018	0.27	93.16	1284	PHYH	4.9e+16	0.018	0.26	93.16	1284	ZMAT3	6.2e+16	0.02	0.3	93.16
1285	CDK10	6e+45	8.7e-05	0.0013	93.16	1285	ETS1	1e+41	0.0029	0.043	93.16	1285	TLCD4	5.8e+23	0.013	0.19	93.16	1285	CEBPZOS	1.5e+16	0.0078	0.11	93.16	1285	TSPYL2	2.3e+20	0.018	0.27	93.16	1285	DEGS1	4.9e+16	0.018	0.26	93.16	1285	PPT2	6.2e+16	0.021	0.3	93.16
1286	FOXA1	6.1e+45	8.8e-05	0.0013	93.15	1286	DES	1e+41	0.003	0.043	93.15	1286	COL4A4	5.8e+23	0.013	0.19	93.15	1286	NDUFAF8	1.5e+16	0.0078	0.11	93.15	1286	FAM118A	2.3e+20	0.018	0.27	93.15	1286	MAP2	4.9e+16	0.018	0.26	93.15	1286	SAFB	6.2e+16	0.021	0.3	93.15
1287	COPB2	6.1e+45	8.8e-05	0.0013	93.15	1287	WAS	1e+41	0.003	0.043	93.15	1287	HSPB6	5.8e+23	0.013	0.19	93.15	1287	CAMTA2	1.5e+16	0.0078	0.11	93.15	1287	CDC123	2.3e+20	0.018	0.27	93.15	1287	VASH1	5e+16	0.018	0.26	93.15	1287	TRIR	6.2e+16	0.021	0.3	93.15
1288	PCSK6	6.1e+45	8.9e-05	0.0013	93.14	1288	ZNF385A	1e+41	0.003	0.044	93.14	1288	TGFB2	5.8e+23	0.013	0.19	93.14	1288	MED28	1.5e+16	0.0079	0.11	93.14	1288	VWF	2.3e+20	0.018	0.27	93.14	1288	IL1R1	5e+16	0.018	0.26	93.14	1288	LITAF	6.3e+16	0.021	0.3	93.14
1289	SYPL1	6.2e+45	8.9e-05	0.0013	93.13	1289	PHYHIP	1.1e+41	0.003	0.044	93.13	1289	IDH3G	5.8e+23	0.013	0.19	93.13	1289	SNRNP70	1.5e+16	0.0079	0.11	93.13	1289	VILL	2.3e+20	0.019	0.27	93.13	1289	HSPA1A	5e+16	0.018	0.26	93.13	1289	CLEC2B	6.3e+16	0.021	0.3	93.13
1290	CARD10	6.3e+45	9e-05	0.0013	93.13	1290	ZBTB47	1.1e+41	0.0031	0.045	93.13	1290	IKZF1	5.8e+23	0.013	0.19	93.13	1290	POMT2	1.5e+16	0.0079	0.11	93.13	1290	DPT	2.3e+20	0.019	0.27	93.13	1290	MMP14	5e+16	0.018	0.26	93.13	1290	C10ORF82	6.3e+16	0.021	0.3	93.13
1291	DTX4	6.3e+45	9e-05	0.0013	93.12	1291	GP1BB	1.1e+41	0.0031	0.045	93.12	1291	UBE2R2	5.8e+23	0.013	0.19	93.12	1291	PATJ	1.5e+16	0.0079	0.11	93.12	1291	COL9A2	2.4e+20	0.019	0.27	93.12	1291	FZD4	5e+16	0.018	0.26	93.12	1291	APLP2	6.4e+16	0.021	0.3	93.12
1292	ACOX1	6.3e+45	9e-05	0.0013	93.12	1292	SLC37A2	1.1e+41	0.0031	0.045	93.12	1292	CXADR	5.8e+23	0.013	0.19	93.12	1292	ZNF655	1.5e+16	0.0079	0.11	93.12	1292	ASAP1	2.4e+20	0.019	0.27	93.12	1292	TMCC2	5e+16	0.018	0.26	93.12	1292	ARRB2	6.4e+16	0.021	0.31	93.12
1293	FAM83B	6.5e+45	9.2e-05	0.0013	93.11	1293	PREX1	1.1e+41	0.0031	0.045	93.11	1293	TLR5	5.8e+23	0.013	0.19	93.11	1293	ZSCAN30	1.6e+16	0.008	0.12	93.11	1293	HIST1H2BH	2.4e+20	0.019	0.27	93.11	1293	IFFO1	5e+16	0.018	0.26	93.11	1293	FUOM	6.4e+16	0.021	0.31	93.11
1294	PIP4K2C	6.5e+45	9.2e-05	0.0013	93.11	1294	HEPH	1.1e+41	0.0031	0.045	93.11	1294	LARP1	5.9e+23	0.013	0.19	93.11	1294	DENR	1.6e+16	0.008	0.12	93.11	1294	CLPTM1L	2.4e+20	0.019	0.27	93.11	1294	FEZ1	5e+16	0.018	0.26	93.11	1294	ATP13A2	6.5e+16	0.021	0.31	93.11
1295	FAM32A	6.7e+45	9.3e-05	0.0014	93.1	1295	FOS	1.1e+41	0.0031	0.045	93.1	1295	PALMD	5.9e+23	0.013	0.19	93.1	1295	IFT122	1.6e+16	0.008	0.12	93.1	1295	ELMSAN1	2.4e+20	0.019	0.27	93.1	1295	SOX18	5.1e+16	0.018	0.26	93.1	1295	NKD2	6.5e+16	0.021	0.31	93.1
1296	MMP11	6.7e+45	9.4e-05	0.0014	93.1	1296	P2RX7	1.1e+41	0.0031	0.045	93.1	1296	KANSL1L	5.9e+23	0.013	0.19	93.1	1296	FDX2	1.6e+16	0.008	0.12	93.1	1296	NAMPT	2.4e+20	0.019	0.27	93.1	1296	TMEM127	5.1e+16	0.018	0.26	93.1	1296	YIPF3	6.5e+16	0.021	0.31	93.1
1297	LTBR	6.7e+45	9.4e-05	0.0014	93.09	1297	MMP9	1.1e+41	0.0032	0.046	93.09	1297	ACP1	6e+23	0.013	0.19	93.09	1297	TPSB2	1.6e+16	0.008	0.12	93.09	1297	TSPAN8	2.4e+20	0.019	0.27	93.09	1297	PITRM1	5.1e+16	0.018	0.26	93.09	1297	CLCF1	6.5e+16	0.021	0.31	93.09
1298	HNRNPA2B1	6.8e+45	9.4e-05	0.0014	93.09	1298	ITSN1	1.1e+41	0.0032	0.046	93.09	1298	MKRN1	6e+23	0.013	0.19	93.09	1298	SMIM27	1.6e+16	0.008	0.12	93.09	1298	ST8SIA4	2.4e+20	0.019	0.27	93.09	1298	GPR176	5.1e+16	0.018	0.26	93.09	1298	NOVA1	6.5e+16	0.021	0.31	93.09
1299	GPD2	6.8e+45	9.4e-05	0.0014	93.08	1299	MITF	1.1e+41	0.0032	0.046	93.08	1299	KLHDC9	6.1e+23	0.013	0.19	93.08	1299	RBM6	1.6e+16	0.0081	0.12	93.08	1299	DHRS9	2.4e+20	0.019	0.27	93.08	1299	RIMS3	5.1e+16	0.018	0.26	93.08	1299	FOSL2	6.6e+16	0.021	0.31	93.08
1300	TFCP2L1	6.8e+45	9.4e-05	0.0014	93.08	1300	YPEL3	1.2e+41	0.0032	0.046	93.08	1300	TRABD2B	6.1e+23	0.013	0.19	93.08	1300	NPIPA5	1.6e+16	0.0081	0.12	93.08	1300	CCL2	2.4e+20	0.019	0.27	93.08	1300	SGCE	5.1e+16	0.018	0.26	93.08	1300	AKAP9	6.6e+16	0.021	0.31	93.08
1301	MFSD4A	6.9e+45	9.5e-05	0.0014	93.07	1301	ZBP1	1.2e+41	0.0032	0.046	93.07	1301	PIGN	6.1e+23	0.013	0.19	93.07	1301	HSPB6	1.6e+16	0.0081	0.12	93.07	1301	SEC24D	2.4e+20	0.019	0.27	93.07	1301	C1RL	5.2e+16	0.018	0.26	93.07	1301	NDUFA13	6.6e+16	0.021	0.31	93.07
1302	PRSS12	6.9e+45	9.6e-05	0.0014	93.07	1302	CLIP3	1.2e+41	0.0032	0.046	93.07	1302	BSCL2	6.1e+23	0.013	0.19	93.07	1302	SYT14	1.6e+16	0.0081	0.12	93.07	1302	HABP4	2.4e+20	0.019	0.27	93.07	1302	TSR3	5.2e+16	0.018	0.26	93.07	1302	TARS	6.6e+16	0.021	0.31	93.07
1303	PIK3C2G	6.9e+45	9.6e-05	0.0014	93.06	1303	WSB1	1.2e+41	0.0032	0.046	93.06	1303	BAMBI	6.1e+23	0.013	0.19	93.06	1303	ASPH	1.6e+16	0.0081	0.12	93.06	1303	CPNE5	2.4e+20	0.019	0.27	93.06	1303	PIK3CA	5.2e+16	0.018	0.26	93.06	1303	RC3H2	6.6e+16	0.021	0.31	93.06
1304	ARF6	7e+45	9.6e-05	0.0014	93.05	1304	PLAC9	1.2e+41	0.0032	0.046	93.05	1304	FBXW4	6.1e+23	0.013	0.19	93.05	1304	TMED2	1.6e+16	0.0081	0.12	93.05	1304	SRRM2	2.4e+20	0.019	0.27	93.05	1304	CCDC6	5.2e+16	0.018	0.26	93.05	1304	YBX3	6.6e+16	0.022	0.31	93.05
1305	BUD23	7e+45	9.6e-05	0.0014	93.05	1305	VASH2	1.2e+41	0.0032	0.046	93.05	1305	HAUS4	6.1e+23	0.013	0.19	93.05	1305	ZHX1	1.6e+16	0.0081	0.12	93.05	1305	HSPA8	2.4e+20	0.019	0.27	93.05	1305	PCP4	5.3e+16	0.018	0.26	93.05	1305	TUBB6	6.7e+16	0.022	0.31	93.05
1306	NTMT1	7.1e+45	9.7e-05	0.0014	93.04	1306	IRF4	1.2e+41	0.0032	0.047	93.04	1306	WTAP	6.2e+23	0.013	0.19	93.04	1306	CPSF6	1.6e+16	0.0081	0.12	93.04	1306	LGALS9	2.4e+20	0.019	0.27	93.04	1306	SYT11	5.3e+16	0.018	0.26	93.04	1306	TSPAN3	6.7e+16	0.022	0.31	93.04
1307	DNAJC15	7.2e+45	9.8e-05	0.0014	93.04	1307	NUMBL	1.2e+41	0.0032	0.047	93.04	1307	MPEG1	6.2e+23	0.013	0.19	93.04	1307	KCNC3	1.6e+16	0.0081	0.12	93.04	1307	PLA2G2D	2.5e+20	0.019	0.27	93.04	1307	KLF10	5.3e+16	0.019	0.27	93.04	1307	FKBP3	6.7e+16	0.022	0.31	93.04
1308	NOMO3	7.2e+45	9.8e-05	0.0014	93.03	1308	GIMAP1	1.2e+41	0.0032	0.047	93.03	1308	SIGLEC11	6.2e+23	0.013	0.19	93.03	1308	SRPRA	1.6e+16	0.0082	0.12	93.03	1308	CD40	2.5e+20	0.019	0.27	93.03	1308	PHF19	5.3e+16	0.019	0.27	93.03	1308	GALNT17	6.7e+16	0.022	0.31	93.03
1309	FLOT2	7.3e+45	9.9e-05	0.0014	93.03	1309	DZIP1	1.2e+41	0.0033	0.047	93.03	1309	ANAPC5	6.2e+23	0.013	0.19	93.03	1309	SNX13	1.6e+16	0.0082	0.12	93.03	1309	SPN	2.5e+20	0.019	0.27	93.03	1309	RILPL1	5.3e+16	0.019	0.27	93.03	1309	CHN1	6.7e+16	0.022	0.31	93.03
1310	BOK	7.4e+45	0.0001	0.0014	93.02	1310	PLEKHF1	1.2e+41	0.0033	0.047	93.02	1310	HIGD2A	6.2e+23	0.013	0.19	93.02	1310	SLIT1	1.6e+16	0.0082	0.12	93.02	1310	DISC1	2.5e+20	0.019	0.28	93.02	1310	GLIPR2	5.3e+16	0.019	0.27	93.02	1310	COL5A3	6.7e+16	0.022	0.31	93.02
1311	ITPKC	7.4e+45	0.0001	0.0014	93.02	1311	HSPB8	1.2e+41	0.0033	0.047	93.02	1311	MAPK13	6.3e+23	0.013	0.19	93.02	1311	SORBS2	1.6e+16	0.0082	0.12	93.02	1311	TNFRSF4	2.5e+20	0.019	0.28	93.02	1311	DYSF	5.4e+16	0.019	0.27	93.02	1311	FBXO44	6.7e+16	0.022	0.31	93.02
1312	ORMDL2	7.4e+45	0.0001	0.0014	93.01	1312	PAPPA	1.2e+41	0.0033	0.047	93.01	1312	STARD13	6.3e+23	0.013	0.19	93.01	1312	TMED4	1.6e+16	0.0082	0.12	93.01	1312	SNRPD2	2.5e+20	0.019	0.28	93.01	1312	ALDH2	5.4e+16	0.019	0.27	93.01	1312	MUC1	6.8e+16	0.022	0.31	93.01
1313	CASP6	7.5e+45	0.0001	0.0014	93.01	1313	MAP7D1	1.2e+41	0.0033	0.047	93.01	1313	CHRNB1	6.3e+23	0.013	0.19	93.01	1313	RNF145	1.6e+16	0.0082	0.12	93.01	1313	SYMPK	2.5e+20	0.019	0.28	93.01	1313	DIPK2A	5.4e+16	0.019	0.27	93.01	1313	VGLL3	6.8e+16	0.022	0.31	93.01
1314	XDH	7.5e+45	0.0001	0.0014	93	1314	MSX1	1.2e+41	0.0033	0.047	93	1314	RBBP4	6.3e+23	0.013	0.19	93	1314	MARCH4	1.7e+16	0.0083	0.12	93	1314	TRPV2	2.5e+20	0.019	0.28	93	1314	EVA1C	5.4e+16	0.019	0.27	93	1314	BCL7C	6.8e+16	0.022	0.31	93
1315	ZC3H11A	7.6e+45	0.0001	0.0014	93	1315	SUSD3	1.2e+41	0.0033	0.047	93	1315	COX5A	6.4e+23	0.013	0.19	93	1315	MAPK8IP1	1.7e+16	0.0084	0.12	93	1315	VDAC3	2.5e+20	0.019	0.28	93	1315	ITGA10	5.4e+16	0.019	0.27	93	1315	CNTLN	6.8e+16	0.022	0.31	93
1316	ADSS	7.6e+45	0.0001	0.0015	92.99	1316	DMPK	1.2e+41	0.0033	0.047	92.99	1316	ALAD	6.4e+23	0.014	0.19	92.99	1316	GNA11	1.7e+16	0.0084	0.12	92.99	1316	LTF	2.5e+20	0.019	0.28	92.99	1316	PRDM6	5.4e+16	0.019	0.27	92.99	1316	BIN3	6.8e+16	0.022	0.31	92.99
1317	POLR2I	7.6e+45	0.0001	0.0015	92.99	1317	TMEM140	1.2e+41	0.0033	0.047	92.99	1317	DNAJC4	6.5e+23	0.014	0.19	92.99	1317	ANO5	1.7e+16	0.0084	0.12	92.99	1317	GNPTAB	2.5e+20	0.02	0.28	92.99	1317	KLHL5	5.5e+16	0.019	0.27	92.99	1317	PDGFA	6.8e+16	0.022	0.31	92.99
1318	FARP2	7.7e+45	0.0001	0.0015	92.98	1318	TIGIT	1.2e+41	0.0033	0.047	92.98	1318	KCNS3	6.5e+23	0.014	0.19	92.98	1318	PDZD4	1.7e+16	0.0084	0.12	92.98	1318	TBC1D2B	2.5e+20	0.02	0.28	92.98	1318	FBXW5	5.5e+16	0.019	0.27	92.98	1318	TMEM9B	6.8e+16	0.022	0.31	92.98
1319	SLC39A11	7.7e+45	0.0001	0.0015	92.97	1319	KLHL5	1.2e+41	0.0033	0.047	92.97	1319	MBD2	6.5e+23	0.014	0.19	92.97	1319	KRT10	1.7e+16	0.0084	0.12	92.97	1319	CAPZB	2.5e+20	0.02	0.28	92.97	1319	PCYOX1	5.5e+16	0.019	0.27	92.97	1319	BPGM	6.8e+16	0.022	0.31	92.97
1320	SRRM2	7.8e+45	0.0001	0.0015	92.97	1320	SH3BGRL	1.3e+41	0.0034	0.048	92.97	1320	HNRNPA2B1	6.5e+23	0.014	0.2	92.97	1320	TMEM259	1.7e+16	0.0084	0.12	92.97	1320	ACKR1	2.5e+20	0.02	0.28	92.97	1320	LYVE1	5.5e+16	0.019	0.27	92.97	1320	GNA11	6.9e+16	0.022	0.31	92.97
1321	FAM177A1	7.8e+45	0.0001	0.0015	92.96	1321	STX2	1.3e+41	0.0034	0.048	92.96	1321	HSPD1	6.6e+23	0.014	0.2	92.96	1321	BSN	1.7e+16	0.0084	0.12	92.96	1321	ELMO1	2.5e+20	0.02	0.28	92.96	1321	TCEAL2	5.5e+16	0.019	0.27	92.96	1321	RAB21	6.9e+16	0.022	0.31	92.96
1322	BDH1	7.8e+45	0.0001	0.0015	92.96	1322	SLC49A3	1.3e+41	0.0034	0.048	92.96	1322	HNRNPC	6.6e+23	0.014	0.2	92.96	1322	CDC42EP3	1.7e+16	0.0085	0.12	92.96	1322	MARCKS	2.6e+20	0.02	0.28	92.96	1322	SDC3	5.5e+16	0.019	0.27	92.96	1322	NDUFV1	6.9e+16	0.022	0.31	92.96
1323	ATP5F1C	7.8e+45	0.0001	0.0015	92.95	1323	DNAJB4	1.3e+41	0.0034	0.048	92.95	1323	NR2F2	6.6e+23	0.014	0.2	92.95	1323	C1ORF43	1.7e+16	0.0085	0.12	92.95	1323	OGT	2.6e+20	0.02	0.28	92.95	1323	ACVRL1	5.5e+16	0.019	0.27	92.95	1323	EXOSC10	6.9e+16	0.022	0.31	92.95
1324	CD47	7.9e+45	0.0001	0.0015	92.95	1324	SIRPG	1.3e+41	0.0034	0.048	92.95	1324	C12ORF57	6.6e+23	0.014	0.2	92.95	1324	FGF12	1.7e+16	0.0085	0.12	92.95	1324	LPAR2	2.6e+20	0.02	0.28	92.95	1324	TGFB1	5.5e+16	0.019	0.27	92.95	1324	SNRK	6.9e+16	0.022	0.31	92.95
1325	NACA	7.9e+45	0.0001	0.0015	92.94	1325	CCDC102A	1.3e+41	0.0034	0.048	92.94	1325	EIF4EBP3	6.6e+23	0.014	0.2	92.94	1325	BHLHB9	1.7e+16	0.0085	0.12	92.94	1325	UBLCP1	2.6e+20	0.02	0.28	92.94	1325	MLLT6	5.6e+16	0.019	0.27	92.94	1325	PKN1	6.9e+16	0.022	0.31	92.94
1326	TMEM37	8e+45	0.0001	0.0015	92.94	1326	CARMIL2	1.3e+41	0.0034	0.048	92.94	1326	ADH1C	6.6e+23	0.014	0.2	92.94	1326	VPS53	1.7e+16	0.0085	0.12	92.94	1326	MAST3	2.6e+20	0.02	0.28	92.94	1326	MAF1	5.6e+16	0.019	0.27	92.94	1326	SCARA3	6.9e+16	0.022	0.31	92.94
1327	PTPRN2	8e+45	0.0001	0.0015	92.93	1327	RUNX3	1.3e+41	0.0034	0.048	92.93	1327	SMARCA2	6.7e+23	0.014	0.2	92.93	1327	ZNF638	1.7e+16	0.0085	0.12	92.93	1327	IDS	2.6e+20	0.02	0.28	92.93	1327	LRP5	5.6e+16	0.019	0.27	92.93	1327	ATG13	6.9e+16	0.022	0.31	92.93
1328	ZNF217	8e+45	0.00011	0.0015	92.93	1328	CEACAM6	1.3e+41	0.0034	0.049	92.93	1328	GABRE	6.7e+23	0.014	0.2	92.93	1328	TMEM176B	1.7e+16	0.0086	0.12	92.93	1328	EFHD2	2.6e+20	0.02	0.28	92.93	1328	SPOCK1	5.6e+16	0.019	0.27	92.93	1328	TAF7	6.9e+16	0.022	0.31	92.93
1329	PRDX2	8.1e+45	0.00011	0.0015	92.92	1329	SIK1	1.3e+41	0.0035	0.049	92.92	1329	DMTN	6.7e+23	0.014	0.2	92.92	1329	LAMP1	1.7e+16	0.0086	0.12	92.92	1329	REG3A	2.6e+20	0.02	0.28	92.92	1329	EGFLAM	5.6e+16	0.019	0.27	92.92	1329	PTTG1IP	6.9e+16	0.022	0.31	92.92
1330	IMPA2	8.2e+45	0.00011	0.0015	92.92	1330	MEF2A	1.3e+41	0.0035	0.049	92.92	1330	EFNA1	6.7e+23	0.014	0.2	92.92	1330	COX8A	1.7e+16	0.0086	0.12	92.92	1330	UBR5	2.6e+20	0.02	0.28	92.92	1330	TGFBR1	5.6e+16	0.019	0.27	92.92	1330	UQCR11	7e+16	0.022	0.31	92.92
1331	IRF3	8.2e+45	0.00011	0.0015	92.91	1331	TNFAIP2	1.4e+41	0.0035	0.049	92.91	1331	FLT1	6.7e+23	0.014	0.2	92.91	1331	BRD2	1.7e+16	0.0086	0.12	92.91	1331	LTA4H	2.6e+20	0.02	0.28	92.91	1331	ISYNA1	5.6e+16	0.019	0.27	92.91	1331	EIF2AK3	7e+16	0.022	0.31	92.91
1332	GRB7	8.3e+45	0.00011	0.0015	92.91	1332	S1PR2	1.4e+41	0.0036	0.05	92.91	1332	IFFO2	6.8e+23	0.014	0.2	92.91	1332	ZZEF1	1.7e+16	0.0086	0.12	92.91	1332	KDM5C	2.7e+20	0.02	0.28	92.91	1332	CRLF1	5.6e+16	0.019	0.27	92.91	1332	MORC4	7e+16	0.022	0.31	92.91
1333	ABI1	8.3e+45	0.00011	0.0015	92.9	1333	TMEM273	1.4e+41	0.0036	0.05	92.9	1333	CYBRD1	6.8e+23	0.014	0.2	92.9	1333	OBSL1	1.7e+16	0.0086	0.12	92.9	1333	OAS2	2.7e+20	0.02	0.28	92.9	1333	SHISA3	5.6e+16	0.019	0.27	92.9	1333	SLC5A3	7e+16	0.022	0.31	92.9
1334	HIST1H2AI	8.4e+45	0.00011	0.0015	92.89	1334	NEGR1	1.4e+41	0.0036	0.05	92.89	1334	PDHA1	6.9e+23	0.014	0.2	92.89	1334	ZMAT1	1.7e+16	0.0086	0.12	92.89	1334	MCM7	2.7e+20	0.02	0.28	92.89	1334	ACSS1	5.7e+16	0.019	0.27	92.89	1334	SON	7e+16	0.022	0.31	92.89
1335	SDCBP	8.4e+45	0.00011	0.0015	92.89	1335	NGFR	1.4e+41	0.0036	0.051	92.89	1335	ELK4	6.9e+23	0.014	0.2	92.89	1335	RYBP	1.8e+16	0.0087	0.12	92.89	1335	CCDC32	2.7e+20	0.02	0.28	92.89	1335	NUCB1	5.7e+16	0.019	0.27	92.89	1335	TUBB3	7e+16	0.022	0.31	92.89
1336	C14ORF119	8.5e+45	0.00011	0.0015	92.88	1336	PYGL	1.4e+41	0.0036	0.051	92.88	1336	SAMHD1	6.9e+23	0.014	0.2	92.88	1336	ZNF10	1.8e+16	0.0087	0.12	92.88	1336	VPREB3	2.7e+20	0.02	0.28	92.88	1336	IK	5.7e+16	0.019	0.27	92.88	1336	EIF4G2	7e+16	0.022	0.31	92.88
1337	RABL6	8.5e+45	0.00011	0.0015	92.88	1337	ADAMTSL1	1.4e+41	0.0036	0.051	92.88	1337	MAN2B1	7e+23	0.014	0.2	92.88	1337	SEC22B	1.8e+16	0.0087	0.12	92.88	1337	P2RX5	2.7e+20	0.02	0.28	92.88	1337	NUTF2	5.7e+16	0.019	0.27	92.88	1337	CCDC3	7e+16	0.022	0.31	92.88
1338	TIMM50	8.5e+45	0.00011	0.0015	92.87	1338	C2	1.5e+41	0.0036	0.051	92.87	1338	NPHS1	7e+23	0.014	0.2	92.87	1338	GBA	1.8e+16	0.0087	0.12	92.87	1338	TSC22D2	2.7e+20	0.02	0.28	92.87	1338	COMMD6	5.7e+16	0.02	0.27	92.87	1338	AKAP13	7.1e+16	0.022	0.31	92.87
1339	SET	8.6e+45	0.00011	0.0015	92.87	1339	B3GNT9	1.5e+41	0.0036	0.051	92.87	1339	MCM5	7e+23	0.014	0.2	92.87	1339	DNAJC24	1.8e+16	0.0087	0.12	92.87	1339	SIT1	2.7e+20	0.02	0.28	92.87	1339	COL13A1	5.8e+16	0.02	0.27	92.87	1339	IFITM1	7.1e+16	0.022	0.31	92.87
1340	MOK	8.8e+45	0.00011	0.0016	92.86	1340	GZMH	1.5e+41	0.0036	0.051	92.86	1340	STAU1	7e+23	0.014	0.2	92.86	1340	LMBRD2	1.8e+16	0.0087	0.12	92.86	1340	C4A	2.7e+20	0.02	0.28	92.86	1340	COL6A3	5.8e+16	0.02	0.27	92.86	1340	CRY2	7.1e+16	0.022	0.31	92.86
1341	CHCHD10	8.9e+45	0.00011	0.0016	92.86	1341	SNTA1	1.5e+41	0.0036	0.051	92.86	1341	GPR155	7e+23	0.014	0.2	92.86	1341	YIPF2	1.8e+16	0.0087	0.12	92.86	1341	IER3IP1	2.7e+20	0.02	0.28	92.86	1341	SFRP2	5.8e+16	0.02	0.27	92.86	1341	SH3BP5	7.1e+16	0.022	0.31	92.86
1342	RAB5A	8.9e+45	0.00011	0.0016	92.85	1342	MAN1A1	1.5e+41	0.0037	0.051	92.85	1342	BMF	7e+23	0.014	0.2	92.85	1342	RAD23B	1.8e+16	0.0087	0.12	92.85	1342	NUDC	2.7e+20	0.02	0.29	92.85	1342	HYPK	5.8e+16	0.02	0.27	92.85	1342	HIP1	7.1e+16	0.023	0.31	92.85
1343	LIME1	9.1e+45	0.00011	0.0016	92.85	1343	WNT11	1.5e+41	0.0037	0.051	92.85	1343	NOSIP	7e+23	0.014	0.2	92.85	1343	SESN2	1.8e+16	0.0087	0.12	92.85	1343	ZFP36L1	2.8e+20	0.021	0.29	92.85	1343	CYP7B1	5.8e+16	0.02	0.27	92.85	1343	NUP205	7.1e+16	0.023	0.32	92.85
1344	CCDC12	9.1e+45	0.00011	0.0016	92.84	1344	FLI1	1.5e+41	0.0037	0.051	92.84	1344	BTBD7	7e+23	0.014	0.2	92.84	1344	LIN7C	1.8e+16	0.0087	0.12	92.84	1344	CREM	2.8e+20	0.021	0.29	92.84	1344	SLC25A3	5.8e+16	0.02	0.27	92.84	1344	GABBR1	7.1e+16	0.023	0.32	92.84
1345	IQGAP1	9.2e+45	0.00011	0.0016	92.84	1345	DRAP1	1.5e+41	0.0037	0.051	92.84	1345	LAMP3	7e+23	0.014	0.2	92.84	1345	AGTPBP1	1.8e+16	0.0088	0.12	92.84	1345	GTF3C6	2.8e+20	0.021	0.29	92.84	1345	TCF4	5.8e+16	0.02	0.27	92.84	1345	DEK	7.2e+16	0.023	0.32	92.84
1346	PPP1R13B	9.7e+45	0.00012	0.0017	92.83	1346	KDM5D	1.5e+41	0.0037	0.051	92.83	1346	PIK3R1	7.1e+23	0.014	0.2	92.83	1346	TRMT112	1.8e+16	0.0088	0.12	92.83	1346	GBP1	2.8e+20	0.021	0.29	92.83	1346	MT1HL1	5.8e+16	0.02	0.27	92.83	1346	DACT1	7.2e+16	0.023	0.32	92.83
1347	FAM162A	9.9e+45	0.00012	0.0017	92.83	1347	CCDC88A	1.5e+41	0.0037	0.052	92.83	1347	COQ4	7.1e+23	0.014	0.2	92.83	1347	C11ORF58	1.8e+16	0.0088	0.12	92.83	1347	EHMT1	2.8e+20	0.021	0.29	92.83	1347	RGS6	5.8e+16	0.02	0.27	92.83	1347	TBX2	7.2e+16	0.023	0.32	92.83
1348	HLA-A	9.9e+45	0.00012	0.0017	92.82	1348	COLEC11	1.5e+41	0.0037	0.052	92.82	1348	IPO5	7.2e+23	0.015	0.2	92.82	1348	EIF4G3	1.8e+16	0.0088	0.12	92.82	1348	POLR2J	2.8e+20	0.021	0.29	92.82	1348	TCN1	5.8e+16	0.02	0.27	92.82	1348	DHX30	7.2e+16	0.023	0.32	92.82
1349	MROH1	1e+46	0.00012	0.0017	92.81	1349	APOL1	1.5e+41	0.0037	0.052	92.81	1349	LDLRAP1	7.2e+23	0.015	0.2	92.81	1349	NDUFB6	1.8e+16	0.0089	0.12	92.81	1349	GCHFR	2.8e+20	0.021	0.29	92.81	1349	GNA11	5.8e+16	0.02	0.27	92.81	1349	GNG11	7.3e+16	0.023	0.32	92.81
1350	PPP1R15B	1.1e+46	0.00013	0.0018	92.81	1350	SDC2	1.5e+41	0.0037	0.052	92.81	1350	MIA2	7.2e+23	0.015	0.2	92.81	1350	FMC1	1.8e+16	0.0089	0.12	92.81	1350	CCND2	2.8e+20	0.021	0.29	92.81	1350	TTC33	5.8e+16	0.02	0.27	92.81	1350	ORAI1	7.3e+16	0.023	0.32	92.81
1351	SH3BP4	1.1e+46	0.00013	0.0018	92.8	1351	POU2AF1	1.5e+41	0.0037	0.052	92.8	1351	LAMP1	7.2e+23	0.015	0.2	92.8	1351	SUSD1	1.8e+16	0.0089	0.12	92.8	1351	ANKRD39	2.8e+20	0.021	0.29	92.8	1351	CTSF	5.8e+16	0.02	0.27	92.8	1351	DMXL1	7.3e+16	0.023	0.32	92.8
1352	EIF3I	1.1e+46	0.00013	0.0018	92.8	1352	ANKRD35	1.5e+41	0.0037	0.052	92.8	1352	ANAPC16	7.3e+23	0.015	0.2	92.8	1352	KCNH6	1.8e+16	0.0089	0.12	92.8	1352	ATF1	2.8e+20	0.021	0.29	92.8	1352	TTC28	5.9e+16	0.02	0.27	92.8	1352	LGALS3	7.3e+16	0.023	0.32	92.8
1353	C3ORF52	1.1e+46	0.00013	0.0018	92.79	1353	DLG4	1.5e+41	0.0038	0.052	92.79	1353	AS3MT	7.3e+23	0.015	0.2	92.79	1353	MADD	1.8e+16	0.0089	0.12	92.79	1353	SMARCC1	2.8e+20	0.021	0.29	92.79	1353	TULP3	5.9e+16	0.02	0.28	92.79	1353	TP53	7.4e+16	0.023	0.32	92.79
1354	TMX2	1.1e+46	0.00013	0.0018	92.79	1354	MPDZ	1.6e+41	0.0038	0.052	92.79	1354	VNN2	7.4e+23	0.015	0.21	92.79	1354	USH1C	1.8e+16	0.009	0.12	92.79	1354	VDAC1	2.8e+20	0.021	0.29	92.79	1354	APLF	6e+16	0.02	0.28	92.79	1354	GAA	7.4e+16	0.023	0.32	92.79
1355	KRT15	1.1e+46	0.00013	0.0018	92.78	1355	FOXP3	1.6e+41	0.0038	0.052	92.78	1355	PCBP2	7.4e+23	0.015	0.21	92.78	1355	TP53BP1	1.9e+16	0.009	0.12	92.78	1355	DENND4B	2.8e+20	0.021	0.29	92.78	1355	IMPAD1	6e+16	0.02	0.28	92.78	1355	KANSL3	7.4e+16	0.023	0.32	92.78
1356	BCL9L	1.1e+46	0.00013	0.0018	92.78	1356	CDH13	1.6e+41	0.0038	0.052	92.78	1356	GABRB3	7.5e+23	0.015	0.21	92.78	1356	KIAA0895	1.9e+16	0.0091	0.13	92.78	1356	PILRA	2.8e+20	0.021	0.29	92.78	1356	OR51E2	6e+16	0.02	0.28	92.78	1356	FXYD6	7.4e+16	0.023	0.32	92.78
1357	ISG20	1.2e+46	0.00013	0.0018	92.77	1357	MINDY2	1.6e+41	0.0039	0.054	92.77	1357	RNASEK	7.5e+23	0.015	0.21	92.77	1357	HPF1	1.9e+16	0.0091	0.13	92.77	1357	JUN	2.9e+20	0.021	0.29	92.77	1357	EEA1	6e+16	0.02	0.28	92.77	1357	ARIH1	7.4e+16	0.023	0.32	92.77
1358	KDM5B	1.2e+46	0.00013	0.0018	92.77	1358	TBC1D2	1.6e+41	0.0039	0.054	92.77	1358	IFRD1	7.6e+23	0.015	0.21	92.77	1358	RAB18	1.9e+16	0.0092	0.13	92.77	1358	GIMAP6	2.9e+20	0.021	0.29	92.77	1358	NTF3	6e+16	0.02	0.28	92.77	1358	PSMD13	7.4e+16	0.023	0.32	92.77
1359	LZTS3	1.2e+46	0.00013	0.0018	92.76	1359	STX11	1.6e+41	0.0039	0.054	92.76	1359	DIPK1B	7.6e+23	0.015	0.21	92.76	1359	EFNB3	1.9e+16	0.0092	0.13	92.76	1359	LUM	2.9e+20	0.021	0.29	92.76	1359	C4ORF3	6e+16	0.02	0.28	92.76	1359	TCF3	7.4e+16	0.023	0.32	92.76
1360	GRK2	1.2e+46	0.00013	0.0018	92.76	1360	AGAP2	1.6e+41	0.0039	0.054	92.76	1360	PRR13	7.6e+23	0.015	0.21	92.76	1360	GNB1	1.9e+16	0.0092	0.13	92.76	1360	FSTL1	2.9e+20	0.021	0.29	92.76	1360	MAFK	6e+16	0.02	0.28	92.76	1360	SLC22A3	7.4e+16	0.023	0.32	92.76
1361	CDC37	1.2e+46	0.00013	0.0018	92.75	1361	SLC44A1	1.6e+41	0.0039	0.054	92.75	1361	PRKAR2B	7.7e+23	0.015	0.21	92.75	1361	NOL3	1.9e+16	0.0092	0.13	92.75	1361	IMPDH1	2.9e+20	0.021	0.29	92.75	1361	HPSE2	6e+16	0.02	0.28	92.75	1361	SRPX	7.4e+16	0.023	0.32	92.75
1362	RAB3IP	1.2e+46	0.00013	0.0019	92.75	1362	SLC12A4	1.7e+41	0.0039	0.054	92.75	1362	ZBTB44	7.8e+23	0.015	0.21	92.75	1362	OTUD4	1.9e+16	0.0092	0.13	92.75	1362	CARD16	2.9e+20	0.021	0.29	92.75	1362	DPH3	6e+16	0.02	0.28	92.75	1362	TPM2	7.5e+16	0.023	0.32	92.75
1363	STIP1	1.2e+46	0.00013	0.0019	92.74	1363	PTPRCAP	1.7e+41	0.0039	0.054	92.74	1363	GIPC2	7.8e+23	0.015	0.21	92.74	1363	CERK	1.9e+16	0.0093	0.13	92.74	1363	TATDN3	2.9e+20	0.021	0.29	92.74	1363	YPEL3	6e+16	0.02	0.28	92.74	1363	AKR1B1	7.5e+16	0.023	0.32	92.74
1364	ZNF787	1.2e+46	0.00014	0.0019	92.73	1364	DNAJB5	1.7e+41	0.004	0.054	92.73	1364	SYNGR2	7.9e+23	0.015	0.21	92.73	1364	DCAF5	1.9e+16	0.0093	0.13	92.73	1364	ATP13A1	2.9e+20	0.021	0.3	92.73	1364	HNRNPUL1	6.1e+16	0.02	0.28	92.73	1364	UBC	7.5e+16	0.023	0.32	92.73
1365	VPS25	1.2e+46	0.00014	0.0019	92.73	1365	IFI27	1.7e+41	0.004	0.054	92.73	1365	AADAC	7.9e+23	0.015	0.21	92.73	1365	CNKSR2	1.9e+16	0.0093	0.13	92.73	1365	LAMB3	2.9e+20	0.021	0.3	92.73	1365	DMTN	6.1e+16	0.02	0.28	92.73	1365	BSDC1	7.5e+16	0.023	0.32	92.73
1366	LPGAT1	1.2e+46	0.00014	0.0019	92.72	1366	SH3RF3	1.7e+41	0.004	0.054	92.72	1366	GAA	7.9e+23	0.015	0.21	92.72	1366	GGT7	1.9e+16	0.0093	0.13	92.72	1366	TRIM29	3e+20	0.022	0.3	92.72	1366	UACA	6.2e+16	0.02	0.28	92.72	1366	CDK4	7.5e+16	0.023	0.32	92.72
1367	PTPN12	1.2e+46	0.00014	0.0019	92.72	1367	LRRN4CL	1.7e+41	0.004	0.054	92.72	1367	HIVEP2	7.9e+23	0.015	0.21	92.72	1367	EML5	2e+16	0.0093	0.13	92.72	1367	ZC3H12A	3e+20	0.022	0.3	92.72	1367	TCP11L1	6.2e+16	0.02	0.28	92.72	1367	RARG	7.5e+16	0.023	0.32	92.72
1368	SLC16A3	1.2e+46	0.00014	0.0019	92.71	1368	HS6ST1	1.7e+41	0.004	0.055	92.71	1368	OR8D4	7.9e+23	0.015	0.21	92.71	1368	MLXIP	2e+16	0.0094	0.13	92.71	1368	PPP1R2	3e+20	0.022	0.3	92.71	1368	THSD7A	6.2e+16	0.021	0.28	92.71	1368	ECM2	7.5e+16	0.023	0.32	92.71
1369	MGAT5	1.2e+46	0.00014	0.0019	92.71	1369	CDA	1.7e+41	0.004	0.055	92.71	1369	VWA2	8e+23	0.015	0.21	92.71	1369	MZT2B	2e+16	0.0095	0.13	92.71	1369	C15ORF48	3e+20	0.022	0.3	92.71	1369	EFCAB14	6.3e+16	0.021	0.28	92.71	1369	SEPTIN2	7.6e+16	0.023	0.32	92.71
1370	PTPN18	1.3e+46	0.00014	0.002	92.7	1370	CILP	1.7e+41	0.004	0.055	92.7	1370	SELENOK	8e+23	0.016	0.21	92.7	1370	ANKRD20A2	2e+16	0.0095	0.13	92.7	1370	KRT16	3e+20	0.022	0.3	92.7	1370	KMT2E	6.3e+16	0.021	0.28	92.7	1370	INSR	7.6e+16	0.024	0.32	92.7
1371	UBC	1.3e+46	0.00014	0.002	92.7	1371	GAPT	1.8e+41	0.0041	0.056	92.7	1371	GNAS	8e+23	0.016	0.21	92.7	1371	STRAP	2e+16	0.0095	0.13	92.7	1371	MTERF4	3e+20	0.022	0.3	92.7	1371	RTL8B	6.3e+16	0.021	0.28	92.7	1371	ITPKB	7.6e+16	0.024	0.32	92.7
1372	HNRNPC	1.3e+46	0.00014	0.002	92.69	1372	SGCE	1.8e+41	0.0041	0.056	92.69	1372	MMP2	8e+23	0.016	0.21	92.69	1372	RBM4	2e+16	0.0095	0.13	92.69	1372	DENND1B	3e+20	0.022	0.3	92.69	1372	RBMS2	6.3e+16	0.021	0.28	92.69	1372	CPXM2	7.6e+16	0.024	0.32	92.69
1373	ABCD3	1.3e+46	0.00014	0.002	92.69	1373	NAV3	1.8e+41	0.0041	0.056	92.69	1373	ECI2	8e+23	0.016	0.21	92.69	1373	LNP1	2e+16	0.0095	0.13	92.69	1373	MRTFA	3e+20	0.022	0.3	92.69	1373	PLA2G2A	6.3e+16	0.021	0.28	92.69	1373	STMN3	7.7e+16	0.024	0.32	92.69
1374	ETFA	1.4e+46	0.00015	0.002	92.68	1374	NHSL2	1.8e+41	0.0041	0.056	92.68	1374	PRCP	8e+23	0.016	0.21	92.68	1374	R3HDM1	2e+16	0.0096	0.13	92.68	1374	SLAMF7	3e+20	0.022	0.3	92.68	1374	PRDM16	6.3e+16	0.021	0.28	92.68	1374	DVL1	7.7e+16	0.024	0.32	92.68
1375	PEX11B	1.4e+46	0.00015	0.002	92.68	1375	GAPDH	1.8e+41	0.0041	0.056	92.68	1375	SAV1	8.1e+23	0.016	0.21	92.68	1375	TXLNA	2e+16	0.0096	0.13	92.68	1375	ACOT7	3e+20	0.022	0.3	92.68	1375	UBXN1	6.4e+16	0.021	0.29	92.68	1375	RWDD1	7.7e+16	0.024	0.32	92.68
1376	EEPD1	1.4e+46	0.00015	0.002	92.67	1376	MAST2	1.8e+41	0.0042	0.057	92.67	1376	BCLAF1	8.1e+23	0.016	0.21	92.67	1376	HECTD2	2e+16	0.0097	0.13	92.67	1376	KMT2B	3e+20	0.022	0.3	92.67	1376	FBXW2	6.4e+16	0.021	0.29	92.67	1376	PIEZO1	7.8e+16	0.024	0.33	92.67
1377	TRIP6	1.4e+46	0.00015	0.002	92.67	1377	ODF3B	1.9e+41	0.0042	0.057	92.67	1377	ESRRG	8.1e+23	0.016	0.21	92.67	1377	KCNJ16	2.1e+16	0.0097	0.13	92.67	1377	CHSY1	3e+20	0.022	0.3	92.67	1377	BCL2L2	6.4e+16	0.021	0.29	92.67	1377	RGS10	7.8e+16	0.024	0.33	92.67
1378	SYAP1	1.4e+46	0.00015	0.002	92.66	1378	NETO1	1.9e+41	0.0042	0.057	92.66	1378	IGBP1	8.1e+23	0.016	0.21	92.66	1378	SMARCE1	2.1e+16	0.0097	0.13	92.66	1378	HEXB	3e+20	0.022	0.3	92.66	1378	AKR1C2	6.5e+16	0.021	0.29	92.66	1378	TAX1BP3	7.8e+16	0.024	0.33	92.66
1379	MUC17	1.4e+46	0.00015	0.002	92.65	1379	CXCL9	1.9e+41	0.0042	0.057	92.65	1379	C19ORF48	8.2e+23	0.016	0.21	92.65	1379	AGPAT2	2.1e+16	0.0097	0.13	92.65	1379	APLP2	3e+20	0.022	0.3	92.65	1379	NOS3	6.5e+16	0.021	0.29	92.65	1379	FCGR3A	7.9e+16	0.024	0.33	92.65
1380	DVL1	1.4e+46	0.00015	0.002	92.65	1380	CEP170	2e+41	0.0043	0.059	92.65	1380	PPA1	8.2e+23	0.016	0.21	92.65	1380	D2HGDH	2.1e+16	0.0098	0.13	92.65	1380	SNRPA1	3e+20	0.022	0.3	92.65	1380	VAMP1	6.5e+16	0.021	0.29	92.65	1380	RUNX1	7.9e+16	0.024	0.33	92.65
1381	C1ORF115	1.4e+46	0.00015	0.002	92.64	1381	MAP3K12	2e+41	0.0044	0.059	92.64	1381	IL17RD	8.4e+23	0.016	0.22	92.64	1381	MCOLN3	2.1e+16	0.0099	0.13	92.64	1381	ZNF496	3.1e+20	0.022	0.3	92.64	1381	ABRAXAS1	6.5e+16	0.021	0.29	92.64	1381	COL5A1	7.9e+16	0.024	0.33	92.64
1382	AREG	1.4e+46	0.00015	0.002	92.64	1382	HACD4	2e+41	0.0044	0.059	92.64	1382	ITIH4	8.4e+23	0.016	0.22	92.64	1382	ANAPC13	2.1e+16	0.0099	0.13	92.64	1382	ZNF43	3.1e+20	0.022	0.3	92.64	1382	EIF2A	6.5e+16	0.021	0.29	92.64	1382	LMF2	7.9e+16	0.024	0.33	92.64
1383	CXCL16	1.4e+46	0.00015	0.002	92.63	1383	KCNAB2	2e+41	0.0044	0.06	92.63	1383	ECHDC1	8.4e+23	0.016	0.22	92.63	1383	SLCO5A1	2.1e+16	0.0099	0.13	92.63	1383	MAFF	3.1e+20	0.022	0.3	92.63	1383	SNN	6.6e+16	0.021	0.29	92.63	1383	OGFRL1	7.9e+16	0.024	0.33	92.63
1384	RNF145	1.4e+46	0.00015	0.002	92.63	1384	SEC23A	2e+41	0.0044	0.06	92.63	1384	SCN7A	8.4e+23	0.016	0.22	92.63	1384	LMAN1	2.1e+16	0.0099	0.13	92.63	1384	VTI1A	3.1e+20	0.022	0.3	92.63	1384	ZER1	6.6e+16	0.021	0.29	92.63	1384	TNFRSF1A	8e+16	0.024	0.33	92.63
1385	SCCPDH	1.4e+46	0.00015	0.0021	92.62	1385	SCHIP1	2.1e+41	0.0044	0.06	92.62	1385	ZNF609	8.4e+23	0.016	0.22	92.62	1385	ACVR1C	2.1e+16	0.0099	0.13	92.62	1385	FCER2	3.1e+20	0.022	0.3	92.62	1385	SMIM10	6.6e+16	0.021	0.29	92.62	1385	COX7A1	8e+16	0.024	0.33	92.62
1386	SSH2	1.5e+46	0.00015	0.0021	92.62	1386	EGR3	2.1e+41	0.0044	0.06	92.62	1386	CREB3L1	8.7e+23	0.016	0.22	92.62	1386	ADAMTS13	2.1e+16	0.0099	0.13	92.62	1386	RBL2	3.1e+20	0.022	0.3	92.62	1386	SPOP	6.6e+16	0.021	0.29	92.62	1386	HSBP1	8e+16	0.024	0.33	92.62
1387	NDUFB10	1.5e+46	0.00015	0.0021	92.61	1387	FES	2.1e+41	0.0044	0.06	92.61	1387	CPA3	8.7e+23	0.016	0.22	92.61	1387	SNHG32	2.1e+16	0.0099	0.13	92.61	1387	COL4A1	3.1e+20	0.022	0.3	92.61	1387	TSHZ1	6.6e+16	0.021	0.29	92.61	1387	TMX3	8e+16	0.024	0.33	92.61
1388	ADIPOR1	1.5e+46	0.00015	0.0021	92.61	1388	JCAD	2.1e+41	0.0045	0.06	92.61	1388	VLDLR	8.7e+23	0.016	0.22	92.61	1388	CA11	2.1e+16	0.01	0.13	92.61	1388	ATF3	3.1e+20	0.022	0.3	92.61	1388	SNX3	6.7e+16	0.022	0.29	92.61	1388	LIMS2	8.1e+16	0.024	0.33	92.61
1389	GRSF1	1.5e+46	0.00015	0.0021	92.6	1389	LHFPL2	2.1e+41	0.0045	0.061	92.6	1389	SRRM2	8.8e+23	0.016	0.22	92.6	1389	LETMD1	2.1e+16	0.01	0.13	92.6	1389	RAMP3	3.1e+20	0.022	0.3	92.6	1389	SETD3	6.7e+16	0.022	0.29	92.6	1389	FBXL7	8.1e+16	0.025	0.33	92.6
1390	PLXNB1	1.5e+46	0.00015	0.0021	92.6	1390	FAM229B	2.1e+41	0.0045	0.061	92.6	1390	DDAH1	8.8e+23	0.016	0.22	92.6	1390	VKORC1	2.2e+16	0.01	0.13	92.6	1390	CLIC1	3.1e+20	0.022	0.3	92.6	1390	BCL3	6.8e+16	0.022	0.29	92.6	1390	GABARAPL1	8.1e+16	0.025	0.33	92.6
1391	CDK6	1.5e+46	0.00016	0.0021	92.59	1391	NTNG2	2.1e+41	0.0045	0.061	92.59	1391	L3MBTL4	8.8e+23	0.016	0.22	92.59	1391	CFDP1	2.2e+16	0.01	0.13	92.59	1391	H3F3A	3.1e+20	0.022	0.3	92.59	1391	PFKFB3	6.9e+16	0.022	0.3	92.59	1391	AP2A1	8.1e+16	0.025	0.33	92.59
1392	ADAM10	1.5e+46	0.00016	0.0021	92.59	1392	LDHA	2.2e+41	0.0045	0.061	92.59	1392	ERBB2	8.8e+23	0.016	0.22	92.59	1392	HIPK2	2.2e+16	0.01	0.13	92.59	1392	SQSTM1	3.1e+20	0.022	0.3	92.59	1392	FNBP1	6.9e+16	0.022	0.3	92.59	1392	UNK	8.2e+16	0.025	0.33	92.59
1393	TFG	1.5e+46	0.00016	0.0021	92.58	1393	TXNDC15	2.2e+41	0.0045	0.061	92.58	1393	C11ORF52	8.8e+23	0.016	0.22	92.58	1393	PITPNM1	2.2e+16	0.01	0.13	92.58	1393	CYCS	3.1e+20	0.022	0.3	92.58	1393	BBS1	7e+16	0.022	0.3	92.58	1393	ZMIZ1	8.2e+16	0.025	0.33	92.58
1394	TRIB1	1.5e+46	0.00016	0.0021	92.58	1394	FCRL5	2.2e+41	0.0045	0.061	92.58	1394	GALNT2	8.8e+23	0.017	0.22	92.58	1394	PDE10A	2.2e+16	0.01	0.14	92.58	1394	COL5A1	3.2e+20	0.022	0.3	92.58	1394	ITGAV	7e+16	0.022	0.3	92.58	1394	LIMA1	8.2e+16	0.025	0.33	92.58
1395	ARPC4	1.5e+46	0.00016	0.0021	92.57	1395	CST6	2.2e+41	0.0045	0.061	92.57	1395	HLA-DOA	9e+23	0.017	0.22	92.57	1395	NAXD	2.2e+16	0.01	0.14	92.57	1395	ATP6V0D1	3.2e+20	0.022	0.3	92.57	1395	SLC2A3	7e+16	0.022	0.3	92.57	1395	TMED10	8.2e+16	0.025	0.33	92.57
1396	ATP5ME	1.5e+46	0.00016	0.0021	92.56	1396	LILRB5	2.2e+41	0.0046	0.061	92.56	1396	RNPC3	9e+23	0.017	0.22	92.56	1396	ZNF512B	2.2e+16	0.01	0.14	92.56	1396	PRF1	3.2e+20	0.023	0.3	92.56	1396	TEAD4	7e+16	0.022	0.3	92.56	1396	SLITRK5	8.2e+16	0.025	0.33	92.56
1397	CHMP1A	1.5e+46	0.00016	0.0021	92.56	1397	NTRK2	2.2e+41	0.0046	0.061	92.56	1397	MTERF2	9.1e+23	0.017	0.23	92.56	1397	WDR18	2.2e+16	0.01	0.14	92.56	1397	TLR2	3.2e+20	0.023	0.3	92.56	1397	GRIK5	7e+16	0.022	0.3	92.56	1397	AP2B1	8.3e+16	0.025	0.33	92.56
1398	NAA20	1.5e+46	0.00016	0.0021	92.55	1398	SIGLEC9	2.2e+41	0.0046	0.062	92.55	1398	CD163	9.1e+23	0.017	0.23	92.55	1398	SH3GLB2	2.2e+16	0.01	0.14	92.55	1398	SLC37A2	3.2e+20	0.023	0.3	92.55	1398	POLR2E	7e+16	0.022	0.3	92.55	1398	FZD1	8.3e+16	0.025	0.33	92.55
1399	RFLNA	1.5e+46	0.00016	0.0021	92.55	1399	RFTN2	2.3e+41	0.0047	0.063	92.55	1399	ASAH1	9.1e+23	0.017	0.23	92.55	1399	CERCAM	2.2e+16	0.01	0.14	92.55	1399	CAPZA2	3.2e+20	0.023	0.3	92.55	1399	PPP1R9B	7.1e+16	0.022	0.3	92.55	1399	GNB2	8.3e+16	0.025	0.33	92.55
1400	PSMA1	1.6e+46	0.00016	0.0021	92.54	1400	MCEMP1	2.3e+41	0.0047	0.063	92.54	1400	BCAT2	9.2e+23	0.017	0.23	92.54	1400	PREX1	2.2e+16	0.01	0.14	92.54	1400	TPCN2	3.2e+20	0.023	0.3	92.54	1400	CACNA2D1	7.1e+16	0.022	0.3	92.54	1400	GLI1	8.3e+16	0.025	0.33	92.54
1401	TRIM11	1.6e+46	0.00016	0.0021	92.54	1401	PLEC	2.3e+41	0.0047	0.063	92.54	1401	CYP3A5	9.3e+23	0.017	0.23	92.54	1401	KAT2B	2.2e+16	0.01	0.14	92.54	1401	RBM38	3.2e+20	0.023	0.3	92.54	1401	SHISA4	7.1e+16	0.022	0.3	92.54	1401	CRIP2	8.3e+16	0.025	0.33	92.54
1402	PTK2	1.6e+46	0.00016	0.0021	92.53	1402	USP36	2.3e+41	0.0047	0.063	92.53	1402	PLSCR4	9.3e+23	0.017	0.23	92.53	1402	VWA7	2.2e+16	0.01	0.14	92.53	1402	RNF125	3.2e+20	0.023	0.3	92.53	1402	PHF1	7.1e+16	0.023	0.3	92.53	1402	TEX2	8.3e+16	0.025	0.33	92.53
1403	ERP29	1.6e+46	0.00016	0.0021	92.53	1403	HMOX1	2.3e+41	0.0047	0.063	92.53	1403	SDR42E1	9.3e+23	0.017	0.23	92.53	1403	CLIP4	2.2e+16	0.01	0.14	92.53	1403	CCL4L2	3.2e+20	0.023	0.3	92.53	1403	CBY1	7.2e+16	0.023	0.3	92.53	1403	RGS5	8.3e+16	0.025	0.33	92.53
1404	RBIS	1.6e+46	0.00016	0.0022	92.52	1404	VSTM4	2.4e+41	0.0048	0.064	92.52	1404	TGFB3	9.4e+23	0.017	0.23	92.52	1404	SESN3	2.2e+16	0.01	0.14	92.52	1404	KRT8	3.2e+20	0.023	0.3	92.52	1404	MMRN1	7.2e+16	0.023	0.3	92.52	1404	MS4A6A	8.3e+16	0.025	0.33	92.52
1405	U2AF2	1.6e+46	0.00016	0.0022	92.52	1405	C4B	2.4e+41	0.0048	0.064	92.52	1405	APOE	9.4e+23	0.017	0.23	92.52	1405	ECHS1	2.3e+16	0.01	0.14	92.52	1405	LSR	3.3e+20	0.023	0.3	92.52	1405	FAM13C	7.2e+16	0.023	0.3	92.52	1405	RENBP	8.3e+16	0.025	0.33	92.52
1406	RMC1	1.6e+46	0.00016	0.0022	92.51	1406	ARHGEF4	2.4e+41	0.0048	0.064	92.51	1406	C12ORF75	9.4e+23	0.017	0.23	92.51	1406	STX2	2.3e+16	0.01	0.14	92.51	1406	PDE4B	3.3e+20	0.023	0.31	92.51	1406	HRC	7.2e+16	0.023	0.3	92.51	1406	BMERB1	8.3e+16	0.025	0.33	92.51
1407	C6ORF141	1.6e+46	0.00016	0.0022	92.51	1407	CTSF	2.4e+41	0.0048	0.064	92.51	1407	ITM2C	9.4e+23	0.017	0.23	92.51	1407	SLC25A12	2.3e+16	0.01	0.14	92.51	1407	TRA2B	3.3e+20	0.023	0.31	92.51	1407	CPA3	7.3e+16	0.023	0.3	92.51	1407	THBS2	8.4e+16	0.025	0.33	92.51
1408	GNA11	1.6e+46	0.00016	0.0022	92.5	1408	SYNPO	2.4e+41	0.0048	0.064	92.5	1408	PLEKHS1	9.5e+23	0.017	0.23	92.5	1408	FRZB	2.3e+16	0.01	0.14	92.5	1408	EIF3D	3.3e+20	0.023	0.31	92.5	1408	PRICKLE2	7.3e+16	0.023	0.3	92.5	1408	NFE2L1	8.4e+16	0.025	0.33	92.5
[truncated: 17,353 more rows]
