# Supplementary material for: Spatially-resolved subtype progression reveals metabolic vulnerabilities in pancreatic ductal adenocarcinoma
Source: Mol Cancer. 2026 Mar 27;25:112. doi: 10.1186/s12943-026-02628-3 (PMC13088643; doi:10.1186/s12943-026-02628-3)
Supplement: Supplementary file 5 — Supplementary Material 5: Differential gene expression between basal and classical PDAC, related to Figure 3. [file 12943_2026_2628_MOESM5_ESM.xlsx]

## Sheet: Tabelle1
Feature	Log fold change*†	Average expression†	P-value†	Adjusted p-value†		* Positive, higher expression in basal PDAC; negative, higher expression in classical PDAC
PADI1	5.5973	1.27628	0.000587332	0.130782		† Pseudobulk adjustment used, treating all spots of the same patient as n = 1
PHACTR3	5.15862	2.99551	0.000137381	0.0892234
KLHDC7B	5.03345	0.566788	0.000147062	0.0916905
MUC16	4.84974	1.91007	4.22636e-06	0.0321475
UPK1B	4.7623	1.30223	0.0291924	0.295816
EREG	4.61893	2.59555	8.50306e-05	0.0697564
MARCO	4.60512	2.64101	0.028944	0.295642
SFTA2	4.58417	4.82537	0.000191645	0.0942999
NTSR1	4.46767	0.648711	0.00642396	0.195525
TNNT1	4.45073	1.80026	0.000731051	0.135818
SCEL	4.40024	2.48532	4.65629e-05	0.0506937
KLK8	4.35366	4.07828	9.9551e-05	0.0775851
KLK7	4.24392	4.67856	0.000971214	0.135818
KRT17	4.21771	6.86944	4.67038e-05	0.0506937
L1CAM	4.18102	2.16802	0.000825279	0.135818
HLA-C	4.1739	7.50192	0.076079	0.406948
KLK6	4.10433	5.37972	0.000177807	0.0942999
TM4SF4	4.00135	3.71343	0.00228263	0.153721
GABRP	3.97251	6.40136	0.0127433	0.232042
VNN1	3.79746	1.91883	0.006522	0.195525
LYPD2	3.77403	0.051352	0.0129922	0.233553
GNGT1	3.7611	-0.536314	0.0118959	0.227233
CLDN6	3.75224	0.435489	0.0383068	0.322402
MCEMP1	3.73185	1.28902	0.00982207	0.218887
CCL13	3.70059	1.22999	0.00305349	0.154804
KLK4	3.65379	0.26893	0.0110027	0.221891
HBA2	3.64008	2.60364	0.042425	0.332685
CST6	3.59787	1.99821	0.0135729	0.238316
TNFRSF6B	3.54889	6.36452	2.40253e-05	0.0506937
CDH16	3.54551	-0.25984	0.102913	0.446328
RETN	3.53861	0.661433	0.0362721	0.3187
ATG9B	3.49151	0.575017	0.00802015	0.202938
LGALS7	3.48087	1.10792	0.00383864	0.164376
S100A2	3.43905	5.77853	0.0171991	0.257563
NKAIN4	3.39532	1.05044	0.0248264	0.280364
COX6B2	3.39231	3.01354	0.00501984	0.177828
PAX8	3.38074	0.350458	0.161482	0.523398
KLK10	3.37578	5.97165	0.0076989	0.20124
HMGA2	3.37024	4.22254	0.000573589	0.130782
PRAME	3.33641	0.5491	0.0360867	0.31725
BEAN1	3.26507	1.85289	0.000206767	0.0942999
COL11A1	3.22067	5.5573	0.0245825	0.280364
IGFBP1	3.21972	0.139647	0.0168252	0.254864
SLURP2	3.20286	0.647874	0.0222977	0.271354
WNT7A	3.16464	2.62239	0.0479239	0.345246
ANXA8L1	3.15386	1.90297	0.00282858	0.154158
FPR2	3.151	-0.173415	0.0260782	0.286052
SHOX2	3.14535	0.403924	0.00709585	0.19788
KRT6A	3.13313	0.212897	0.0211347	0.267609
HBD	3.11195	1.87673	0.0574542	0.366121
CYP24A1	3.08503	0.186176	0.0643051	0.382128
DKK1	3.04347	2.26009	0.00326441	0.157418
KRT23	3.02814	4.22842	0.0333582	0.308464
SAA1	3.02654	3.47963	0.000163395	0.094172
COL17A1	3.00037	5.54885	0.0110553	0.221891
RP1	2.99914	-0.167144	0.00489349	0.175622
POSTN	2.97079	7.7802	0.00655325	0.195525
AQP9	2.95907	2.73991	0.0560399	0.36462
PAEP	2.95781	2.01733	0.0229023	0.273435
AHNAK2	2.94353	5.62101	5.08018e-05	0.0506937
PLAG1	2.93424	1.82262	2.15369e-05	0.0506937
FAM83A	2.89463	2.46636	0.00144766	0.145202
CACNG6	2.89398	0.243054	0.0649796	0.384087
CXCL8	2.89167	5.61238	0.00370786	0.162009
TM4SF19	2.88579	0.166126	0.00641261	0.195525
AQP5	2.88256	5.78343	0.0769795	0.408957
NAGS	2.88186	2.55136	0.00296704	0.154804
BIRC7	2.87505	2.29138	0.00722672	0.199295
IGF2BP3	2.86393	3.35026	0.0449659	0.337873
TYW1B	2.8593	-0.244832	0.0185575	0.262764
FNDC11	2.85913	0.283943	0.0016117	0.146987
TREM1	2.85633	4.19457	0.0146203	0.242782
ZBED2	2.84583	-1.0448	0.00591618	0.189354
IGF2BP1	2.82554	2.13124	0.0644572	0.382741
TNNI3	2.81244	0.309617	0.0530766	0.360525
SAA2	2.81238	4.15418	0.00707729	0.19788
S100A9	2.80967	5.43637	0.00101751	0.136697
STAC	2.78476	0.902481	0.0451069	0.338183
NTF4	2.76921	0.194962	0.000270326	0.0957154
MFAP5	2.75753	3.89943	0.00170495	0.151857
FLNC	2.75573	2.41042	0.00110357	0.139569
PTGES	2.74947	2.88708	2.83887e-05	0.0506937
NTM	2.74936	2.60045	0.00303596	0.154804
CXCL13	2.74633	0.272891	0.0422047	0.332427
FOLR3	2.73605	-0.70954	0.117972	0.468373
SPOCD1	2.70535	2.48256	0.0109881	0.221891
ZPLD1	2.70273	0.06443	0.0255792	0.283765
MMP13	2.68346	0.76683	0.0160673	0.249443
HK3	2.67021	1.66709	0.0298397	0.298324
HLA-G	2.66206	0.531673	0.0770981	0.409227
ANXA8	2.64437	4.09832	0.0108723	0.221891
KLK13	2.64292	2.20234	0.0329527	0.307875
CCL7	2.63939	-0.763244	0.0105206	0.221301
S100A8	2.63674	4.31954	0.0130988	0.234108
PLA2G7	2.6291	1.48361	0.000188879	0.0942999
CST4	2.62618	1.11998	0.0877805	0.423586
HBB	2.60732	2.54918	0.121266	0.473225
CCL18	2.60276	3.39273	0.130659	0.484619
LYPD3	2.60131	1.16905	0.00318742	0.157418
AGMO	2.59333	2.4831	0.00308623	0.155178
EPHX4	2.57348	2.39041	0.00368759	0.162009
GSDMC	2.56775	-0.803045	0.0401247	0.329237
IGF2	2.54697	3.83193	0.011728	0.226711
WNT7B	2.54478	4.02792	0.011179	0.222769
MYOM3	2.54366	1.11612	0.000770867	0.135818
GJB4	2.5382	2.0591	0.0137995	0.238499
IBSP	2.53351	0.460254	0.0593451	0.369562
KRT7	2.5313	8.54839	0.000362983	0.108804
CALB2	2.53122	3.00798	0.080907	0.413648
XIRP1	2.51803	0.146056	0.0216585	0.270022
FABP3	2.50711	2.66854	0.0189858	0.263578
EPHX3	2.50516	0.138909	0.0120963	0.227692
APLN	2.49832	-0.0491332	0.00967688	0.21674
MSLN	2.49149	5.27007	0.0247012	0.280364
CACNG8	2.48361	0.670306	0.134648	0.489574
CD300E	2.45938	0.0228342	0.00469599	0.171822
PRAP1	2.44759	3.82281	0.140678	0.496863
SNCG	2.44641	4.22927	0.00143454	0.145202
IL37	2.44223	0.632818	0.00567236	0.1864
EPYC	2.4374	0.767004	0.252503	0.609889
SIRPA	2.43517	2.67561	0.0600188	0.371088
CXCL5	2.43366	6.99646	0.0194952	0.264228
PPP1R14D	2.4257	3.40904	0.0139189	0.238936
TNS4	2.4181	5.39628	0.0218937	0.270904
ALPI	2.39789	-0.195572	0.0624767	0.377207
ACTG2	2.39005	4.13544	0.0130481	0.233553
COL10A1	2.38939	6.82865	0.0177876	0.260941
FNDC1	2.38586	4.30315	0.0155345	0.247078
MB	2.38419	0.652182	0.0250613	0.281595
HBA1	2.38293	0.376603	0.0582638	0.36681
TNFAIP6	2.37531	2.64277	0.0156853	0.247295
HCAR2	2.36157	1.11687	0.0641014	0.381792
CD109	2.36012	4.62855	0.00305008	0.154804
KRT16	2.35598	4.99512	0.0106056	0.221775
GLIS1	2.35241	-0.157955	0.000784508	0.135818
ANKRD1	2.35159	1.32757	0.0563994	0.36462
FCGR3B	2.35086	2.914	0.00152133	0.145202
BCL2A1	2.34757	2.49738	0.0147676	0.243838
DCBLD2	2.34527	5.05074	0.00330543	0.157418
CDH3	2.34128	5.23827	0.00299634	0.154804
MMP11	2.34001	7.82896	0.0282084	0.292644
CXCL10	2.32448	1.70451	0.00674758	0.196861
SERPINB2	2.31644	3.423	0.0363682	0.318896
NCF2	2.31523	4.02402	0.00236497	0.153721
LEMD1	2.3147	3.08852	0.0441462	0.335826
ZNF365	2.3127	0.549582	0.00818374	0.204423
DGKI	2.30934	1.1282	0.0487334	0.347965
APOA1	2.30317	-0.765792	0.175752	0.539442
KRTAP4-1	2.30229	-1.34676	0.0560547	0.36462
MMP7	2.29949	7.70241	0.0148406	0.244267
HCAR3	2.293	1.11912	0.0443792	0.336402
KRT81	2.28953	-0.165127	0.0310547	0.302531
FOXC2	2.2868	1.53268	0.037842	0.32169
COL8A1	2.28274	4.6185	0.0034562	0.15752
MUC12	2.27387	-0.101451	0.0612262	0.37393
SPERT	2.27131	-0.571489	0.0297309	0.298016
ZNF185	2.25529	4.54709	0.000217797	0.0942999
MUC17	2.25134	3.80785	0.0267834	0.288865
CDA	2.24942	3.29107	0.0482896	0.345906
CCZ1B	2.24572	1.13189	0.0151075	0.245052
LILRB4	2.24428	0.299575	0.0306483	0.300828
PTHLH	2.24131	1.90976	0.00603701	0.191463
TBC1D3F	2.23834	-0.193568	0.10509	0.449641
OSM	2.22247	3.03491	0.0402199	0.329431
PIWIL1	2.219	-0.600553	0.0794295	0.411455
AQP6	2.21641	1.91104	0.0127972	0.232042
FABP1	2.2109	-1.00129	0.0794998	0.411545
VSNL1	2.20388	2.55398	0.00403539	0.165525
SLAMF9	2.19975	-0.701888	0.0264981	0.287823
SLC2A1	2.19767	7.26809	0.00590594	0.189354
TUBA1B	2.19489	3.48521	0.0924557	0.430727
FCAR	2.19442	-0.124369	0.00332128	0.157418
COLEC12	2.18975	4.05758	0.000808591	0.135818
PLAU	2.18236	5.52664	0.0465165	0.340768
LY6K	2.17893	-0.154197	0.179683	0.543725
PYGL	2.17866	3.576	0.00186869	0.153721
HAVCR1	2.16172	1.35472	0.119989	0.471457
SOX11	2.15738	1.33023	0.170613	0.533899
PRSS21	2.15536	4.2074	0.230805	0.592426
KCP	2.15141	3.4084	3.81186e-05	0.0506937
SALL4	2.14841	1.58318	0.109285	0.455578
SIGLEC1	2.14235	2.74193	0.000897277	0.135818
PCOLCE2	2.13733	1.31701	0.0670949	0.388487
ADM	2.13457	5.40403	0.0482539	0.345809
S100A4	2.1338	8.36662	0.0465746	0.340768
SNX10	2.12974	3.58101	0.000274262	0.0957154
MOGAT3	2.12823	0.63134	0.145124	0.502784
TMPRSS3	2.11327	4.81682	0.0501987	0.352251
VSTM2L	2.10867	2.6291	0.0153354	0.245666
SPEG	2.10798	2.65055	0.0123249	0.229247
CPVL	2.10692	5.21121	0.00211039	0.153721
FN1	2.10482	10.7427	0.0354777	0.314783
ALPP	2.09755	-1.06426	0.0702714	0.396165
FOXL1	2.07487	3.02896	7.28251e-05	0.0630625
KRT20	2.06941	0.0905562	0.0334865	0.308464
PSCA	2.06642	6.98679	0.229656	0.591225
COL7A1	2.06343	4.4844	0.0054007	0.181978
ESPN	2.05986	1.75842	0.0479073	0.345246
PKIA	2.05701	3.36416	0.000428996	0.116054
LOXL2	2.05409	5.35685	0.0274648	0.291022
HOXA6	2.04734	0.510189	0.034744	0.311443
APOC1	2.04243	6.00855	0.0406583	0.330004
ADRA1B	2.04122	0.534024	0.0864405	0.422854
CD80	2.04018	1.24708	0.0597776	0.370479
CP	2.03857	4.19724	0.108371	0.454673
TBX18	2.03786	1.57529	0.153988	0.513465
SERPINB3	2.03669	-1.49432	0.107607	0.453929
COL12A1	2.03627	6.11085	0.0206324	0.266261
PANX2	2.03503	0.695981	0.0460021	0.340452
ADGRF4	2.03446	0.742263	0.0135362	0.238316
PLIN2	2.02983	5.47451	0.0103175	0.220881
IGFBP3	2.02871	8.09863	0.0140989	0.24087
ESM1	2.02274	2.59856	0.0137993	0.238499
GALNT15	2.0223	0.388249	0.0371708	0.321006
IFIT1	2.0154	1.83162	0.0212637	0.26794
PPP2R2C	2.0144	2.11225	0.087562	0.423476
DHRS9	2.01331	4.5044	0.0184777	0.262764
HS3ST2	2.01277	0.455331	0.0688399	0.392468
HS3ST3A1	2.01232	2.39517	0.0867	0.42301
NDP	2.01172	-0.715709	0.0479479	0.345246
NRG3	2.01073	2.12519	0.0699341	0.395624
IL4I1	2.01046	2.8011	6.18736e-06	0.0321475
ARSI	2.0091	1.21802	0.000867168	0.135818
PRODH	2.00842	2.19105	0.0366162	0.319189
TP63	2.00704	0.0163393	0.129305	0.481899
SRMS	2.00631	-0.138231	0.0379384	0.32169
HIST1H4J	2.00253	1.07527	0.039805	0.328317
CYP27C1	1.99679	2.31447	0.0285047	0.293604
GPR132	1.99542	3.0888	0.00121241	0.14259
COL5A2	1.99539	6.68919	0.00130994	0.144999
CAMK2A	1.99346	0.16023	0.0198167	0.264228
IGFL2	1.99286	1.39443	0.168333	0.530727
S100A3	1.98647	2.15794	0.013303	0.23678
IL1A	1.97924	-0.265133	0.0107059	0.221891
CTHRC1	1.97691	7.3603	0.0231255	0.274111
SEMA7A	1.97229	4.29934	0.00517659	0.178512
SLC11A1	1.97222	5.8221	0.0942304	0.433349
AMIGO2	1.96685	3.31153	0.0188257	0.263063
HSD17B6	1.96172	1.3487	0.137438	0.4926
SPOCK1	1.95567	3.27962	0.041876	0.332168
GREM1	1.9515	7.15555	0.0491057	0.348866
GAD1	1.95116	1.54334	0.0152817	0.245666
ABCA12	1.94862	1.97827	0.0932909	0.43209
ANLN	1.94752	4.13231	0.0022661	0.153721
ARHGAP40	1.9454	1.78329	0.235618	0.595747
KLK11	1.94401	6.26453	0.0169987	0.256582
SLC20A1	1.94053	6.64884	0.00378645	0.163037
TUBB3	1.93965	4.63015	0.0203114	0.266261
LBR	1.93731	3.38047	0.0245776	0.280364
LGR6	1.93705	1.49351	0.0861928	0.422784
PRKCG	1.93343	1.48344	0.0843215	0.41924
STRA6	1.92945	3.80969	0.0146414	0.242782
FGF11	1.9279	1.92666	0.0529092	0.359949
DES	1.92599	1.28371	0.211703	0.573068
CEMIP	1.92214	3.5759	0.0245673	0.280364
ADAM12	1.92019	3.59153	0.00445944	0.169535
ULBP2	1.9188	-0.857974	0.106512	0.452318
LY6D	1.91397	1.13428	0.23896	0.599058
ADAMTSL4	1.91192	3.62423	0.0126578	0.231842
SLC16A6	1.90156	1.42143	0.0167495	0.254707
ADGRB2	1.89946	-1.57056	0.00727339	0.199295
FRMD5	1.89459	2.64521	0.0101446	0.22009
THBS2	1.88803	7.55593	0.0348508	0.311837
CCN6	1.88523	1.54954	0.283466	0.633005
C16orf74	1.88505	2.85333	0.0231434	0.274116
TMEM270	1.88428	-0.786508	0.044341	0.336402
BAIAP3	1.88268	1.52636	0.016878	0.255414
SLC15A1	1.88081	2.589	0.00354512	0.158787
DNAJC5B	1.88007	0.38161	0.0423732	0.332685
CDSN	1.8798	-0.392757	0.0978856	0.438936
PERP	1.87877	7.37246	0.00993626	0.218887
TWIST1	1.8769	3.61379	0.0800123	0.41195
BAMBI	1.87556	2.79917	0.0127775	0.232042
LILRB5	1.87435	1.22074	0.00421365	0.166696
ITGA2	1.87301	6.97709	0.000466228	0.117211
LRRN4	1.86524	-0.797085	0.183921	0.548037
SLC2A5	1.86271	1.92325	0.0489987	0.348838
EEF1A2	1.86058	4.85375	0.246751	0.604125
GSPT2	1.85634	2.13686	0.00722635	0.199295
CCL3	1.85451	1.74037	0.00640741	0.195525
SERPINA1	1.85152	8.39373	0.0541349	0.361371
EFNA5	1.84562	4.98662	0.00407754	0.165543
C15orf62	1.84474	-0.624235	0.00155429	0.145944
CSF2	1.83997	-0.811123	0.0653778	0.384589
SLC24A2	1.83346	0.530465	0.116178	0.465913
LRRC15	1.83115	2.60479	0.175276	0.53918
HOPX	1.8307	5.92046	0.00645748	0.195525
MMP9	1.82943	4.12399	0.134188	0.489574
KIF23	1.8275	2.64323	0.0782772	0.411064
GREB1L	1.82211	1.52217	0.00124777	0.143008
GPR143	1.82119	0.0129088	0.0148177	0.244267
ISM1	1.81576	3.26912	0.0903436	0.42789
TREML2	1.812	-1.61915	0.0640543	0.381752
FCGR3A	1.81177	6.06646	0.0178883	0.261268
VN1R1	1.80692	0.219614	0.00920629	0.215787
PDLIM7	1.80679	7.09382	1.86434e-05	0.0506937
C6orf15	1.80643	-1.62224	0.132717	0.486743
SAMD15	1.80523	0.808651	0.000579117	0.130782
PSMB9	1.8015	5.68264	0.00300396	0.154804
OLR1	1.80115	5.68515	0.0895704	0.426855
C4BPB	1.79976	4.47942	0.000495372	0.120646
CCDC74A	1.79975	2.42084	0.00275686	0.153733
SLC7A7	1.79687	1.55437	0.00409675	0.165826
EMP3	1.79666	6.11713	0.00407449	0.165543
SERPINE1	1.7961	7.65812	0.00863994	0.210752
APOC2	1.79584	2.75925	0.12176	0.473225
PILRA	1.79342	2.978	0.000984627	0.135818
NCCRP1	1.79221	0.0484238	0.0300097	0.298841
ATP6V1C2	1.79206	0.211358	0.129203	0.481899
STRIP2	1.79198	2.26245	0.017153	0.257563
C2	1.78973	3.81386	0.00318532	0.157418
ANGPTL4	1.78782	4.34348	0.101401	0.443786
CREB5	1.78213	2.40124	0.0125825	0.231277
RIF1	1.77709	3.18517	0.0160135	0.249438
FAM171A2	1.77243	1.23071	0.00583851	0.189354
ITGA11	1.76789	5.23022	0.0700545	0.395723
TOP2A	1.76653	4.80443	0.0188211	0.263063
DLX5	1.76411	-0.200412	0.217173	0.579437
C1QA	1.76402	5.53827	0.0143353	0.24261
VGLL1	1.76332	-1.64619	0.153371	0.513465
TMIGD3	1.76094	1.50415	0.0179976	0.261268
PDE6A	1.75641	-1.06954	0.0232962	0.275298
AGRP	1.75359	-0.859116	0.173054	0.536581
SLCO1B7	1.75244	-0.49127	0.269208	0.621868
LYPD5	1.75016	1.93204	0.023846	0.276914
KCNF1	1.75006	-1.07308	0.0305543	0.300348
HOXC6	1.7478	2.05529	0.0714273	0.398744
ARL4C	1.74739	6.54617	0.0173906	0.258987
CMTM3	1.74473	6.46293	0.00243419	0.153721
CCNB1	1.73877	4.0789	0.0194903	0.264228
GJB6	1.73844	-0.377692	0.0793739	0.411321
UBE2C	1.73816	5.817	0.0196717	0.264228
PKMYT1	1.73669	0.722349	0.0976942	0.438224
MAB21L4	1.73649	2.31107	0.0387562	0.323811
ARL4D	1.73308	1.93474	0.0434993	0.334992
MMP12	1.73096	3.14988	0.0640258	0.381752
CAV1	1.72884	4.6251	0.00607168	0.191463
CST2	1.72025	2.91894	0.169213	0.532419
KRT79	1.71892	-0.694135	0.133286	0.487798
WNT10A	1.71498	2.65599	0.110787	0.458046
HS3ST1	1.71105	5.18045	0.00707784	0.19788
NEK2	1.70978	3.96676	0.162823	0.524691
ST3GAL1	1.70968	4.86804	0.00046044	0.117211
TGFBI	1.70797	7.14078	0.0151713	0.245052
MET	1.70456	5.69765	0.00328759	0.157418
FCER1G	1.70321	5.73878	0.000745133	0.135818
C7orf61	1.7012	0.711291	0.042506	0.332752
DPYSL4	1.69403	-0.0997226	0.0338248	0.308943
SCT	1.6934	1.99549	0.0618767	0.375573
GDNF	1.6927	-0.708702	0.0359816	0.316786
CXCL14	1.69263	5.97191	0.0558935	0.364322
CHI3L1	1.69111	1.75762	0.000212095	0.0942999
HILPDA	1.68972	4.89085	0.0384495	0.322558
EDN2	1.68668	1.72893	0.189375	0.553854
TNNI2	1.67869	2.39072	0.142623	0.499858
E2F7	1.67519	1.71313	0.0339698	0.308943
GJB3	1.6736	5.1204	0.000230708	0.0957154
TAS2R46	1.6713	0.165489	0.0727168	0.400649
CYP26B1	1.67054	0.631057	0.0562099	0.36462
PMEPA1	1.66826	7.9958	0.00665507	0.196416
MFAP2	1.66691	4.66336	0.00327592	0.157418
FPR3	1.66614	5.06421	0.00843336	0.207663
SPRED3	1.66375	1.7914	0.00363786	0.160633
SLCO1B3	1.66215	-1.12191	0.224092	0.586159
HLA-B	1.6617	10.3154	0.00753374	0.20061
CA5A	1.65905	-0.119155	0.0223075	0.271354
ALPG	1.65806	-0.727943	0.290956	0.637202
CDC6	1.64925	3.66306	0.027338	0.290865
NRIP3	1.64749	0.427148	0.0091803	0.215502
MELTF	1.64484	5.83759	0.0348854	0.311967
IGFBP6	1.64363	5.18581	0.00508689	0.178512
NT5E	1.6418	5.23213	0.0244664	0.280364
IGFL1	1.64171	-1.01191	0.211557	0.573027
ITGA5	1.64111	6.06196	0.00523912	0.18027
PPP1R1C	1.64083	0.393372	0.0121221	0.227692
NDUFA4L2	1.64035	2.29284	0.101009	0.44289
FCGR2A	1.64008	4.55052	0.00237805	0.153721
SLC16A5	1.63848	3.90445	0.0171883	0.257563
PDLIM4	1.63722	5.59652	0.00662653	0.195992
ANKRD36B	1.63603	2.37925	0.245477	0.603367
CEACAM5	1.63602	7.27536	0.0841359	0.418734
SPHK1	1.63557	3.83905	0.00631467	0.193753
SSUH2	1.63517	-0.223063	0.113533	0.462831
MME	1.63421	2.61297	0.0468931	0.342032
SBK3	1.62914	0.232712	0.0584978	0.36681
ALOX5AP	1.62887	5.30955	0.0161682	0.249519
CSAG2	1.62634	-1.32605	0.212074	0.57329
TK1	1.62494	4.63513	0.0088815	0.213307
RRAD	1.62098	2.19527	0.0714607	0.398744
SPRR3	1.6159	0.773668	0.0710403	0.397596
TRIM29	1.61363	6.58353	0.0224056	0.271568
PDCD1LG2	1.61196	1.72369	0.000529689	0.123228
ANKRD33	1.61183	-0.569389	0.306685	0.652012
CR1	1.61172	0.556392	0.0486109	0.347568
NOX4	1.60521	3.4271	0.0323782	0.305959
MLLT11	1.60428	2.68456	0.000834363	0.135818
PRR11	1.60427	3.0743	0.0327435	0.306714
CLEC12A	1.60321	0.774932	0.0316587	0.303483
F8A1	1.60236	3.70511	0.150043	0.509306
ADGRE1	1.60056	-1.15613	0.0520076	0.357111
OTUB2	1.59988	2.22509	0.0041597	0.166249
CST1	1.59898	6.32467	0.0801865	0.412171
CSTB	1.59804	9.1514	0.0331044	0.308059
FAM131C	1.59735	0.284793	0.0157377	0.247532
WNT2	1.59664	3.63135	0.121503	0.473225
IFI44L	1.59636	4.90831	0.054828	0.361867
MUC4	1.59235	6.04925	0.188793	0.553767
NPIPB15	1.59068	2.04264	0.49804	0.781895
ENKUR	1.59019	0.63803	0.00815051	0.20392
AKAP5	1.58992	1.18118	0.032716	0.306641
MXRA5	1.58873	2.29456	0.00800617	0.202914
MRC1	1.58798	4.27923	0.0321781	0.305086
WDR86	1.58649	1.80347	0.125361	0.476936
PRR36	1.58631	0.726513	0.0417716	0.332168
PDZD7	1.58572	0.614322	0.00267031	0.153721
FOLH1	1.58385	1.39089	0.000703214	0.135818
TFR2	1.58195	0.0529688	0.116191	0.465913
IFITM1	1.57894	6.19256	0.0262589	0.28757
IFI30	1.57762	7.08791	0.0136601	0.238432
CHRNB4	1.57754	-1.16892	0.0487636	0.348021
VSIG4	1.57708	5.08581	0.017021	0.256582
TCN2	1.56683	3.95942	0.00342026	0.157418
VWDE	1.56388	-0.0784273	0.150038	0.509306
ACP5	1.56235	5.11774	0.0214001	0.26794
PADI3	1.56167	-1.75822	0.116202	0.465913
AKAP12	1.56157	4.27548	0.00265273	0.153721
COL8A2	1.56095	3.96687	0.0323218	0.305805
ELFN2	1.55934	0.722803	0.0491678	0.348988
ZNF469	1.55914	2.18072	0.00224741	0.153721
BATF	1.55841	3.43958	0.0310415	0.302531
SCUBE3	1.5545	2.73135	0.114445	0.46394
NPR3	1.55422	4.55127	0.0804601	0.412767
ANO1	1.55159	6.68372	0.0114766	0.22497
MEX3A	1.55154	2.40487	0.0855325	0.421552
PARPBP	1.54998	1.53278	0.0866865	0.42301
CALHM3	1.54985	0.990632	0.141188	0.497444
CHIT1	1.5477	0.287602	0.267683	0.620747
WDR62	1.54641	2.33243	0.126772	0.479961
TTK	1.54591	2.79368	0.0120962	0.227692
CD40	1.54584	5.4767	0.00254787	0.153721
CD1A	1.54393	-0.141122	0.167	0.529416
DSG3	1.54367	-0.364538	0.113827	0.463128
SLCO4A1	1.53964	2.82053	0.0252834	0.282457
QPCT	1.53942	4.87643	0.0106712	0.221775
KNDC1	1.53835	-0.265579	0.102722	0.445997
CD52	1.53804	4.43038	0.0296839	0.297929
HIST1H3J	1.53703	4.10519	0.0565786	0.364648
SH3TC2	1.53549	0.69828	0.0315251	0.303026
SAA4	1.53512	0.0269516	0.0246932	0.280364
MMD	1.53464	4.09148	0.00454238	0.170197
CDH2	1.53406	2.57029	0.0503791	0.352802
GALNT14	1.5334	3.1024	0.0721472	0.400022
CYP26A1	1.53259	-0.585648	0.205129	0.567169
BIRC3	1.53171	6.08742	0.00306887	0.154804
ENO2	1.5312	5.37592	0.0636537	0.380871
BAK1	1.53086	1.00131	0.00800485	0.202914
CDH13	1.52695	1.31305	0.0295066	0.296722
OVOL1	1.52328	2.87771	0.0657735	0.385585
TRIM17	1.52026	0.109337	0.172827	0.536304
TBX6	1.5194	3.57552	0.0838491	0.418628
DTL	1.51903	2.8022	0.0526507	0.359154
ZNF114	1.51902	-0.408947	0.190622	0.554533
CPPED1	1.51899	4.26052	0.0174017	0.258987
PLAAT3	1.51815	6.36004	0.0334626	0.308464
G0S2	1.51803	6.17796	0.0548473	0.361867
S100A5	1.51778	-0.288281	0.0238052	0.276904
HAVCR2	1.51667	3.08087	0.00369932	0.162009
CFAP47	1.51495	-1.78417	0.0612461	0.37393
SOCS5	1.5131	5.07215	0.00387819	0.16442
KIF7	1.51174	1.76275	0.0807739	0.413472
CEP55	1.50879	3.39547	0.0110384	0.221891
ST8SIA2	1.50782	0.102428	0.091697	0.42915
LHFPL5	1.50699	-0.41563	0.0527383	0.359594
TMEM158	1.50607	4.39874	0.0818228	0.415551
LIF	1.50601	5.44515	0.0117522	0.226711
AKR1E2	1.50345	3.78569	0.114564	0.463941
SPP1	1.50285	8.36352	0.0565659	0.364648
SYT8	1.50178	6.01116	0.297846	0.643615
ENTHD1	1.49799	-0.024393	0.190483	0.554399
C5orf46	1.49759	2.77279	0.315309	0.659079
SGTB	1.49755	1.72638	0.0238949	0.276914
SAMD9	1.49508	3.89965	0.00874359	0.212405
MS4A4A	1.49438	2.801	0.00117317	0.142092
SHISAL1	1.49268	0.507644	0.099676	0.440484
RSAD2	1.49146	4.1162	0.00882753	0.212436
PDE6G	1.48576	-1.21991	0.0989669	0.440042
OSCAR	1.48401	3.21818	0.0571432	0.365868
QPRT	1.48389	3.67867	0.0697168	0.395299
UNC13D	1.48081	5.07229	0.0481822	0.345602
COL1A1	1.47763	11.3798	0.0291436	0.295816
SOHLH2	1.47662	-1.40923	0.0707958	0.397369
NREP	1.47586	5.37071	0.0162791	0.250239
COL6A1	1.47569	7.42412	0.0174003	0.258987
HOXC8	1.47415	1.33055	0.242322	0.601999
RHBDF2	1.47261	5.12074	0.000304028	0.0957154
LCN2	1.47261	9.77117	0.162824	0.524691
PLPP4	1.47213	3.42558	0.259295	0.614797
RAB34	1.47001	4.59	0.012604	0.231401
DPYSL3	1.4678	6.40927	0.00114069	0.14
HK2	1.46751	5.4917	0.00391199	0.16442
LEF1	1.46706	4.1012	0.0190522	0.263578
METTL11B	1.465	-0.529603	0.197702	0.561846
TRIM46	1.46392	0.821537	0.00511321	0.178512
DLX6	1.46262	-1.41701	0.244652	0.602953
C5AR1	1.46177	4.73557	0.0122348	0.228208
CBARP	1.45843	0.961071	0.0445369	0.336499
ERRFI1	1.45719	7.69732	0.0308638	0.301249
MLF1	1.45658	3.35269	0.00235987	0.153721
AEBP1	1.4536	8.79341	0.0418966	0.332168
NETO1	1.45227	1.02053	0.316918	0.660225
SEMA3A	1.45052	2.71126	0.044468	0.336402
WFDC2	1.45038	8.58083	0.00825931	0.204997
KIAA1549L	1.44451	-1.03083	0.041832	0.332168
PXDN	1.44251	5.51457	0.0144226	0.242782
DEPDC1B	1.44205	1.95059	0.0957897	0.436487
CYSRT1	1.44182	1.92993	0.112652	0.461353
IER5L	1.44045	4.84549	0.00414986	0.166249
HIST1H2BL	1.43929	4.37827	0.0821012	0.415588
HDAC9	1.43908	3.66206	0.00202231	0.153721
DDIT4	1.43843	8.95148	0.00212192	0.153721
LILRA5	1.43767	1.39608	0.0592863	0.369343
SIGLEC9	1.43735	1.96774	0.00935106	0.215853
NRP2	1.4367	5.30853	0.0113192	0.223615
POTEE	1.43417	-0.456085	0.359034	0.691237
MND1	1.43312	1.85498	0.100697	0.442756
KCND2	1.43057	1.54388	0.0465422	0.340768
ISG15	1.43039	6.48978	0.011992	0.227598
FCGR1A	1.43015	2.30837	0.00712201	0.19788
CACNA2D4	1.42965	2.08131	0.0888034	0.425639
RAB23	1.42957	3.26698	0.00195102	0.153721
SLC7A11	1.42843	4.84355	0.028165	0.292644
CHST15	1.42695	4.92108	0.0030665	0.154804
RFX8	1.42683	-0.460163	0.167267	0.529816
PCDH7	1.42506	5.65181	0.0086164	0.210508
EPHB6	1.42454	3.59053	0.182185	0.546822
CLEC2B	1.42315	4.92412	0.000936707	0.135818
FGF1	1.4224	2.74675	0.0515235	0.355448
ADAMDEC1	1.41925	-0.860618	0.12178	0.473225
BMP8B	1.41831	1.98879	0.079326	0.411321
EGFL6	1.41793	-0.253111	0.258022	0.613434
GPR87	1.41767	0.679313	0.191009	0.55494
FAM81B	1.4166	0.124128	0.113616	0.462888
ITGB3	1.41623	4.20344	0.00243031	0.153721
CCN4	1.41496	4.02008	0.0292149	0.295816
CNIH3	1.41333	2.35479	0.0329859	0.307875
CD70	1.41173	0.605866	0.239893	0.599616
HAPLN3	1.41054	4.56597	0.0583066	0.36681
PMAIP1	1.40889	3.97065	0.030195	0.299751
ERV3-1	1.40647	5.2561	0.00203672	0.153721
PCDHAC1	1.4054	-0.399693	0.0572029	0.365868
NME7	1.40513	3.47234	0.00629391	0.193753
POP7	1.40136	4.38563	0.0760272	0.406948
PRRX2	1.40083	1.94394	0.136466	0.491813
DUOX2	1.39947	6.51129	0.22165	0.583585
LLGL1	1.39945	-0.475375	0.408378	0.726311
IGFL3	1.39808	0.0376231	0.259352	0.614797
CKAP2L	1.39794	2.03912	0.0258953	0.285122
PPFIA4	1.39791	-0.131605	0.0954729	0.43602
ANTXR1	1.39657	6.64242	0.0288992	0.295504
KLHL4	1.39595	-0.293076	0.0397792	0.328317
POTEF	1.39529	-0.689687	0.441778	0.751904
KIF20A	1.39407	2.07322	0.0726784	0.400579
HRH1	1.39394	2.42513	0.00292463	0.154804
SGO1	1.39317	1.35237	0.018722	0.262994
MAML2	1.39287	4.9131	0.00198515	0.153721
HCAR1	1.38955	1.69702	0.160847	0.5221
FCGR1B	1.3886	2.88178	0.0400466	0.329237
CENPK	1.38755	4.23457	0.0522903	0.358222
CMTM1	1.38554	5.64533	0.00262439	0.153721
TYMP	1.3825	6.20385	0.0197591	0.264228
IL2RG	1.38166	5.86509	0.0418743	0.332168
GPNMB	1.38053	5.83592	0.00460182	0.17135
ADGRF1	1.38004	5.85487	0.0474362	0.344543
CRYGN	1.37879	-0.365496	0.123741	0.474563
SRXN1	1.37766	0.398601	0.0137647	0.238499
SKA3	1.37757	2.60606	0.0904372	0.428084
IFI27L2	1.37661	5.17241	0.00539645	0.181978
P4HA3	1.37655	2.56534	0.0927632	0.431097
FRMD6	1.37594	5.19159	0.00492377	0.175622
FAP	1.37397	5.05718	0.0125461	0.231155
KMO	1.37364	0.396364	0.0221025	0.27119
ADAMTS6	1.37321	3.32938	0.032078	0.304522
NMI	1.37079	5.01424	0.00494169	0.175859
NOD2	1.37076	0.210525	0.0674665	0.38939
KRT80	1.37048	4.33096	0.0465679	0.340768
APOE	1.36965	8.18741	0.201213	0.564389
CIDEC	1.36947	-0.888272	0.0200814	0.265937
PCDHGB5	1.368	2.1087	0.0987955	0.440042
RGCC	1.36788	4.908	0.00658866	0.195614
SLC2A14	1.36724	6.0783	0.0410034	0.330004
DRP2	1.36499	0.116673	0.0987654	0.440042
CLDN1	1.36433	6.80288	0.036831	0.319825
GLRX	1.36414	3.94516	0.01117	0.222769
RAC2	1.36374	5.71229	0.0051709	0.178512
GSDMA	1.36035	-0.4971	0.250887	0.608177
HP	1.36009	-1.28973	0.0696531	0.395299
GATA3	1.35898	2.31397	0.0410136	0.330004
GNA15	1.35885	3.66648	0.00933426	0.215853
VCX	1.35786	-0.377123	0.151816	0.511784
RSPH9	1.35756	-0.107792	0.107177	0.453341
FOSL1	1.35556	3.55947	0.0828386	0.417221
EDN1	1.35451	4.38323	0.0570683	0.365868
CLDN9	1.35449	1.51662	0.11225	0.460404
CR2	1.35244	-1.08197	0.246136	0.603797
RNASET2	1.35231	8.09825	0.00130011	0.144999
KRT13	1.35093	0.383748	0.231536	0.592554
TPBGL	1.35089	-1.17348	0.0616992	0.375076
OCLM	1.35026	2.88236	0.152781	0.513341
SERPINB4	1.34965	0.320155	0.387938	0.711464
TP73	1.34937	1.09915	0.0345868	0.311383
PRSS36	1.34821	-1.48057	0.195814	0.56044
ARHGEF19	1.34705	1.81097	0.140106	0.496439
KISS1	1.34669	0.931801	0.101159	0.443296
IFI27	1.34669	9.24865	0.034292	0.309938
PPL	1.34591	5.99977	0.0083911	0.20695
CCL3L1	1.34451	0.434893	0.153017	0.513465
ADAMTS7	1.34417	3.99399	0.0205372	0.266261
TBX15	1.34372	2.82402	0.109401	0.455578
TNFRSF18	1.34267	1.26228	0.0317924	0.304289
IL23A	1.34078	-0.50797	0.128375	0.481713
KCNJ2	1.34048	0.783673	0.0101775	0.22009
ITGA3	1.33914	8.2669	0.00526336	0.180705
UBASH3B	1.33837	3.62053	0.0371319	0.321006
CCDC163	1.33816	0.908682	0.0284665	0.293604
DMBX1	1.33762	-0.905969	0.216785	0.578998
OLFML2B	1.33752	5.51961	0.0409002	0.330004
SLAMF8	1.3367	2.98036	0.00402292	0.165525
PFKFB3	1.33533	7.11547	0.066604	0.387083
ARHGEF4	1.33211	3.88331	0.00108141	0.139569
HIST1H4I	1.33166	4.99927	0.0731801	0.401643
BST2	1.33114	7.64419	0.0129552	0.233553
CLDN2	1.33013	4.21963	0.31801	0.661026
MSN	1.32939	6.2561	0.00211676	0.153721
BRAF	1.32915	2.93899	0.0243996	0.280364
PNMA8A	1.32911	0.399383	0.0118897	0.227233
CTSB	1.32906	8.95094	0.000919998	0.135818
PIFO	1.32721	0.165108	0.123794	0.474563
PHLDA2	1.32631	6.36739	0.0206529	0.266261
SULF1	1.3256	8.284	0.101786	0.444035
CNTNAP3	1.32267	0.0559789	0.120249	0.471693
IGFBPL1	1.31623	-0.367442	0.0746915	0.403961
LAMB3	1.31586	7.98865	0.037605	0.321006
NOG	1.31543	1.38589	0.0806816	0.413187
HTRA1	1.31502	6.80545	0.0101699	0.22009
POTEG	1.31492	0.614771	0.114426	0.46394
PARP14	1.31472	5.76935	0.00146847	0.145202
TFEC	1.31341	2.90632	0.0117049	0.226711
PPT1	1.31275	4.21153	0.00206058	0.153721
IFIT3	1.31248	5.06219	0.00939783	0.215853
TIMD4	1.3116	-0.524183	0.246043	0.603792
AHR	1.31009	6.30493	0.0181348	0.261268
DCSTAMP	1.30909	-0.241203	0.211042	0.573027
ECM1	1.30682	5.96146	0.00899656	0.213764
UBD	1.30623	6.99951	0.212325	0.573771
CNN1	1.30563	4.51438	0.0449847	0.337873
FAM234B	1.30437	1.05677	0.03247	0.306355
ANGPT2	1.30408	2.37868	0.0584546	0.36681
CDC7	1.3033	1.89327	0.0853133	0.421552
OXTR	1.30091	2.00345	0.144685	0.502721
KNTC1	1.29765	3.11926	0.0113025	0.223569
OAS1	1.29696	5.69257	0.00699672	0.19788
TMEM200A	1.29311	4.20006	0.0145429	0.242782
CCDC9B	1.29253	5.46206	0.0421419	0.332427
LILRB3	1.29214	1.5996	0.0201706	0.266261
CCNB2	1.29171	3.90207	0.0717983	0.399194
EYA4	1.29086	0.166138	0.113347	0.462729
FXYD5	1.29028	7.36141	0.00540548	0.181978
C1QB	1.28942	7.62495	0.0340319	0.308943
CTSL	1.28592	5.42133	0.000447574	0.117211
PPBP	1.28508	-0.466538	0.302103	0.647358
IRS1	1.28493	4.33361	0.00150251	0.145202
ANXA2	1.28401	9.75161	0.0137984	0.238499
MALL	1.28185	6.82237	0.0624785	0.377207
ELK3	1.27923	5.4849	0.00320391	0.157418
GRIP1	1.27875	1.76176	0.0584944	0.36681
CHMP2B	1.27724	5.01092	0.0338701	0.308943
TAGLN	1.27485	8.45379	0.0287408	0.295114
UPP1	1.27391	5.59603	0.00267301	0.153721
CDK1	1.27165	4.48743	0.0759844	0.406948
PPP1R13L	1.27109	4.75986	0.0143098	0.242443
TGM2	1.26932	7.37449	0.00292492	0.154804
PIMREG	1.26828	0.13237	0.0268403	0.288865
STAC2	1.26646	-1.92222	0.0816351	0.415303
TEDC2	1.26561	0.273462	0.00432339	0.167634
ELOVL5	1.26452	5.17046	0.0170746	0.257142
TAP2	1.26437	6.12019	0.0123148	0.229247
SYT11	1.26411	2.86772	0.0278715	0.292092
WFDC3	1.26316	4.0205	0.0454818	0.339361
FOLR2	1.26234	2.86684	0.0564419	0.36462
RINL	1.26151	1.68318	0.0290827	0.295703
SIGLEC5	1.26071	-0.36821	0.0967033	0.437128
TMEM40	1.25906	0.14847	0.222378	0.584224
SH2B2	1.25842	2.1303	0.00510263	0.178512
FPR1	1.25799	2.69337	0.0546564	0.361867
UPK2	1.25715	-1.13492	0.0433294	0.33458
OSBPL5	1.25533	3.46285	0.00630522	0.193753
FAM25A	1.2534	-0.952755	0.135346	0.490292
GSDME	1.25267	3.08488	0.0341049	0.309246
C7orf57	1.25185	-1.93034	0.125602	0.47741
PRSS33	1.25056	0.75704	0.386266	0.710646
SERPINB9	1.24975	4.96424	0.00634231	0.194219
ABLIM3	1.24753	5.48617	0.0283614	0.293016
AXL	1.24745	6.04096	0.022974	0.273571
LAMC2	1.24695	8.16487	0.0529038	0.359949
AHRR	1.24694	2.41134	0.104526	0.448888
TTC9	1.24286	4.23664	0.0280969	0.292644
SLC30A10	1.24257	-0.653174	0.376229	0.704289
COL6A2	1.24202	7.97513	0.021338	0.26794
LY96	1.2406	3.15821	0.00427749	0.167101
AIM2	1.2405	1.20014	0.145959	0.503872
NF1	1.24042	4.76722	0.256357	0.612576
TGFB2	1.2362	3.41508	0.0472283	0.343718
CXCL9	1.23603	2.79848	0.252381	0.609835
MUC20	1.23488	6.81315	0.0342084	0.309823
EPHA2	1.23477	7.28168	0.000400714	0.112436
SNCA	1.23461	4.24818	0.210371	0.572668
GRB7	1.23458	5.01491	0.0209212	0.267009
IGDCC4	1.2338	2.03991	0.0151662	0.245052
BEST4	1.23198	0.641072	0.0138568	0.238499
PTGS2	1.23068	2.0973	0.0748711	0.40428
LCP1	1.22974	5.16906	0.0433695	0.334642
CCR1	1.22946	2.91538	0.0832279	0.417667
MAP1A	1.22909	2.82183	0.00147137	0.145202
MYADM	1.22633	7.62257	0.0264924	0.287823
HSPB7	1.22226	1.15828	0.106898	0.452902
ADAMTS12	1.22116	5.57911	0.0513298	0.354802
YWHAZ	1.22005	8.69886	0.0112197	0.223062
HIST1H2BH	1.21995	4.43254	0.0992353	0.440289
SHC4	1.21983	-1.15565	0.0781115	0.411064
OAS3	1.21747	5.52526	0.015928	0.249017
P2RY6	1.21733	1.84307	0.0535777	0.360934
EDIL3	1.21636	3.06421	0.109079	0.455273
PHLDA1	1.21464	6.84767	0.0156332	0.247135
HLA-DRA	1.21328	8.90779	0.0347668	0.311443
MFGE8	1.21284	7.33202	0.0595964	0.370184
RBM24	1.21236	-1.55604	0.30449	0.650238
ATAD3C	1.21038	1.67216	0.0799562	0.41195
TENM3	1.21011	2.55908	0.0167273	0.254617
P2RY2	1.20811	3.3546	0.0210868	0.267609
SMIM29	1.20727	4.68828	0.00351433	0.157861
SEMA3C	1.2053	5.31966	0.0476349	0.345092
FSCN1	1.2045	5.40989	0.0987369	0.440042
FAM72B	1.20414	3.0507	0.103566	0.447505
CCL23	1.20331	0.513736	0.23242	0.592904
NKD2	1.20295	4.22999	0.0803569	0.412693
LUZP6	1.20269	6.44895	0.0236092	0.276305
IL11	1.20192	2.60345	0.0913106	0.4287
SPINT2	1.20152	9.34076	0.00239747	0.153721
HNRNPCL1	1.20058	1.3281	0.00432211	0.167634
IL31RA	1.20028	-0.28043	0.162501	0.524354
PWP2	1.19997	2.33859	0.0186346	0.262764
CCL8	1.19859	-1.16744	0.196155	0.560573
SPARC	1.19802	10.0964	0.0220152	0.270926
LGALS1	1.19778	8.4537	0.0536178	0.360934
KIF4A	1.19764	3.07816	0.0632896	0.379871
LILRB1	1.19734	1.72492	0.134343	0.489574
BEX2	1.1965	3.01727	0.105637	0.450928
GNLY	1.19646	3.22094	0.0471305	0.343442
MYL12A	1.19619	7.43515	0.0439992	0.33542
RTKN2	1.19583	4.42789	0.102284	0.44546
GPR176	1.19544	2.84533	0.114822	0.464143
PFDN1	1.19497	5.54151	0.0138081	0.238499
TNFRSF12A	1.19452	6.90923	0.0357064	0.315799
DUSP5	1.19429	5.64869	0.0312128	0.303026
CHSY3	1.19424	-0.864266	0.0200658	0.265937
CIT	1.19388	3.18065	0.0340788	0.309189
SPRR1A	1.19349	1.84734	0.137208	0.49252
COL5A1	1.19334	8.10342	0.0439016	0.33542
CFAP300	1.19313	3.56006	0.0263037	0.28757
CTSZ	1.19234	8.32185	0.00892986	0.213481
CCK	1.1923	1.58448	0.0181248	0.261268
C4orf47	1.19069	0.121755	0.116462	0.466459
MYL9	1.18958	9.03688	0.0287361	0.295114
PLXNC1	1.18948	3.8479	0.00937181	0.215853
TMEM191B	1.18935	1.58284	0.0731465	0.401643
APOBEC1	1.1881	2.57795	0.0628995	0.378685
PLP1	1.18787	-1.10102	0.343916	0.67985
CRABP2	1.18782	5.37704	0.160437	0.521203
LAMA5	1.18754	6.66448	0.00284647	0.15418
HIST1H3G	1.18647	4.27117	0.0982327	0.439607
SPNS2	1.18633	5.82833	0.0848133	0.420704
HMGA1	1.18616	8.2976	0.104797	0.449454
LOXL4	1.18465	1.70213	0.13869	0.494414
OPN3	1.18387	4.52994	0.0175439	0.259939
CEP41	1.18376	3.00974	0.00507662	0.178512
PRSS22	1.18262	7.25247	0.0379539	0.32169
GBP5	1.18235	3.33114	0.0823251	0.416084
TIMP2	1.1789	7.96213	0.0155021	0.247066
TNFSF11	1.17873	2.07837	0.0772928	0.409227
SUSD2	1.17794	2.84848	0.127366	0.480728
MEAK7	1.17775	4.01575	0.00533309	0.181897
SLC44A5	1.17669	1.21647	0.313925	0.657947
CCDC114	1.17654	0.725407	0.0527823	0.359737
FMNL1	1.17564	3.94731	0.00381086	0.163636
ACSL5	1.17532	7.1478	0.000398205	0.112436
IL1R2	1.17515	3.72118	0.190179	0.554399
MIF	1.17495	8.93798	0.0375799	0.321006
PLAUR	1.17286	8.42071	0.0942486	0.433349
C17orf53	1.17269	2.56898	0.0786247	0.411064
GINS3	1.17114	0.928387	0.0352956	0.313835
BICD1	1.17033	5.04801	0.0125346	0.231155
ANXA1	1.16974	7.57073	0.018242	0.261614
CDCA3	1.16858	2.83228	0.0762595	0.407214
SLC7A5	1.16781	3.51732	0.0175156	0.259939
GAS1	1.16728	4.95486	0.169218	0.532419
CXXC5	1.16613	3.99686	0.0122155	0.228208
TUBA1A	1.16573	5.39404	0.0370151	0.32053
CLEC5A	1.16559	-0.3933	0.263977	0.618274
PDE4C	1.16491	2.1339	0.249238	0.606842
ERO1A	1.1649	8.43534	0.0290724	0.295703
SLC16A4	1.16335	1.84917	0.0162592	0.250239
IFITM3	1.16284	9.65134	0.00391507	0.16442
CREB3L3	1.16283	-0.262203	0.207335	0.568467
FGF5	1.1622	-0.485824	0.127074	0.480362
HOXA10	1.16209	2.23882	0.460135	0.76188
SLC7A9	1.16025	-0.239784	0.0009023	0.135818
DUOXA2	1.16017	6.0152	0.426715	0.741804
ADAMTS9	1.16011	4.21545	0.0312103	0.303026
ETV1	1.15902	4.81793	0.0228759	0.273435
HIST1H3H	1.15824	6.46109	0.0771922	0.409227
LRRC6	1.15805	2.06584	0.011889	0.227233
MX1	1.15772	5.14669	0.0320642	0.304522
ERMN	1.15633	-0.214202	0.147054	0.505537
SEMA4B	1.15621	7.1105	0.00775598	0.201426
RAB31	1.1551	6.37136	0.0192726	0.264228
RMI2	1.15439	3.03808	0.0995415	0.44044
SDS	1.15309	2.31707	0.18401	0.548177
SPRR1B	1.15263	-0.6125	0.2256	0.587267
HLA-DQB2	1.15226	1.77063	0.396557	0.717318
MEOX2	1.15117	1.61293	0.0990868	0.440042
ITGB8	1.1511	6.56048	0.0346956	0.311443
NNMT	1.15072	6.91444	0.0127167	0.232042
NYAP1	1.14937	1.03649	0.101419	0.443786
TMEM169	1.14935	0.970644	0.118554	0.469779
APOL1	1.14824	7.95551	0.0244323	0.280364
GJB2	1.14719	5.787	0.0334034	0.308464
SAMSN1	1.14718	3.40475	0.0267938	0.288865
RTL8A	1.14678	5.03574	0.029727	0.298016
ACTN4	1.14571	7.38031	0.00249311	0.153721
NFAM1	1.14564	3.04546	0.0599152	0.371031
PAF1	1.14466	5.1831	0.0304028	0.299855
TINAG	1.14425	0.631594	0.286437	0.634777
IL20RB	1.14417	1.75325	0.0925178	0.430727
EVI2A	1.1438	3.58289	0.00576978	0.188936
GAPDH	1.14275	10.4034	0.0375937	0.321006
ADTRP	1.14234	2.90845	0.247661	0.605056
CARD11	1.14088	5.10905	0.0070648	0.19788
DRD1	1.1398	-0.89451	0.222536	0.584265
PRR5L	1.13924	3.89735	0.00469543	0.171822
EYA1	1.13863	-0.89516	0.238097	0.598356
XCL2	1.13784	1.19363	0.329386	0.669301
CLEC4E	1.13612	-1.41415	0.0993503	0.440304
SF3B4	1.13555	3.82596	0.0103661	0.220902
PAPPA	1.13471	3.10452	0.096335	0.437128
PEPD	1.13346	4.55982	0.00244886	0.153721
HIF3A	1.13145	3.47959	0.210646	0.572799
TAP1	1.13144	6.95326	0.0495773	0.349725
DOK2	1.13116	2.90435	0.0812563	0.414309
C19orf33	1.13087	9.50757	0.0318192	0.304289
SRGN	1.13038	6.50486	0.0248524	0.280364
LUM	1.12932	8.73957	0.0246437	0.280364
GJA1	1.12839	6.00974	0.020615	0.266261
GLDN	1.12835	1.50632	0.251196	0.608454
TFAP2C	1.1276	1.04569	0.16007	0.520769
VCAN	1.12521	7.91708	0.16869	0.531424
SULF2	1.12434	6.8341	0.0247876	0.280364
LRRC8A	1.12274	5.73456	0.0223265	0.271354
CYP2W1	1.12266	1.14006	0.011038	0.221891
PNMA6A	1.12242	2.40966	0.211549	0.573027
CEBPB	1.12193	8.5346	0.00623784	0.192908
C4orf48	1.12171	6.35704	0.0918394	0.429236
BACH1	1.12121	3.58287	0.000395754	0.112436
B2M	1.12113	11.0317	0.0199689	0.265575
CABP4	1.12089	2.81518	0.0206429	0.266261
ADAMTS14	1.11957	3.50138	0.0375981	0.321006
WDR54	1.11938	3.68379	0.0198846	0.264907
PCDHAC2	1.11888	1.73657	0.0685201	0.391816
IFITM2	1.11875	8.77765	0.0136076	0.238316
TCEAL7	1.11873	1.96749	0.00395486	0.16442
BUB1B	1.11792	2.43328	0.134976	0.490184
FABP6	1.11788	1.31101	0.415517	0.731849
PSMB8	1.11773	7.12005	0.0153232	0.245666
FHL3	1.11765	4.80802	0.0083359	0.206241
ADAM19	1.11691	5.2999	0.094078	0.433115
STMN1	1.11682	4.57013	0.0739993	0.403155
LAYN	1.11519	3.56799	0.0161332	0.249497
ERFE	1.11511	-0.684953	0.213193	0.57522
KRT15	1.11485	4.47491	0.0210314	0.267387
SH2D1B	1.1147	-1.61029	0.211474	0.573027
ZBTB25	1.11369	2.58715	0.193192	0.556863
DOC2A	1.11358	-0.0259506	0.113033	0.46201
PARVB	1.11301	3.53248	0.0301947	0.299751
LCN1	1.11292	-0.909443	0.0896414	0.42703
DRC1	1.112	-1.6118	0.219702	0.582536
CKLF	1.11195	6.36868	0.00441108	0.169279
ATP6V0C	1.11174	6.09348	0.00648485	0.195525
C1QTNF3	1.11149	3.68368	0.023034	0.273651
PKM	1.11146	9.63564	0.00177889	0.153721
CCL2	1.11141	4.56483	0.192572	0.556631
ISLR	1.11073	6.06556	0.0372949	0.321006
RNF165	1.10938	0.816314	0.0679175	0.391072
ZNF695	1.10847	1.72215	0.182015	0.546708
WDR72	1.10782	3.84819	0.236411	0.596558
LY6E	1.10725	7.945	0.0762412	0.407214
LAT	1.1065	3.25946	0.0622445	0.376786
SLC45A1	1.10635	-0.241966	0.030999	0.302366
GRP	1.10605	2.39975	0.275865	0.627083
EPSTI1	1.1058	5.84224	0.0267623	0.288865
ADAMTS2	1.10579	6.18381	0.030269	0.299751
DUSP6	1.10503	6.18317	0.0440712	0.335583
IL1RL2	1.1032	0.446483	0.200866	0.56406
RASGRF2	1.10311	3.97178	0.0438657	0.33542
FBXO6	1.10198	1.9746	0.0109932	0.221891
HCK	1.10156	2.75216	0.0391807	0.32565
CELSR1	1.10104	6.13016	0.0373333	0.321006
PEG10	1.10018	2.4533	0.308845	0.654131
CGB2	1.10015	-1.03789	0.0878315	0.423586
BFSP1	1.10005	1.83145	0.211845	0.573212
LDLRAD1	1.09922	-0.357792	0.162784	0.524691
CSF3R	1.09805	3.05355	0.07997	0.41195
AK8	1.09777	1.31239	0.378763	0.706447
RAB42	1.09723	1.4428	0.0547434	0.361867
CALHM2	1.09662	4.1512	0.0556542	0.363654
ACTB	1.09608	11.9618	0.00348061	0.15771
KIF14	1.09551	2.01527	0.246447	0.604125
NDRG1	1.095	5.97975	0.134066	0.48939
FTL	1.09382	11.3939	0.0150812	0.245052
PVALB	1.09372	-1.22571	0.27262	0.624542
CACNB3	1.09322	4.74791	0.00157902	0.146139
PON2	1.09295	6.8805	0.0110867	0.222101
UNC5A	1.09263	-0.177215	0.350571	0.685228
HMMR	1.09248	3.06017	0.185521	0.550278
GREM2	1.09227	-0.065548	0.0346734	0.311443
CDC45	1.08961	2.4033	0.164431	0.526392
ANKFN1	1.08886	-0.17931	0.121465	0.473225
FAM49B	1.08731	5.77166	0.0170155	0.256582
VASN	1.087	4.36928	0.0587258	0.366962
HIST1H2BO	1.08537	6.35299	0.136023	0.491466
KRT6B	1.08506	1.00192	0.279362	0.630127
RAB39A	1.08494	-0.528745	0.0885925	0.425282
TMEM106B	1.08437	6.15963	0.0184397	0.262764
CYBA	1.08351	8.19848	0.0129408	0.233553
JUP	1.0824	7.7201	0.0172018	0.257563
CX3CL1	1.0824	4.53423	0.00794168	0.202599
NFE2	1.08226	0.370273	0.268338	0.621207
THNSL2	1.08171	3.27307	0.348965	0.684441
EPS8L1	1.08164	6.52169	0.133929	0.48939
ACKR3	1.08117	2.52068	0.0538991	0.361371
CTSK	1.08059	6.37014	0.0800568	0.41195
MEIKIN	1.07915	0.318019	0.081947	0.415551
FOXM1	1.07841	3.96398	0.0774566	0.409537
DUOX1	1.07785	2.85891	0.314805	0.658639
IL1RAP	1.07747	5.20435	0.0283095	0.292863
TMUB1	1.07734	3.62001	0.00691775	0.19788
C1orf162	1.07723	3.89246	0.0604451	0.372378
DIO2	1.07717	3.61071	0.104764	0.449454
KIF2A	1.07569	3.60807	0.020896	0.266972
BUB1	1.0751	3.57158	0.0776328	0.410191
MOSPD3	1.07344	4.05282	0.0298391	0.298324
MYL12B	1.07258	6.91943	0.0128211	0.232105
SLC39A10	1.07254	4.8341	0.00926587	0.215853
FOXP3	1.0725	0.909681	0.105966	0.451385
CAP2	1.06957	2.47985	0.00478881	0.173994
AK5	1.06914	1.06482	0.255631	0.611468
FOXD3	1.06893	-1.05524	0.221768	0.583585
CDHR2	1.06813	4.62962	0.344173	0.680128
SPSB1	1.06756	5.40862	0.020526	0.266261
PRAF2	1.06673	3.05105	0.00703011	0.19788
OPCML	1.06668	-0.660247	0.278757	0.629709
STAM	1.06537	4.21046	0.034449	0.310739
CCDC74B	1.06444	3.26752	0.0202261	0.266261
ROBO3	1.06401	3.34047	0.0117804	0.22694
RGS19	1.06379	4.78203	0.0213184	0.26794
TCEAL9	1.06321	6.17294	0.00342103	0.157418
NAP1L3	1.06281	0.671076	0.0270244	0.289431
SUPT5H	1.06137	6.9782	0.0569456	0.365389
RYR1	1.0611	0.222732	0.211451	0.573027
POMP	1.06077	6.07953	0.0110111	0.221891
PPP1R18	1.06032	6.44429	0.0290564	0.295703
SOCS3	1.0603	6.75482	0.110543	0.457767
HLA-DMB	1.05983	5.83475	0.0307243	0.300971
DAB2	1.05895	5.15959	0.00372003	0.162009
SMARCA1	1.05854	4.30751	0.0913297	0.4287
SRPX2	1.05783	4.64288	0.00703741	0.19788
PLK2	1.05765	4.72748	0.00548938	0.183612
C9orf116	1.05695	2.4249	0.0184529	0.262764
GOLGA6B	1.05674	-1.24625	0.220564	0.583093
NUP37	1.05558	3.31741	0.0503949	0.352802
SLC15A3	1.0555	5.0205	0.0166578	0.254296
CALD1	1.05547	7.57963	0.0314743	0.303026
OIP5	1.05475	2.14294	0.187856	0.552452
CDX1	1.05463	0.580799	0.325479	0.666129
ARHGAP4	1.05435	4.62291	0.0994335	0.440304
MCM10	1.05375	1.89862	0.256518	0.612644
RHOF	1.05329	5.93655	0.0114005	0.224086
FAM111B	1.05303	2.77794	0.222019	0.583775
TRIB3	1.0524	3.30342	0.17444	0.537817
KCNAB2	1.05192	4.10608	0.00788882	0.202575
MAFB	1.05052	4.48582	0.0348144	0.31169
DNTTIP1	1.05052	5.32476	0.022555	0.271898
EDAR	1.04914	2.44634	0.0991203	0.440042
SLC35F2	1.04881	5.09464	0.011251	0.223205
ANKRD33B	1.04753	0.315326	0.228411	0.59003
TMC7	1.04717	3.66686	0.0723232	0.400171
YPEL4	1.04664	-0.189882	0.092504	0.430727
COL5A3	1.04618	2.84338	0.0263884	0.287725
CAPG	1.04591	7.83504	0.0107662	0.221891
MCM2	1.04576	3.6977	0.0746589	0.403961
STAT1	1.04537	6.3495	0.0308367	0.301249
MAP1LC3B	1.0451	7.06296	0.00813623	0.20392
CDK5R1	1.04487	1.71963	0.0582572	0.36681
TRPC1	1.0445	2.28713	0.187339	0.551697
FAM72D	1.0444	4.46735	0.107586	0.453929
SHF	1.04342	3.93017	0.0683844	0.391816
RECQL	1.0434	4.05526	0.00436631	0.168459
ATP8B3	1.04153	0.323268	0.0840709	0.418734
SLC1A3	1.04138	3.89667	0.0328507	0.307534
SLC5A3	1.04122	5.66448	0.00609261	0.191463
PLEK2	1.04022	6.07681	0.0202536	0.266261
ELOC	1.03987	6.28669	0.0221397	0.27119
SMAD3	1.03973	7.37897	0.00541633	0.181978
ITPKC	1.03852	6.35216	0.0460573	0.340452
CD180	1.0375	1.34051	0.035271	0.313835
PKIB	1.03709	3.41034	0.00555253	0.184313
ARHGAP23	1.03625	4.54174	0.0734892	0.402534
HOXC4	1.03545	2.63337	0.210889	0.572871
PPIA	1.0347	8.77908	0.0202912	0.266261
GJB5	1.03431	1.46957	0.464832	0.764195
FAM3C	1.03407	7.80889	0.0211339	0.267609
LAMA1	1.03354	0.207419	0.244541	0.602824
RTEL1	1.03309	4.67395	0.00732086	0.199295
TNFAIP3	1.03168	4.74746	0.0545614	0.361867
PAIP1	1.03152	3.98758	0.0015845	0.146139
LRRN1	1.03119	2.78609	0.0711915	0.398157
CD86	1.03053	3.31575	0.0105361	0.22133
MYBL2	1.0304	4.34763	0.2017	0.565099
MINAR1	1.03006	0.895151	0.0604664	0.372378
LITAF	1.03006	7.62331	0.00615613	0.192296
STAG3	1.02982	0.764611	0.495931	0.780106
GJC2	1.02898	2.76788	0.093757	0.432782
MAMSTR	1.02893	1.86407	0.0126228	0.231472
APOBEC3A	1.02851	-2.05441	0.238522	0.598589
SHANK1	1.02771	-0.497657	0.233039	0.593543
GCSH	1.02736	1.18263	0.0843717	0.419254
E2F3	1.02677	3.57976	0.0217272	0.270022
PSMA2	1.02567	6.70968	0.00462073	0.171484
CPNE4	1.02557	-1.65981	0.102335	0.445558
HTRA3	1.02532	6.09287	0.121435	0.473225
GNB2	1.02471	8.12318	0.0314944	0.303026
LDHC	1.02465	-0.652884	0.444401	0.753578
ATP2A1	1.02411	-0.103418	0.059019	0.368119
MXD1	1.02317	5.86541	0.0607577	0.372847
SMIM3	1.02244	4.02141	0.0447994	0.337175
CD74	1.02241	9.78762	0.0555053	0.363513
SCRN1	1.02191	4.84058	0.00142345	0.145202
VPS37D	1.02144	0.741112	0.183138	0.547467
MAP4K4	1.02139	6.29327	0.00395261	0.16442
BBS12	1.02111	1.63636	0.122263	0.473563
GNAZ	1.02014	2.04027	0.129227	0.481899
PARP9	1.0196	5.05426	0.0495829	0.349725
ACSL4	1.0196	4.79686	0.000958131	0.135818
OAS2	1.01837	5.64571	0.0934983	0.432194
C1orf54	1.01787	3.96899	0.00269839	0.153721
HSPA6	1.01688	1.41629	0.120363	0.471856
LDHA	1.01653	9.87201	0.040131	0.329237
SIK1	1.01631	2.37766	0.178113	0.542216
HIST1H2AG	1.01542	6.41751	0.0984141	0.439914
WWTR1	1.01474	4.83241	0.00729665	0.199295
GRM5	1.01366	-1.27018	0.170908	0.534392
CLIP3	1.01364	3.07541	0.013771	0.238499
KIF22	1.01347	3.34294	0.0288695	0.295504
HEXIM1	1.01311	4.91289	0.075857	0.406737
NDRG4	1.01307	1.43054	0.0667988	0.387926
CGB8	1.01261	0.438505	0.020601	0.266261
NCS1	1.0125	4.09713	0.0293968	0.296191
HIST1H3D	1.01188	5.88969	0.0366312	0.319189
CDC25C	1.01106	0.723799	0.11733	0.468087
DEFB134	1.01023	-1.27209	0.185505	0.550278
DNAJB13	1.00921	1.10446	0.403471	0.722837
SNAI1	1.00917	1.6448	0.0143551	0.242682
CD14	1.0085	5.21744	0.0490686	0.348866
CHRNA3	1.00836	-1.27313	0.224459	0.586721
FOXJ1	1.00798	-0.904861	0.277963	0.628918
MS4A7	1.00751	4.82538	0.0596405	0.370184
CADM3	1.00734	-0.968097	0.250284	0.60755
SAMD4B	1.00653	6.42703	0.0581269	0.36681
AURKA	1.00563	2.76551	0.0535088	0.360934
HIST1H2BJ	1.00539	4.59938	0.139935	0.496172
RFC2	1.00522	4.19158	0.0116176	0.225585
FBXL2	1.00455	2.96543	0.0682069	0.391487
EGFR	1.00371	5.18784	0.0429612	0.334019
NAA50	1.0037	5.35559	0.0509866	0.354631
NFYB	1.00328	1.78063	0.14548	0.503098
RHBDF1	1.00092	5.83451	0.00330217	0.157418
RAB32	1.00073	4.86381	0.00241294	0.153721
UBE2I	1.00058	7.28244	0.0380295	0.321877
SECTM1	1.00051	3.09788	0.12641	0.479117
ST6GAL2	1.00003	1.22016	0.253386	0.61066
CHIC1	0.999691	3.38863	0.0195916	0.264228
TUBA1C	0.999137	8.45651	0.00266998	0.153721
SP140L	0.998885	4.91187	0.00907635	0.214353
PCDHB2	0.998883	1.49286	0.277626	0.628749
BNIP3L	0.998617	6.79144	0.0623121	0.376847
TMEM52B	0.998602	-1.09431	0.285326	0.634357
NAMPT	0.998524	6.17555	0.0246535	0.280364
FLVCR2	0.998391	2.9874	0.116106	0.465913
RGS1	0.998373	5.36643	0.100117	0.441324
NR1D1	0.997844	4.36388	0.0658678	0.385799
KIFC1	0.997737	3.372	0.197219	0.561462
PRDM6	0.996934	1.89425	0.0840276	0.418734
GAL3ST2	0.99685	0.187038	0.347036	0.682948
SFTPA2	0.996633	-1.27965	0.291984	0.638311
B3GNTL1	0.99512	3.24414	0.0100126	0.218887
PSMD3	0.994477	5.86673	0.0244168	0.280364
HIST3H2A	0.99437	3.02456	0.266098	0.619702
FGD6	0.994077	5.01321	0.0210562	0.267484
LMNB1	0.992672	4.71592	0.103586	0.447505
ADGRL3	0.99223	0.849778	0.363398	0.694579
DOK3	0.992213	2.23293	0.0462065	0.340691
RGS16	0.99183	5.87803	0.198174	0.562221
HOXC9	0.991754	2.01987	0.44026	0.750586
HAPLN1	0.991742	-0.396282	0.384536	0.709931
PYCARD	0.991032	5.55731	0.0893055	0.426342
CBX3	0.990647	6.33756	0.0290205	0.295703
TRPV2	0.990473	4.49361	0.0597117	0.370217
LRCH1	0.990224	5.44633	0.00699765	0.19788
KIF18A	0.989896	2.16893	0.0627515	0.378086
LOX	0.98909	4.81916	0.153226	0.513465
IFIT2	0.988785	2.41063	0.0446332	0.336581
SLC22A18AS	0.988039	3.71025	0.113022	0.46201
PSMA6	0.987814	5.87463	0.0102798	0.220725
TUBB	0.987324	8.7592	0.0731416	0.401643
FAM183A	0.987096	-1.37559	0.377863	0.705614
APOB	0.986595	0.0171416	0.482646	0.774131
PLA2G5	0.985573	1.73216	0.152776	0.513341
TGFB1I1	0.985059	5.71368	0.0688155	0.392468
SPAG17	0.983538	2.4486	0.0149517	0.245052
HIST3H2BB	0.983012	2.21754	0.249876	0.607354
DKK2	0.982809	0.26988	0.177005	0.541071
ITGAM	0.981593	3.12981	0.0593933	0.369714
PFKP	0.980454	7.17729	0.00950139	0.215853
ZFAND2A	0.9801	4.5772	0.010978	0.221891
PDGFC	0.979962	5.0328	0.0205013	0.266261
UPK3B	0.97914	0.830582	0.348342	0.683743
CD9	0.977942	7.59123	0.0215819	0.269333
CD300A	0.977684	3.81999	0.00296584	0.154804
ARNTL2	0.977559	4.01587	0.00486183	0.175622
AAGAB	0.977342	4.63598	0.0101806	0.22009
CBR3	0.976614	-0.588928	0.15505	0.513985
INHBA	0.975394	7.45295	0.188625	0.553539
MKX	0.975275	0.265694	0.276185	0.627408
RFTN1	0.974964	4.60294	0.0547017	0.361867
CRIP2	0.974458	7.08577	0.0509482	0.354522
FBXL22	0.974313	0.845642	0.0197788	0.264228
RCN1	0.97429	5.6191	0.0662985	0.386171
HLA-F	0.974167	7.66528	0.0270857	0.289431
DYNLT3	0.973937	5.37349	0.0253669	0.282828
DAZAP2	0.973535	5.83549	0.00491655	0.175622
PLEKHG2	0.973107	6.26766	0.0572266	0.365868
GPR84	0.973046	0.824039	0.148023	0.507195
MTX1	0.973039	3.99651	0.00332515	0.157418
LTA4H	0.972929	5.93193	0.031341	0.303026
EFNB1	0.972603	5.46646	0.0524381	0.35853
EZR	0.972167	7.18997	0.00605664	0.191463
HIST1H2AM	0.972087	6.27366	0.0798258	0.41195
GNG2	0.97193	2.83803	0.165227	0.527097
MEIS3	0.971884	3.55641	0.0196178	0.264228
SKAP2	0.971636	5.28163	0.0342013	0.309823
MSRB3	0.971531	4.03303	0.0703724	0.39642
DDX18	0.971003	4.956	0.113117	0.462164
CSTA	0.970967	3.66039	0.129626	0.48207
PFKFB4	0.97077	2.52517	0.318927	0.661299
SPATC1L	0.970357	2.70792	0.0305156	0.300282
MCM4	0.96955	4.70303	0.0279273	0.292092
FSTL3	0.969398	5.24441	0.0877186	0.423586
RENBP	0.969215	3.96661	0.0252037	0.28222
RASA3	0.968776	4.70657	0.0400505	0.329237
HIST1H2AD	0.968329	5.49332	0.185297	0.550148
PTTG1	0.967884	3.64482	0.147829	0.506978
GPSM3	0.967779	5.05178	0.0443613	0.336402
POTEJ	0.967698	5.54148	0.0438384	0.33542
INCA1	0.967384	-0.582784	0.125155	0.476788
TMEM200C	0.967199	1.03542	0.0659956	0.385799
SEPTIN7	0.967149	5.89174	0.0307604	0.300981
SBF2	0.967047	4.5951	0.010566	0.221659
MELK	0.96661	4.35406	0.228159	0.589575
HOMER1	0.965731	3.63403	0.0333516	0.308464
LILRA2	0.965722	1.43084	0.0889477	0.425686
MNDA	0.96456	2.77405	0.0669501	0.38829
FANCI	0.964179	3.74592	0.0573333	0.366102
ALKAL1	0.963887	1.73489	0.188157	0.552664
AGTRAP	0.963823	4.42137	0.00883161	0.212436
ASGR1	0.963662	1.711	0.119198	0.470833
PSMB3	0.963068	6.27395	0.00451007	0.170102
PYGO1	0.963036	1.74614	0.157238	0.517716
TREM2	0.963002	4.49068	0.233302	0.593543
MZT1	0.962074	6.00551	0.0230791	0.273979
ZNF117	0.961401	4.80807	0.00760381	0.20061
TYROBP	0.96131	7.53288	0.215096	0.577555
FMO1	0.961222	3.01397	0.0991014	0.440042
PLK1	0.961023	4.5652	0.128933	0.48185
UBE2QL1	0.960883	1.70825	0.101294	0.443627
ICAM1	0.960871	6.27706	0.0840984	0.418734
CDH11	0.960367	6.85318	0.0732252	0.401746
PTGER1	0.959688	1.66645	0.110512	0.457767
PLA2G2C	0.959427	-1.69656	0.173408	0.536832
ANGPTL2	0.959186	5.34415	0.173767	0.537591
CHST4	0.958905	3.27798	0.125989	0.478042
PTPN12	0.958592	7.59571	0.0275905	0.291562
CFAP157	0.958544	0.0721578	0.277942	0.628918
NAB2	0.958238	4.94993	0.0283149	0.292863
CLIC5	0.958144	3.95081	0.272182	0.624322
MX2	0.956544	5.53346	0.0675471	0.389659
TMEM265	0.956395	6.75146	0.0227485	0.272319
CCDC43	0.956346	4.52416	0.0314479	0.303026
STYX	0.955782	3.09834	0.0463295	0.340768
GPRC5A	0.955694	8.49099	0.0236753	0.276632
KLRD1	0.955376	-0.171675	0.267708	0.620747
OBSCN	0.955013	4.42089	0.0427575	0.333398
ZNF385D	0.954574	-0.19366	0.0264559	0.287823
ADCY7	0.954053	4.45962	0.0208914	0.266972
DUSP14	0.953722	3.80547	0.0226125	0.272144
UCN2	0.953459	0.827586	0.249417	0.606974
UBE2S	0.952654	6.24372	0.095455	0.43602
PARD6G	0.952535	1.9994	0.217966	0.58076
VAV1	0.952499	4.45121	0.128019	0.481345
AP2S1	0.951979	7.54279	0.0167927	0.254864
BTBD16	0.951325	0.466164	0.177961	0.542203
UBE2D1	0.951316	1.81908	0.00876327	0.212405
KLF10	0.951207	6.07751	0.0172238	0.257563
CD163	0.950768	5.23477	0.0314687	0.303026
PLCD3	0.950096	5.64786	0.0868027	0.423023
C5orf34	0.949587	0.37278	0.257476	0.61332
MEGF10	0.949412	-1.39652	0.364509	0.695338
AJUBA	0.949078	4.52434	0.0632915	0.379871
AQP3	0.948962	5.02645	0.323563	0.66528
APCDD1L	0.94893	-1.30615	0.363933	0.695005
VTA1	0.948697	4.32468	0.0318208	0.304289
ITPRIP	0.948476	3.97168	0.135166	0.490274
RRM2	0.948306	4.98749	0.183858	0.547952
HIST1H3E	0.948106	1.67691	0.305384	0.651434
CCL4L2	0.947335	2.09489	0.114393	0.46394
ADAMTS16	0.94688	1.66309	0.23218	0.592828
UBE2Q2	0.94685	3.98366	0.00515168	0.178512
COL6A3	0.946646	9.05892	0.0789853	0.411064
TMTC3	0.945927	3.51702	0.026886	0.28887
RSPH3	0.945333	3.9229	0.0377007	0.321291
ARHGDIB	0.945299	7.11139	0.0465693	0.340768
GTF2H3	0.94359	3.21636	0.0870996	0.423023
PDE4B	0.943042	3.02443	0.0871827	0.423023
TNFAIP8L2	0.942483	1.0269	0.0878127	0.423586
CSAG3	0.942435	-1.706	0.474858	0.77052
S100A16	0.942317	8.26782	0.0281812	0.292644
SLC43A3	0.942014	4.72108	0.0319286	0.304522
AIF1	0.941836	5.0787	0.0724572	0.400171
FGF2	0.941325	2.49941	0.0823478	0.416084
MEFV	0.941325	0.855073	0.213716	0.575734
TRPS1	0.940694	3.44558	0.0186358	0.262764
SYT12	0.940606	0.277148	0.207287	0.568467
ITGAX	0.938846	5.45184	0.121843	0.473225
BOLA3	0.938826	4.06955	0.00944039	0.215853
FSTL1	0.938691	7.67473	0.0334366	0.308464
TMPRSS6	0.937637	-0.91618	0.15486	0.513684
CCT4	0.937221	4.949	0.0627471	0.378086
PTPN14	0.937063	3.74364	0.0345595	0.311383
RRAS	0.936208	7.19968	0.0107705	0.221891
RPP40	0.935803	1.59781	0.211861	0.573212
ARHGEF35	0.935714	4.25188	0.0738706	0.402918
CT45A10	0.935487	-1.12937	0.649833	0.862782
PPP1R3G	0.934973	0.772173	0.353437	0.687149
ID1	0.934729	8.44952	0.0533981	0.360934
KCNMB4	0.93467	2.32797	0.0276974	0.291702
CRYBG2	0.933997	4.4948	0.080502	0.412767
TENM4	0.933969	2.98786	0.0354914	0.314783
MYOF	0.933618	6.88621	0.0261575	0.286721
GPAT2	0.933275	0.680904	0.220315	0.583093
LIPA	0.933133	5.22264	0.0352615	0.313835
FKBP1A	0.932636	7.50164	0.0284893	0.293604
NAT14	0.931043	4.49085	0.149592	0.508659
FAM214B	0.930994	2.01833	0.0292616	0.295816
IL10	0.930914	-0.663297	0.143836	0.501971
KRT19	0.930773	5.75795	0.163964	0.526027
MCTS1	0.930732	4.75384	0.0388693	0.324135
KIF25	0.930678	-1.71253	0.287166	0.634938
RGPD2	0.930234	2.40397	0.373266	0.702075
RAI14	0.930178	5.79905	0.0236119	0.276305
SLC47A1	0.929932	0.494489	0.356869	0.689217
PMP22	0.929907	5.59922	0.0458437	0.340452
RUNX2	0.929523	3.20196	0.0407128	0.330004
AP1S2	0.929438	4.39283	0.0417795	0.332168
TIMM50	0.929396	5.83397	0.0984853	0.440042
RIN3	0.929034	5.05727	0.0456451	0.340091
CLEC7A	0.928691	4.36228	0.0409465	0.330004
TNC	0.928567	4.24684	0.179511	0.543725
MAFK	0.928504	5.42775	0.015113	0.245052
CENPF	0.928435	4.33344	0.322406	0.664334
ARHGAP30	0.927845	3.18606	0.0423695	0.332685
GAP43	0.926534	-0.26949	0.16834	0.530727
KIF15	0.92567	1.48335	0.249246	0.606842
MEDAG	0.924812	-0.0372247	0.0724564	0.400171
GRN	0.924761	7.30114	0.0109306	0.221891
ZNF789	0.924547	1.8017	0.0986376	0.440042
CYBB	0.924537	6.08226	0.189088	0.553854
AREG	0.924438	5.58036	0.173042	0.536581
NDC80	0.924269	3.27991	0.229037	0.590418
TCTEX1D2	0.923356	3.43591	0.183332	0.547467
NETO2	0.923182	3.29187	0.334083	0.672872
VBP1	0.922946	4.72836	0.0351589	0.313519
CD33	0.922708	1.82112	0.053527	0.360934
SIGLEC10	0.922601	2.77973	0.0833432	0.417749
CTXN1	0.922225	3.09333	0.131919	0.485788
VPS41	0.92215	5.24244	0.00402149	0.165525
ADAM20	0.922012	2.47875	0.0221483	0.27119
MED19	0.921039	3.48784	0.1113	0.458385
BEST1	0.920956	-0.0280953	0.0483475	0.346161
TMEM139	0.920903	4.05161	0.196977	0.561359
KAT8	0.920114	3.80462	0.0468925	0.342032
NTAN1	0.919895	4.60946	0.0145695	0.242782
NUP50	0.919844	4.19745	0.657239	0.865914
CILP	0.918661	-0.436883	0.206732	0.568043
AIMP2	0.918564	4.05742	0.0389182	0.324221
TSPAN18	0.91847	2.00048	0.0616068	0.374957
DUS2	0.917721	2.80741	0.0468847	0.342032
PPP4C	0.917198	6.68458	0.0250756	0.281595
ALPK2	0.916009	0.302513	0.312205	0.657054
C1QC	0.915998	6.97219	0.136187	0.491692
DIAPH3	0.915697	2.39923	0.187314	0.551697
CD300LF	0.914918	2.90269	0.212016	0.57329
MACC1	0.9146	5.46412	0.0337978	0.308943
PDCD10	0.91428	4.50722	0.0690579	0.393136
PTK7	0.914238	6.32454	0.156868	0.517087
WNT5A	0.914086	4.51993	0.139899	0.496172
EMP2	0.913836	5.20284	0.144403	0.502274
AP2B1	0.913067	6.54906	0.0220559	0.271124
F13A1	0.913023	4.45433	0.123281	0.474348
PTPRD	0.912526	2.91749	0.0235492	0.275986
FTH1	0.912185	10.5644	0.0281851	0.292644
MSR1	0.912151	4.05754	0.0650297	0.384237
FHOD3	0.911485	2.47242	0.0642883	0.382128
RAD21	0.911376	5.46944	0.013879	0.238513
POLR2K	0.911038	5.78184	0.00760635	0.20061
GPR1	0.910935	-0.931015	0.361232	0.69256
SIPA1L3	0.910029	5.48163	0.0234991	0.275814
CNOT11	0.909122	2.9102	0.118108	0.468793
NBPF19	0.908654	1.02705	0.0904578	0.428084
XAF1	0.908457	5.38838	0.13675	0.492041
TMEFF1	0.907446	1.90657	0.060986	0.373366
NUAK1	0.907061	4.45555	0.0726204	0.400579
ACTN1	0.906961	8.22435	0.0289863	0.295703
BCAT1	0.906733	4.89259	0.321024	0.663577
HAMP	0.906642	1.21936	0.466016	0.765241
KBTBD2	0.906062	5.21822	0.00754902	0.20061
DUSP7	0.90479	4.56895	0.0237506	0.276738
MMP14	0.904767	8.4521	0.0959136	0.436622
DNAH17	0.904717	-1.14647	0.444229	0.753449
PLAAT2	0.904592	-0.048458	0.229875	0.591466
KERA	0.904429	-0.617759	0.370923	0.699863
ONECUT2	0.9042	5.1787	0.311817	0.656707
CYP2D6	0.90395	1.07757	0.250356	0.60755
LAIR1	0.903604	4.52217	0.0837445	0.418572
SOX8	0.903027	1.94362	0.314561	0.658395
DBT	0.902249	2.64725	0.310108	0.655321
ATF5	0.900787	5.00547	0.0293894	0.296191
RORB	0.900509	0.112293	0.0950119	0.435949
HOXD9	0.899268	0.160583	0.27981	0.630127
MAL2	0.899069	8.42821	0.149401	0.508453
BNC2	0.89891	4.41927	0.11844	0.469753
APELA	0.89852	-1.33415	0.396246	0.717228
LAMP5	0.898047	0.192716	0.22874	0.590198
CKAP2	0.897528	3.25874	0.0713024	0.398491
PRELP	0.8974	4.66887	0.102421	0.445598
ZFP36L1	0.896992	8.1692	0.0750563	0.40428
RAB7A	0.896846	7.46236	0.00877123	0.212405
PPP1R12A	0.896523	4.86269	0.0223666	0.271354
THBS1	0.896155	8.33681	0.10939	0.455578
IRAK2	0.896153	4.3261	0.0659331	0.385799
WASF1	0.895779	2.92658	0.00310084	0.155411
UBA6	0.894509	4.43722	0.0103888	0.220902
TMEM176B	0.894439	6.40941	0.020672	0.266261
SHCBP1	0.89358	2.18944	0.292365	0.638692
C1QTNF6	0.892823	4.58556	0.106443	0.452202
PRDM1	0.892717	5.08064	0.0980619	0.439348
FGF18	0.892418	1.7086	0.255544	0.611468
UBC	0.891622	12.7922	0.0577915	0.36681
HECW1	0.891617	1.59396	0.187545	0.551952
HOXB7	0.890735	1.38655	0.118782	0.469911
EMP1	0.890664	7.05858	0.0112998	0.223569
MMP28	0.890494	5.2773	0.0624847	0.377207
NDUFA3	0.890469	6.37984	0.0221932	0.271354
UHRF1	0.890416	4.10949	0.187169	0.551697
NMUR2	0.890022	-0.229522	0.473621	0.769314
ST3GAL4	0.889489	4.65467	0.0686191	0.391816
MAP7D3	0.889327	1.92094	0.214091	0.576264
NEFH	0.888344	-0.759324	0.00442014	0.169279
MYLPF	0.888222	0.0638043	0.0307401	0.300971
CD68	0.887371	7.18048	0.0834727	0.417749
PRKDC	0.887357	5.76897	0.0234425	0.275772
ADAMTS4	0.886499	4.74785	0.0437225	0.33542
NINJ2	0.886422	3.10834	0.0490123	0.348838
VGLL3	0.885694	4.51091	0.0273838	0.290956
MARS2	0.885348	1.75136	0.0291398	0.295816
CRCT1	0.8849	-0.761237	0.495245	0.779815
GNAI2	0.884825	7.6308	0.0121245	0.227692
HIST1H1B	0.884599	7.1119	0.234509	0.595034
CDT1	0.884134	4.36189	0.200087	0.563465
SEMA3E	0.88379	1.6462	0.315487	0.659157
ERGIC2	0.883488	4.61815	0.0425289	0.332752
RANBP17	0.883236	1.77917	0.402593	0.722079
SYNC	0.88317	3.26673	0.17249	0.536
HSD17B1	0.882956	1.65711	0.0270515	0.289431
AURKB	0.882843	3.21356	0.144779	0.502784
P4HA1	0.882771	5.99442	0.222818	0.58479
HSPA1B	0.882683	8.09059	0.104246	0.448863
CDK2	0.882384	3.82208	0.0917608	0.42915
TANK	0.882039	5.32522	0.0460782	0.340452
HIST2H2AC	0.881516	7.04997	0.0548864	0.361893
ITGAV	0.881312	7.18916	0.0151029	0.245052
CLTC	0.881134	7.01923	0.0339341	0.308943
ATP6V0D2	0.880711	-0.367323	0.491325	0.777861
C16orf46	0.88047	1.04749	0.04923	0.349112
MCTP1	0.88046	3.29777	0.0234939	0.275814
ODF3B	0.880455	5.76348	0.0082077	0.204694
DST	0.880238	7.21645	0.0181364	0.261268
FAT3	0.879975	-0.948215	0.0912082	0.4287
CNGA3	0.87906	-2.13744	0.111235	0.458385
RASL10A	0.878512	0.100072	0.0929522	0.431503
PPP3R1	0.87828	5.55649	0.0192665	0.264228
FLNA	0.878159	9.27152	0.113858	0.463128
NUDCD1	0.877641	4.19344	0.0178247	0.261121
KBTBD4	0.877163	-0.154339	0.0130335	0.233553
CDH17	0.877128	3.71978	0.552255	0.812076
HAS2	0.876421	2.63168	0.064345	0.38222
ALG1L	0.875714	1.23394	0.407952	0.725967
WFDC10B	0.87555	1.58891	0.2416	0.601553
NMNAT2	0.875459	0.976882	0.162525	0.524354
SLC6A14	0.874947	4.43057	0.436041	0.747614
TGFB3	0.874583	3.8604	0.0716938	0.399194
TSC22D4	0.874076	5.99217	0.0288575	0.295504
LRRC17	0.872279	2.20159	0.0253286	0.282604
CRIP1	0.872153	8.19333	0.131995	0.485788
MYCBPAP	0.872022	0.00582391	0.0376607	0.321291
EDNRA	0.871996	4.89142	0.0238685	0.276914
EIF4A3	0.871785	5.51414	0.014595	0.242782
PLK4	0.871621	-0.859257	0.369657	0.698769
TYMS	0.870175	4.17174	0.234346	0.594716
ATP5MC3	0.870131	7.06395	0.0810473	0.413784
SPAG1	0.869913	2.39752	0.0681083	0.391447
REEP3	0.869244	7.26553	0.0143731	0.242723
EMILIN2	0.869217	4.26466	0.112514	0.461029
PAK2	0.86838	4.99502	0.0180324	0.261268
SPG7	0.867521	3.57728	0.144315	0.502274
ZNF532	0.86742	5.80882	0.0518836	0.356523
HMOX1	0.867134	3.30683	0.280178	0.63036
MMP2	0.866919	7.63292	0.189786	0.554384
HIST2H3D	0.866195	6.38573	0.259348	0.614797
HIST1H2BE	0.865329	3.38736	0.123449	0.474548
PLOD3	0.865318	6.06114	0.0360767	0.31725
CAB39	0.864977	5.61122	0.0137856	0.238499
PRPF31	0.864465	5.14912	0.0225358	0.271877
SLFN5	0.864455	5.54811	0.0266258	0.288295
DAPP1	0.864058	3.40958	0.0336681	0.308697
G6PD	0.863997	4.81253	0.0100803	0.220059
PSMD7	0.863402	5.95768	0.0181927	0.261614
CLCN4	0.863037	3.04402	0.0247609	0.280364
LRRC23	0.86292	2.90991	0.0633693	0.380045
ORAI2	0.862548	4.98406	0.0359297	0.316653
FKBP10	0.862513	6.93911	0.231618	0.592554
RNF39	0.861643	3.05643	0.375641	0.703932
PTTG1IP	0.861631	8.06164	0.0174614	0.259458
ATP6V1D	0.861446	5.46737	0.0242413	0.279888
RND3	0.861296	3.84708	0.111089	0.458323
DUOXA1	0.860629	3.14828	0.369158	0.698224
PICALM	0.860039	7.01002	0.00765245	0.20061
DBN1	0.859945	5.79113	0.0386493	0.32347
JPH2	0.859272	2.39311	0.259042	0.614565
CLIC4	0.858561	6.90074	0.0189204	0.263453
RLF	0.858489	4.01758	0.0488188	0.348054
TMEM106C	0.858349	2.99992	0.0813572	0.414637
FCHO1	0.857774	3.65111	0.0912235	0.4287
MYH11	0.857717	5.84328	0.266921	0.620229
GAL	0.857257	1.02332	0.365355	0.695616
LRRFIP1	0.857183	5.24485	0.0268011	0.288865
FDCSP	0.857135	-1.56914	0.386838	0.710792
SELPLG	0.856877	4.52882	0.237878	0.598164
THSD7B	0.856555	0.830977	0.514667	0.79133
SP6	0.85503	-1.75455	0.244822	0.603123
EIF2B2	0.853844	4.65316	0.0607291	0.372847
TNFSF9	0.853513	3.67906	0.540358	0.805096
LIMS1	0.853244	6.29597	0.0116108	0.225585
PRR29	0.852622	-0.0985525	0.299837	0.645596
GPM6B	0.851856	0.472653	0.157318	0.517869
KIF18B	0.851684	3.57917	0.233936	0.594124
SLC2A3	0.851143	5.91943	0.153848	0.513465
XRCC4	0.850739	4.40983	0.252065	0.609706
PPP1R32	0.850239	1.5628	0.197711	0.561846
KLHL14	0.848045	-0.781712	0.518208	0.793137
AP1S1	0.847981	6.06433	0.0862566	0.422854
NUP58	0.847733	5.56107	0.0406842	0.330004
SLC2A6	0.847155	2.71303	0.051899	0.356523
TBC1D2	0.845604	4.22455	0.121916	0.473225
PGK1	0.8456	7.5335	0.0350402	0.312813
LRP12	0.845555	3.13352	0.0547372	0.361867
TSPAN5	0.845378	0.934397	0.202589	0.565903
MYLK	0.844511	6.61141	0.0715536	0.398751
CYTIP	0.843881	4.2706	0.237892	0.598164
ABRACL	0.843405	5.62835	0.0303572	0.299751
IQCD	0.841514	0.771864	0.0564092	0.36462
WT1	0.841442	0.754083	0.174198	0.537594
CXCL11	0.840718	2.0343	0.407062	0.725211
ZFP36	0.84069	8.27464	0.154331	0.513509
TMPRSS5	0.839985	1.23162	0.353211	0.687149
AFF2	0.83988	1.33054	0.279622	0.630127
ARID5A	0.839167	4.03841	0.00956668	0.216214
PPP1R14C	0.838928	4.53305	0.437464	0.748902
COL13A1	0.838868	2.96848	0.0938188	0.432887
NUDT1	0.838392	3.35808	0.00877774	0.212405
BNIP1	0.837932	2.66531	0.0430661	0.334311
HACE1	0.837869	2.08592	0.269245	0.621868
MED29	0.837184	4.85231	0.0516507	0.355915
RALB	0.837181	6.23215	0.0220224	0.270926
COL1A2	0.837009	11.6713	0.312766	0.657416
ENY2	0.836683	6.00368	0.0282695	0.292782
ASPN	0.835515	5.33772	0.0490946	0.348866
NSMCE1	0.835339	4.53296	0.0457473	0.340364
BICC1	0.835302	5.0404	0.125636	0.47741
KYAT1	0.834243	3.64872	0.0177716	0.260941
FAM83D	0.832916	3.46035	0.16669	0.528841
CKS2	0.8328	4.90009	0.148616	0.508105
GABPB1	0.8325	4.00907	0.0219445	0.270926
GMFB	0.832431	5.64748	0.0605822	0.372817
PCLAF	0.831888	4.88679	0.200542	0.563559
IFI16	0.831743	6.71364	0.0669119	0.38829
SRI	0.831677	5.16452	0.0187287	0.262994
BHLHE41	0.830545	4.39348	0.113448	0.462729
DARS	0.829834	5.38477	0.144463	0.502284
NUDT21	0.829544	5.91288	0.0484863	0.346836
MAGI2	0.829502	0.852637	0.155424	0.514568
KIF2C	0.829359	3.18007	0.227246	0.58892
SLC16A3	0.829122	5.89874	0.166551	0.528841
ARHGAP5	0.829116	5.77431	0.0363553	0.318896
RTN4R	0.829097	1.50911	0.0761349	0.407107
ACTBL2	0.829003	-1.18853	0.456883	0.759782
TFAP2A	0.828904	3.77777	0.275555	0.626732
CPXM1	0.828144	3.38281	0.20504	0.567169
ALX1	0.827962	-1.76959	0.392163	0.714928
BRD7	0.827875	5.08673	0.014132	0.24096
TEAD1	0.827789	5.61955	0.0674756	0.38939
PRKD3	0.827596	3.59063	0.0960989	0.437018
CORO6	0.827369	1.4856	0.165213	0.527097
LIPH	0.827111	5.50865	0.20634	0.567677
CENPM	0.826402	3.92513	0.314131	0.658024
PLS3	0.82635	6.78688	0.0313653	0.303026
NOX1	0.826078	-1.46504	0.556488	0.814611
PSMC3IP	0.825676	2.31848	0.074525	0.403901
HORMAD1	0.825403	0.793628	0.236349	0.596498
TMSB15A	0.825007	-0.794511	0.244319	0.602467
CD53	0.824788	5.26445	0.0925706	0.430845
FOPNL	0.824222	4.95657	0.0741752	0.40355
CNTNAP3C	0.82382	0.916202	0.184739	0.549005
TFE3	0.823816	5.25402	0.00808603	0.20392
NUP155	0.823812	4.31004	0.0240047	0.27798
PML	0.823605	6.69376	0.0143021	0.242443
RHEX	0.823335	1.63594	0.38867	0.712142
APOC3	0.823212	-1.37599	0.495762	0.780044
KITLG	0.823174	5.29489	0.269261	0.621868
TNFSF13B	0.822998	3.33447	0.093448	0.43209
ALOX5	0.822756	5.59364	0.136656	0.492041
ZNF567	0.822278	2.23573	0.333238	0.672196
HIST1H2BI	0.822217	4.30434	0.118597	0.469779
RAB1B	0.82164	6.05083	0.0670837	0.388487
KIF24	0.821485	0.882094	0.0908828	0.4287
KCNE1	0.820986	1.5832	0.261196	0.615867
ECEL1	0.820486	-0.315523	0.439756	0.750435
UBE2T	0.820116	3.6149	0.032088	0.304522
KIAA0408	0.819882	0.200129	0.260884	0.615867
SPATS2L	0.819778	7.20192	0.0256978	0.28408
LARP6	0.819691	-0.676108	0.21683	0.579017
FYTTD1	0.819567	4.80882	0.102834	0.446165
CNIH4	0.819155	4.00008	0.0191149	0.264135
CENPI	0.819094	2.26387	0.171272	0.534753
COPS6	0.818797	6.90695	0.0789411	0.411064
CPNE2	0.818667	3.71525	0.197448	0.561816
ITGB2	0.818529	6.2045	0.20479	0.566926
SERINC2	0.818525	7.78581	0.207083	0.568374
BMP1	0.818495	5.32918	0.0330999	0.308059
FIBCD1	0.81845	3.37503	0.472938	0.768823
KRT18	0.818209	9.57035	0.0959713	0.436633
CD69	0.817783	2.85565	0.304182	0.650203
WBP11	0.817092	5.17318	0.0399421	0.328884
GARS	0.816797	4.47253	0.0115694	0.225427
ZFPM2	0.816667	2.40505	0.0611826	0.373835
FJX1	0.816664	2.20077	0.0699898	0.395624
EPB41L3	0.816552	4.24029	0.0319797	0.304522
HSPB8	0.816068	3.13839	0.079973	0.41195
STK32C	0.815989	3.08279	0.0089233	0.213481
USP14	0.814458	5.36725	0.0710037	0.397534
BNIP2	0.814366	6.18422	0.0263014	0.28757
COTL1	0.814327	8.47304	0.0614857	0.374621
CMPK2	0.814256	4.18837	0.13077	0.484619
TAS2R38	0.814112	-0.516188	0.535356	0.80216
DNAJB4	0.813863	3.44696	0.141902	0.498095
MARK1	0.813769	1.69805	0.0387729	0.323811
CDKL3	0.81353	0.877216	0.0149951	0.245052
P3H1	0.813393	4.91304	0.0338636	0.308943
C18orf54	0.813357	0.933993	0.128028	0.481345
AGPAT4	0.813203	3.81444	0.22348	0.585738
HMGB1	0.81304	8.04743	0.0409992	0.330004
NXNL2	0.812874	-0.0270361	0.0685426	0.391816
ABRAXAS2	0.812794	3.44371	0.120844	0.472673
HOXA1	0.812575	-0.220935	0.180275	0.544147
PRELID3B	0.812342	7.60464	0.0556771	0.363654
RBMS1	0.81211	3.94051	0.0894066	0.426674
PIGA	0.811677	3.25251	0.0422257	0.332427
SLA	0.81152	4.27193	0.177879	0.542194
GNB4	0.811494	3.85204	0.0749994	0.40428
ITGB1	0.810957	9.41307	0.107256	0.453555
TLDC2	0.810881	2.85058	0.220242	0.583093
MTPN	0.810522	6.97886	0.00944135	0.215853
CADM1	0.810083	3.99194	0.232238	0.592842
DCLK2	0.809839	2.07023	0.0223346	0.271354
CAPNS1	0.809806	8.21849	0.0363967	0.318896
NFKBIA	0.809799	6.64278	0.0484538	0.346763
LAPTM5	0.809174	8.13512	0.235416	0.595747
ZNF217	0.809145	6.10568	0.0303655	0.299751
CCND1	0.808963	4.39181	0.102651	0.445936
PLAAT4	0.808862	6.70994	0.242495	0.602162
SAMD9L	0.808837	5.39967	0.196014	0.560573
SLC20A2	0.808747	4.89302	0.0176581	0.260865
CDK14	0.80867	4.61436	0.090104	0.427778
SMURF2	0.808485	5.23319	0.0515373	0.355448
CEP295NL	0.80833	2.66673	0.11138	0.458385
NDUFA9	0.808317	5.63975	0.0288824	0.295504
ZNF521	0.808052	2.75722	0.0390548	0.325011
KCNMB1	0.807869	2.66281	0.237306	0.597654
SKA2	0.807629	3.22104	0.0992904	0.440296
PDPN	0.806981	4.56137	0.221544	0.583585
SERINC1	0.806771	5.55338	0.0853232	0.421552
ZNF655	0.80648	6.19779	0.122292	0.473563
FTSJ1	0.806474	4.07208	0.011475	0.22497
ZNF467	0.806471	3.62078	0.109721	0.456057
TRIM59	0.806393	4.45636	0.0477864	0.345092
WDR63	0.80599	-1.01708	0.202684	0.565903
TCF19	0.805929	3.66863	0.258346	0.613837
CTF1	0.805549	2.30405	0.0834837	0.417749
BTBD19	0.805485	3.45908	0.0967231	0.437128
SINHCAF	0.805405	4.54902	0.104322	0.448888
TPRG1	0.805283	3.47689	0.313723	0.657878
CDKN2D	0.805071	3.66328	0.0610806	0.373505
TMEM217	0.804942	-0.139917	0.202856	0.565903
DNM1L	0.804929	4.71859	0.0113842	0.224086
NET1	0.803652	7.36305	0.0750545	0.40428
RYBP	0.80333	5.54712	0.0214359	0.26794
SFR1	0.803092	4.47197	0.0139554	0.239299
SPPL3	0.802725	5.35866	0.0124078	0.229988
JUNB	0.802165	8.64846	0.0190577	0.263578
ENO1	0.801865	9.17122	0.0725667	0.40053
RIPOR3	0.801775	0.767918	0.367072	0.696899
SIRPB1	0.801611	2.21949	0.351087	0.685792
NFAT5	0.801512	5.84945	0.041468	0.331637
SGIP1	0.800834	2.39292	0.296128	0.642055
VAT1	0.800594	7.23747	0.0748064	0.40428
IQCG	0.800545	2.69082	0.0453285	0.339191
SRGAP2C	0.800361	5.98576	0.0412656	0.330698
NOCT	0.799267	3.02981	0.116496	0.466459
RNF2	0.799262	4.5217	0.0166735	0.254296
LRRC69	0.798868	-0.107194	0.144394	0.502274
VEGFA	0.798851	8.04257	0.220765	0.583133
KPNA3	0.7976	4.91033	0.0302399	0.299751
CCNA2	0.797004	3.87272	0.18505	0.549823
NLRP12	0.796713	-0.81023	0.315396	0.659157
SRGAP2B	0.795634	6.48558	0.0384294	0.322558
SLC22A3	0.795384	4.47196	0.209857	0.572024
CCNF	0.794626	3.0591	0.202827	0.565903
CDCA5	0.794496	2.62651	0.132137	0.485788
LRRC25	0.794456	2.0945	0.121791	0.473225
PRMT1	0.793584	5.67392	0.0315038	0.303026
CAV2	0.793425	6.33183	0.0654769	0.384837
RAET1L	0.792986	0.00595445	0.52212	0.79527
ZNF292	0.792796	4.80449	0.018511	0.262764
AUNIP	0.792718	0.630258	0.37715	0.70538
TMEM92	0.792374	4.72465	0.0251861	0.28222
PODXL	0.792096	5.17018	0.129272	0.481899
LRRC8C	0.792059	2.21325	0.144102	0.502274
AP2A1	0.791897	5.22949	0.00901963	0.213856
FBXO5	0.791648	1.07213	0.0365254	0.319189
FXR1	0.791402	6.73927	0.0255222	0.283545
COMMD6	0.790912	7.1723	0.034293	0.309938
GOLT1A	0.790846	3.51695	0.111078	0.458323
USP15	0.790793	5.64839	0.0364414	0.319108
CTSH	0.790715	7.69343	0.00732355	0.199295
CCDC78	0.790518	1.85867	0.269361	0.621888
SMS	0.790386	6.27899	0.0083894	0.20695
IYD	0.790211	3.05924	0.158957	0.519745
DYNLT1	0.790195	6.0759	0.0421578	0.332427
RGS2	0.789485	4.802	0.136321	0.49174
ATF2	0.788812	6.1196	0.0280204	0.292644
GHITM	0.788658	6.32143	0.0245066	0.280364
SAMD4A	0.788405	3.88511	0.122675	0.474348
GGH	0.788328	4.33097	0.0968117	0.437128
OR2B6	0.788272	0.181557	0.506708	0.786637
TEAD3	0.788055	4.52599	0.0608137	0.372975
NFE2L3	0.787897	2.59716	0.141378	0.49746
CARHSP1	0.78665	5.84262	0.0465733	0.340768
KIFC3	0.786552	5.29001	0.0727799	0.400714
LDHB	0.786003	8.10585	0.0553698	0.363289
BRCA2	0.785258	2.3488	0.131663	0.485658
CCDC150	0.784982	0.849232	0.340852	0.677921
TCP10L	0.784736	-1.79361	0.281008	0.631407
LTB	0.784575	5.32474	0.324806	0.665592
GTF2H4	0.784385	4.725	0.0654099	0.384589
PTCHD4	0.783891	-1.39784	0.136143	0.491672
INTS13	0.783143	3.54793	0.0820499	0.415588
TGFB1	0.78273	6.85286	0.0549745	0.362167
MYL6B	0.78255	5.06664	0.0550223	0.362176
COL22A1	0.782437	2.03086	0.21693	0.579063
GLI3	0.781802	3.53233	0.0456211	0.340091
IL1RN	0.781606	5.65928	0.0741394	0.403496
FH	0.78067	4.25894	0.0363311	0.318896
VIM	0.780025	9.58871	0.0653899	0.384589
SLC38A5	0.77981	4.96031	0.437829	0.749361
CHCHD3	0.779652	4.82933	0.0493105	0.349365
ARHGEF33	0.7796	-0.30214	0.253954	0.610955
CEACAM6	0.77938	9.8094	0.353905	0.687367
PLN	0.778442	2.46391	0.271887	0.624322
SLN	0.778089	-1.61306	0.24368	0.602417
SLC19A1	0.778028	2.9528	0.0736854	0.402571
PCDHGB2	0.777493	3.34176	0.17517	0.539108
RAD51AP1	0.776576	3.46325	0.186039	0.550648
ABCA13	0.77646	1.62054	0.420351	0.735932
SIN3A	0.775709	4.49601	0.0541316	0.361371
TRIP10	0.775524	5.67568	0.0340272	0.308943
ANKRD27	0.775509	4.2054	0.00960093	0.216257
BRSK1	0.775324	2.35817	0.0379798	0.321735
PIAS1	0.775199	4.39077	0.0676156	0.389771
ZNF17	0.775063	1.83646	0.327923	0.668403
HDGFL3	0.774881	5.3128	0.0957501	0.436487
MAB21L2	0.774612	0.366214	0.331994	0.671187
PSMD8	0.774519	7.57446	0.0179455	0.261268
NEDD4	0.774517	2.98368	0.0242836	0.280169
ICAM5	0.773484	0.337829	0.455236	0.759184
PLA2G15	0.77308	3.6273	0.0464736	0.340768
KIF1BP	0.773066	3.80148	0.0946859	0.434975
DHDH	0.772562	1.94805	0.395984	0.717031
STX7	0.772327	6.65018	0.0804152	0.412721
OR11H12	0.772295	-1.40428	0.479108	0.771732
KYNU	0.772031	5.22907	0.167558	0.530382
SCIMP	0.770499	1.96826	0.246775	0.604125
BCL6	0.770241	6.17255	0.0352926	0.313835
GPA33	0.770154	1.09174	0.514361	0.791035
TTC25	0.76969	0.974676	0.148956	0.508105
ACRBP	0.769391	0.680183	0.0649698	0.384087
ORMDL2	0.769	5.47995	0.0250329	0.281521
DLGAP5	0.768448	3.75818	0.243738	0.602417
MRO	0.768426	0.12988	0.4376	0.749052
TBX19	0.767877	2.76627	0.0554693	0.36343
ACE2	0.767446	1.62187	0.597015	0.836014
XRCC2	0.767083	1.5166	0.192729	0.556707
AGFG1	0.766886	5.26157	0.196089	0.560573
TWISTNB	0.766827	4.44234	0.0152947	0.245666
S100A11	0.766509	9.76297	0.0259019	0.285122
ITGB6	0.764989	7.47801	0.0567024	0.364648
PLP2	0.764853	6.92613	0.168724	0.531424
KIF3C	0.764318	2.5808	0.133197	0.4877
C5AR2	0.763955	1.77788	0.389168	0.712386
CGB5	0.763915	-1.40893	0.300487	0.646056
ZNF474	0.763621	-0.828614	0.047805	0.345092
TMCC1	0.763603	4.90321	0.0564696	0.36462
SVBP	0.76359	4.59597	0.0257271	0.284201
GM2A	0.763388	5.70213	0.0743759	0.403762
AP1B1	0.762409	5.82655	0.0161106	0.249497
RICTOR	0.762384	4.27356	0.0207942	0.266765
OSMR	0.762253	5.50327	0.0201966	0.266261
CHML	0.762165	3.81698	0.0636283	0.380871
TINAGL1	0.762062	6.89283	0.194951	0.559793
APBA2	0.762018	3.05771	0.259625	0.614824
MLH1	0.761899	2.67505	0.216775	0.578998
RNF38	0.761766	3.70052	0.119825	0.471407
CNTD2	0.761606	0.146989	0.0834855	0.417749
ADAP1	0.761295	5.45053	0.0247755	0.280364
RUBCNL	0.760594	2.64087	0.150746	0.51069
CLDN4	0.759587	8.44354	0.295584	0.641324
TNFRSF9	0.75949	1.93127	0.401614	0.721193
SMIM1	0.75888	1.58606	0.268996	0.621715
SKP1	0.758718	7.02838	0.0478071	0.345092
SBDS	0.758343	3.02431	0.188644	0.553539
SPI1	0.758284	5.72975	0.228871	0.590337
RALA	0.758257	6.95142	0.021741	0.270022
PALLD	0.758228	6.63762	0.0507981	0.353836
GOT2	0.757296	5.89164	0.0787236	0.411064
NOTUM	0.757221	0.646817	0.279716	0.630127
CUL2	0.756613	4.40028	0.0076512	0.20061
PPP1R2	0.756394	6.09172	0.0356177	0.31526
SEPTIN3	0.756311	0.413548	0.141112	0.497444
ZNF146	0.756187	5.921	0.156493	0.516463
CD84	0.756056	2.69467	0.194369	0.559077
CIB2	0.755999	2.6839	0.0772405	0.409227
PPP1R8	0.755299	3.78999	0.00889596	0.213325
OSBPL8	0.755277	5.81547	0.019312	0.264228
GTF2H2	0.75523	-0.0862938	0.336835	0.674836
RAP2C	0.754655	4.5387	0.0347079	0.311443
ZBTB1	0.753927	4.56782	0.0373676	0.321006
TNFSF4	0.752718	0.690363	0.175218	0.539108
RP9	0.752698	3.68448	0.0680304	0.391447
SRP14	0.752349	7.95136	0.0872033	0.423023
RECQL4	0.752158	3.00321	0.189477	0.553854
ABCB11	0.751721	-1.11011	0.314879	0.658652
ZNF805	0.751536	3.31134	0.114322	0.463925
PAK4	0.75117	6.44412	0.164762	0.526583
CHRNA1	0.750872	-0.210072	0.466843	0.765783
CLSPN	0.750834	2.05233	0.213962	0.576098
NID2	0.750627	2.90435	0.0933805	0.43209
REST	0.750541	3.27852	0.100957	0.44289
CNN3	0.750499	6.8156	0.0281911	0.292644
RASAL2	0.750358	5.34298	0.0460343	0.340452
RASSF2	0.750207	2.50279	0.0445689	0.336577
LEPR	0.749821	2.60501	0.0232078	0.274461
MKI67	0.749553	4.94785	0.263683	0.617771
AP2M1	0.749508	8.21908	0.0495499	0.349725
USP17L5	0.748517	0.0490749	0.581281	0.827594
GPX8	0.748248	5.12881	0.0705348	0.396905
NELFE	0.748147	6.21744	0.0223706	0.271354
VASP	0.747949	7.90354	0.0157836	0.247753
PNCK	0.747756	0.697517	0.684178	0.877566
RIPOR1	0.747518	4.41586	0.0195883	0.264228
ADAMTSL1	0.747135	0.836952	0.15158	0.511619
NPTX1	0.746963	1.9923	0.379829	0.707672
A4GALT	0.746929	4.99769	0.138057	0.493214
PLPP7	0.746329	1.25633	0.221619	0.583585
TTYH3	0.746177	6.83563	0.026634	0.288295
PCDH1	0.745894	7.01332	0.0347578	0.311443
COPZ2	0.745313	4.16704	0.124632	0.476255
HELZ2	0.74473	4.45984	0.116503	0.466459
MMRN2	0.744573	1.4476	0.260419	0.615769
PAK1	0.744038	4.59686	0.187023	0.551697
GLIPR1	0.744029	4.71318	0.0369736	0.320527
USP10	0.743934	4.64362	0.0326792	0.306481
CLDN16	0.743884	1.79284	0.349888	0.684987
POLR2D	0.743566	2.45728	0.127661	0.480989
GPN1	0.743512	4.8814	0.0622699	0.376786
NKX3-2	0.743014	2.40689	0.438969	0.749996
IRF7	0.742614	5.38537	0.103471	0.447253
MRAS	0.74237	3.56951	0.032277	0.305805
BHLHE40	0.741934	7.95106	0.0936535	0.432655
DZANK1	0.741876	1.82262	0.108457	0.454684
PCDH10	0.741734	-0.840773	0.392864	0.715313
GLRX3	0.741593	5.38283	0.0276421	0.291646
NRM	0.741298	4.34387	0.277695	0.628749
FMR1	0.740816	5.3521	0.0166111	0.253841
ACTA2	0.740663	9.4036	0.272649	0.624542
HS3ST3B1	0.740355	2.34873	0.1252	0.476788
HIST1H2AI	0.73967	5.41647	0.281848	0.632338
TCTEX1D1	0.73939	-0.720719	0.331839	0.671187
H1F0	0.738937	7.44359	0.0512435	0.354768
S100A14	0.738122	9.17623	0.0369667	0.320527
IFT22	0.737996	5.12677	0.11072	0.457892
MARVELD1	0.737092	5.31373	0.154568	0.513509
XRCC6	0.736811	7.09568	0.0193959	0.264228
ADIRF	0.736492	6.40449	0.195179	0.559959
BCAS3	0.736163	4.7041	0.0648999	0.384034
GINS1	0.736127	3.72759	0.232428	0.592904
PHTF2	0.735406	4.0719	0.024368	0.280364
PPARD	0.735201	5.45811	0.0717221	0.399194
SEC61G	0.734392	7.51922	0.0661504	0.386171
ZNRF3	0.733618	3.21456	0.0374626	0.321006
MAP3K8	0.732871	4.13106	0.0535993	0.360934
SH3GLB1	0.73287	7.01801	0.0336135	0.308635
SUGCT	0.732789	3.43839	0.279183	0.630127
INHBB	0.73236	0.896617	0.393228	0.715327
ARPC1B	0.732265	9.11122	0.0447148	0.336863
FBXO41	0.731946	2.61376	0.153948	0.513465
CD72	0.731926	3.53919	0.156328	0.516156
LMO7	0.731443	8.10583	0.0134065	0.237221
TIMM23	0.731326	2.94647	0.0158586	0.248181
AVL9	0.731065	5.50508	0.0320371	0.304522
BCL9L	0.731013	6.7158	0.0248581	0.280364
ZNHIT1	0.73101	6.14474	0.0924061	0.430727
DCP2	0.730797	4.81455	0.19276	0.556707
ZNF347	0.730496	3.54891	0.0841806	0.418734
GBE1	0.730291	3.84656	0.0895774	0.426855
RNF6	0.730249	3.91885	0.134042	0.48939
TDO2	0.730049	1.07401	0.23669	0.596683
DNAH14	0.729797	3.73926	0.0635618	0.380871
HSP90AB1	0.729794	9.18787	0.0596331	0.370184
ITGAE	0.729792	1.19582	0.2762	0.627408
PAFAH1B2	0.729521	6.43846	0.0347412	0.311443
BATF3	0.729302	0.985049	0.104122	0.448453
MUCL3	0.728944	5.40324	0.610375	0.843357
CSNK2A2	0.728817	6.01907	0.032002	0.304522
PLAT	0.728585	6.21428	0.263651	0.617771
CALU	0.72838	7.17565	0.0213162	0.26794
LGALS8	0.728267	5.04632	0.0562469	0.36462
ATP6V0E2	0.728009	1.73405	0.12567	0.47741
GLIPR2	0.728008	4.39095	0.0718124	0.399194
RAB5C	0.727896	7.64864	0.0182004	0.261614
RTN3	0.727624	6.56451	0.0680941	0.391447
HAT1	0.727555	3.72434	0.0135792	0.238316
CACNG4	0.727252	0.951099	0.605078	0.840285
ARL13B	0.727069	3.56675	0.0540661	0.361371
SAP18	0.726875	7.09669	0.0412261	0.330551
IDO1	0.726362	2.96996	0.46364	0.763888
SEPHS1	0.726258	4.41365	0.0632268	0.379871
CLMP	0.726202	3.65789	0.165157	0.527089
RBM27	0.725876	4.25605	0.113376	0.462729
B3GNT5	0.725845	4.65126	0.10784	0.454105
CMTR2	0.725757	4.41769	0.0494695	0.349689
STK10	0.725508	5.06972	0.0290662	0.295703
RAB3GAP1	0.725401	5.14184	0.132369	0.486267
HIST1H2BC	0.725311	4.02922	0.223825	0.586051
VPREB3	0.725055	-0.728683	0.480517	0.772533
SOD2	0.724586	7.72053	0.048664	0.347629
SHISA2	0.724409	4.79738	0.214413	0.576417
RAB22A	0.724277	4.97982	0.0587393	0.366962
PRKAA2	0.724277	1.53117	0.090004	0.427711
KLHL30	0.723921	-0.0764542	0.426857	0.741804
ARMT1	0.723914	3.35419	0.0481157	0.345454
RPGRIP1L	0.723671	3.38699	0.0540153	0.361371
CSRP2	0.723649	0.462214	0.179156	0.543713
NME4	0.723647	6.48118	0.0595816	0.370184
GPD1	0.723552	2.633	0.335317	0.674209
TMPRSS13	0.723066	1.02979	0.148332	0.507725
USP41	0.723021	0.764507	0.340826	0.677921
GPR137B	0.721916	5.27985	0.0117481	0.226711
ERCC2	0.721763	3.40205	0.0926005	0.430855
EME1	0.721545	1.95458	0.242765	0.602256
THBS3	0.721513	4.54841	0.0432566	0.33458
RGS4	0.721346	3.37978	0.180898	0.54534
CENPW	0.721247	3.81496	0.293437	0.639287
PXN	0.721104	5.57077	0.0271661	0.289431
PSMA4	0.721037	7.34382	0.0157014	0.247295
NCF4	0.721008	2.97345	0.0735458	0.402534
CEP290	0.720742	3.82839	0.152641	0.513205
GBP1	0.720671	5.40267	0.131307	0.485064
PGAM5	0.720541	4.08559	0.0276274	0.291646
PLK3	0.720307	5.72019	0.0476048	0.345092
CCDC81	0.720281	0.774257	0.144933	0.502784
LPP	0.719869	6.35114	0.0289115	0.295504
DNALI1	0.719829	3.09682	0.24295	0.602417
SGMS2	0.719243	5.22956	0.0772925	0.409227
ACOT9	0.719077	5.86063	0.0350257	0.312813
EHD3	0.718375	2.08591	0.0569322	0.365389
POU2F2	0.718367	2.24966	0.117895	0.468373
FCN1	0.718329	1.89626	0.388007	0.711464
UBE2K	0.71824	5.36745	0.0205118	0.266261
PSMC2	0.717872	6.23431	0.0980236	0.439302
SLC39A4	0.717507	4.91847	0.464545	0.764028
HSPA13	0.7175	0.1532	0.11755	0.468246
SYTL5	0.717131	3.51291	0.386266	0.710646
CHST3	0.716847	2.75788	0.0880033	0.423909
SBNO2	0.71529	6.79628	0.0535338	0.360934
GPRIN1	0.71484	1.94771	0.197307	0.561516
HIST1H3I	0.714539	6.58548	0.225646	0.587267
KIF20B	0.714501	3.69525	0.132651	0.486743
ZSWIM4	0.714464	4.6292	0.168002	0.530436
PLEKHB2	0.71419	5.66237	0.0316499	0.303483
MTHFD1L	0.714124	5.13686	0.0547857	0.361867
SHISA4	0.713474	3.91931	0.086976	0.423023
EIF3I	0.713363	6.7998	0.0470021	0.342667
GPR183	0.713069	2.42369	0.0298043	0.298324
TMIGD2	0.71299	-0.672501	0.429134	0.742965
BUD31	0.712667	6.91642	0.130196	0.483529
DPH3	0.712551	4.42071	0.0534426	0.360934
HAGHL	0.712531	4.14989	0.145206	0.502784
TPBG	0.712358	4.90225	0.0524902	0.35853
HDAC7	0.712243	6.3226	0.0234189	0.275772
GRIN3B	0.712222	-1.83389	0.37927	0.707138
ARRDC3	0.711773	7.14983	0.113952	0.463149
ABCF2	0.711662	3.76874	0.0265638	0.287976
SNRPB2	0.711557	2.83799	0.216175	0.578747
ORC6	0.711464	2.91281	0.299431	0.644935
BCAS4	0.711191	3.55246	0.0206239	0.266261
RDX	0.71117	-0.552155	0.119719	0.471347
PSMA3	0.710729	6.33308	0.0367078	0.319189
UTP20	0.710256	2.39481	0.117454	0.468225
GUCY1B1	0.709913	2.54752	0.199243	0.562824
C1orf216	0.709869	2.97487	0.0384572	0.322558
RBFOX2	0.709395	6.03235	0.0224975	0.271763
ITPR3	0.709376	7.34458	0.0468535	0.342032
TIFA	0.709271	2.86586	0.0608463	0.372975
FADS1	0.709137	3.75296	0.295476	0.641324
SH3KBP1	0.709063	5.75912	0.0431104	0.334476
CTSD	0.708284	10.2917	0.0690187	0.393056
GRIN2D	0.708212	4.32699	0.50298	0.784992
CFAP206	0.707539	-0.391154	0.17237	0.535983
EIF2S1	0.707166	5.55079	0.0689097	0.392722
NCF1	0.707126	1.30006	0.360216	0.692262
ZFP69B	0.706967	0.818473	0.266516	0.620024
ZNF385A	0.706881	3.75718	0.085676	0.421552
OARD1	0.706657	4.94524	0.156717	0.516765
CCL15	0.706052	3.36213	0.476451	0.771226
TMSB10	0.705875	12.5276	0.0459226	0.340452
MT3	0.70534	-1.44147	0.210266	0.572575
PDE1B	0.705249	2.66332	0.113712	0.463128
PLOD1	0.705052	5.19767	0.0427268	0.333324
MAP3K7	0.704896	5.01873	0.0755403	0.405317
ZC3HAV1L	0.704513	4.24888	0.136316	0.49174
SNX9	0.704433	6.12046	0.0373126	0.321006
WDR60	0.704417	3.91194	0.166567	0.528841
FAT1	0.704393	6.45389	0.0849286	0.420917
E2F1	0.704143	1.97924	0.153743	0.513465
[truncated: 13,588 more rows]
