# Supplementary material for: Spatially-resolved subtype progression reveals metabolic vulnerabilities in pancreatic ductal adenocarcinoma
Source: Mol Cancer. 2026 Mar 27;25:112. doi: 10.1186/s12943-026-02628-3 (PMC13088643; doi:10.1186/s12943-026-02628-3)
Supplement: Supplementary file 6 — Supplementary Material 6: Differentially secreted proteins after glycolysis inhibition in basal and classical PDAC co-cultures, related to Figure 6. [file 12943_2026_2628_MOESM6_ESM.xlsx]

## Sheet: Tabelle1
Group	Protein	Gene	Reference*	Category	log2 fold change Classical	log2 fold change Basal
ECM-associated Proteins	Collagen type XVIII alpha 1 chain	COL18A1	1	Collagen	-0.56697	-0.466039
	Collagen type V alpha 2 chain	COL5A2	1		-1.18549	-0.722517
	Collagen type V alpha 1 chain	COL5A1	1		-1.06361	-0.852039
	Collagen type XII alpha 1 chain	COL12A1	1		-1.06457	-0.909657
	Collagen type I alpha 1 chain	COL1A1	1		-1.58699	-1.33391
	Collagen type I alpha 2 chain	COL1A2	1		-1.9611	-1.5928
	Collagen type III alpha 1 chain	COL3A1	1		-1.29936	-0.933164
	Collagen type VI alpha 1 chain	COL6A1	1		-1.30842	-1.05494
	Collagen type VI alpha 2 chain	COL6A2	1		-1.63265	-1.13074
	Collagen type V alpha 3 chain	COL5A3	1		-1.34671	-1.00655
	Collagen alpha-3(VI) chain	COL6A3	1		-1.45528	-1.05966
	Isoform 4 of Collagen alpha-3(VI) chain	COL6A3	1		-1.33292	-1.22626
	Multimerin-2	MMRN2	1	Glycoproteins	0.519278	0.23287
	Lysosomal-associated membrane protein 1	LAMP1	1		-0.07315	0.133509
	Nidogen-1	NID1	1		-0.39961	-0.212856
	Neuropilin-1	NRP1	1		-0.36175	-0.274166
	Nidogen-2	NID2	1		-0.43462	-0.316596
	Pentraxin 3	PTX3	1		-0.55833	-0.343988
	Clusterin	CLU	2.1, 2.2		-0.74165	-0.457864
	Laminin alpha 4	LAMA4	1		-0.50084	-0.431585
	Laminin alpha 5	LAMA5	1		-0.72284	-0.606215
	CCN family 1	CCN1	1		-1.41873	-0.067739
	Peroxidasin	PXDN	1		-0.92541	-0.630509
	Slit guidance ligand 2	SLIT2	1		-0.99247	-0.625994
	SRSF protein kinase 1	SRPX	1		-1.09307	-0.691099
	EGF-containing fibulin-like extracellular matrix protein 2	EFEMP2	1		-1.06839	-0.97474
	Collagen triple helix repeat containing 1	CTHRC1	1		-1.40723	-0.649394
	Fibronectin-1	FN1	1		-1.30398	-0.92292
	Procollagen C-endopeptidase enhancer	PCOLCE	1		-1.54746	-0.684806
	Isoform 14 of Fibronectin	FN1	1		-1.37877	-0.904915
	Laminin gamma 2	LAMC2	1		-1.55587	-0.914372
	Secreted protein acidic and rich in cysteine	SPARC	1		-1.37257	-1.16576
	Fibrillin-1	FBN1	1		-1.49307	-1.3049
	Melanoma cell adhesion molecule	MCAM	2.1, 2.2		0.522553	0.413637
	Protocadherin-12	PCDH1	2.1, 2.2		-0.04274	-0.377878
	Latent transforming growth factor beta binding protein 2	LTBP2	1		-1.58279	-1.31218
	Thrombospondin-2	THBS2	1		-1.6058	-1.3198
	Heparan sulfate proteoglycan 2	HSPG2	1	Proteoglycans	-0.269	-0.399115
	Agrin	AGRN	1		-0.56704	-0.529671
	SPARC-related modular calcium-binding protein 1	SPOCK1	1		-1.38998	-0.837318
	Decorin	DCN	1		-2.05251	-1.26936
	Cluster of differentiation 109	CD109	1	ECM-Regulators	-0.11053	0.006185
	ADAMTS4	ADAMTS4	1		-0.44117	-0.231117
	Bone morphogenetic protein 1	BMP1	1		-0.70862	-0.547523
	HtrA serine peptidase 1	HTRA1	1		-0.89413	-0.519695
	Cathepsin B	CTSB	1		-0.88752	-0.536025
	Prolyl 3-hydroxylase 1	P3H1	1		-0.80897	-0.751048
	Lysyl oxidase-like 2	LOXL2	1		-0.94645	-0.680657
	Procollagen-lysine, 2-oxoglutarate 5-dioxygenase 1	PLOD1	1		-1.04427	-0.708021
	Serpin peptidase inhibitor, clade A, member 3	SERPINE2	1		-1.09804	-0.769799
	Serpin peptidase inhibitor, clade E, member 1	SERPINE1	1		-1.14954	-0.731341
	Plasminogen activator, tissue	PLAT	1		-1.04102	-1.06762
	ADAMTS-like protein 1	ADAMTSL1	1		-1.35966	-0.838838
	ADAMTS7	ADAMTS7	1		-1.20507	-1.02419
	Tissue inhibitor of metalloproteinases 2	TIMP2	1		-1.41209	-0.880972
	Tissue inhibitor of metalloproteinases 1	TIMP1	1		-1.91086	-0.773668
	Sulfatase 2	SULF2	1		-1.61538	-1.09892
	Matrix metalloproteinase-2	MMP2	1		-1.59853	-1.20807
	Cathepsin F	CTSF	1		-1.802	-1.31187
	Galectin-1	LGALS1	1	ECM-affiliated	0.680558	0.216129
	Glypican-1	GPC1	1		-0.99325	-0.71889
	C1q and tumor necrosis factor-related protein 5	C1QTNF5	1		-1.40274	-0.816008
Growth factors & Growth factor regulators	Growth differentiation factor 15	GDF15	1	Secreted factors	2.82034	3.01937
	Colony stimulating factor 1	CSF1	1		-1.59876	-0.838256
	Angiopoietin-like 4	ANGPTL4	1		-1.77968	-1.50901
	Insulin-like growth factor binding protein 5	IGFBP5	1	Glycoproteins	-0.26	-0.11957
	Vascular endothelial growth factor receptor 1	FLT1	2.1, 2.2		-0.75639	-0.12019
	Insulin-like growth factor binding protein 7	IGFBP7	1		-1.7495	-0.890839
	Growth arrest-specific 6	GAS6	1		-1.53099	-1.52805
	Dickkopf-related protein 3	DKK3	2.1, 2.2		-2.01247	-1.06272
	Insulin-like growth factor binding protein 6	IGFBP6	1		-2.1752	-0.980156
Others related to ECM and cellular interaction and signaling	Fascin-1	FSCN1	3		0.65655	0.495568
	WD repeat domain 1	WDR1	4		0.613134	0.408022
	Nicotinamide phosphoribosyltransferase	NAMPT	5		0.36897	0.336114
	Stanniocalcin-1	STC1	6		0.057215	-0.147423
	Tyrosine kinase with immunoglobulin-like and EGF-like domains 1	TIE1	7		-0.91569	-0.386361
	Quiescin sulfhydryl oxidase 1	QSOX1	8		-1.33127	-0.877074
	Protease serine 23	PRSS23	9		-1.33056	-0.884121
	CCDC80	CCDC80	10		-1.51321	-1.01008
* Exemplary reference/s identifying protein categories
Key	Reference
1	Naba, A. et al. The Matrisome: In Silico Definition and In Vivo Characterization by Proteomics of Normal and Tumor Extracellular Matrices *. Mol. Cell. Proteomics 11 (2012)
2.1	Stelzer, G., et al. The GeneCards Suite: From Gene Data Mining to Disease Genome Sequence Analyses. Curr. Protoc. Bioinforma. 54, 1.30.1-1.30.22(2016)
2.2	Thul, P.J., et al. The human protein atlas: A spatial map of the human proteome. Protein Sci. 27, 233–244(2018)
3	Morris, H.T., et al. FSCN1 and epithelial mesenchymal transformation transcription factor expression in human pancreatic intraepithelial neoplasia and ductal adenocarcinoma. Pathol. Res. Pract. 251 (2023)
4	Li, H., et al. WD repeat-containing protein 1 maintains β-Catenin activity to promote pancreatic cancer aggressiveness. Br. J. Cancer 123, 1012–1023 (2020)
5	Moore, A.M., et al. NAD+ depletion by type I interferon signaling sensitizes pancreatic cancer cells to NAMPT inhibition. Proc. Natl. Acad. Sci. U. S. A. 118(8)(2021)
6	Zhao, F., et al. HIF-1α-regulated stanniocalcin-1 mediates gemcitabine resistance in pancreatic ductal adenocarcinoma via PI3K/AKT signaling pathway. Mol. Carcinog. 61 (2022)
7	Adjuto-Saccone, M., et al. TNF-α induces endothelial-mesenchymal transition promoting stromal development of pancreatic adenocarcinoma. Cell Death Dis. 12, 649 (2021)
8	Katchman, B.A., et al. Quiescin sulfhydryl oxidase 1 promotes invasion of pancreatic tumor cells mediated by matrix metalloproteinases. Mol. Cancer Res. MCR 9, 1621–1631(2011)
9	Tanaka, T., et al. Molecular Pathogenesis of Pancreatic Ductal Adenocarcinoma: Impact of miR-30c-5p and miR-30c-2-3p Regulation on Oncogenic Genes. Cancers 12, 2731(2020)
10	Hong, E.,et al. Inhibition of TGF-β signalling in combination with nal-IRI plus 5-Fluorouracil/Leucovorin suppresses invasion and prolongs survival in pancreatic tumour mouse models. Sci. Rep. 10, 2935(2020)
