# Supplementary material for: Spatially-resolved subtype progression reveals metabolic vulnerabilities in pancreatic ductal adenocarcinoma
Source: Mol Cancer. 2026 Mar 27;25:112. doi: 10.1186/s12943-026-02628-3 (PMC13088643; doi:10.1186/s12943-026-02628-3)
Supplement: Supplementary file 7 — Supplementary Material 7: GSVA gene set expression matrix, related to Figure 6. [file 12943_2026_2628_MOESM7_ESM.xlsx]

## Sheet: Sheet1
Feature	PDO 1_CTRL	PDO 1_KAN0438757	PDO 2_CTRL	PDO 2_KAN0438757	PDO 3_CTRL	PDO3_KAN0438757	PDO 4_CTRL	PDO 4_KAN0438757	PDO 5_CTRL	PDO 5_KAN0438757	PDO 6_CTRL	PDO 6_KAN0438757	PDO 7_CTRL	PDO 7 _KAN0438757	PDO 8_CTRL	PDO 8_KAN0438757
Glycolysis / Gluconeogenesis	0.238789	0.218428	0.360361	0.226357	-0.468192	-0.420553	-0.227811	-0.371558	0.124823	0.346133	0.374557	0.371707	-0.169788	-0.0951875	-0.507553	-0.451513
Citrate cycle (TCA cycle)	0.0241636	-0.249956	0.105789	0.314016	-0.531481	-0.496592	0.240927	0.397687	0.478081	0.515799	0.146991	0.345978	0.0115062	0.167755	-0.58683	-0.53574
Pentose phosphate pathway	0.136221	0.055128	0.305174	0.147701	-0.56826	-0.474895	-0.208777	-0.196343	-0.0259296	0.403044	0.0458009	0.496383	-0.119666	0.0162877	-0.692773	-0.516824
Pentose and glucuronate interconversions	0.107996	-0.0730607	0.116306	0.268497	-0.496491	-0.53242	-0.492593	-0.345749	-0.432595	-0.113321	0.237188	0.344122	0.0328898	0.258206	-0.329365	-0.281888
Fructose and mannose metabolism	0.297377	0.170297	0.265417	0.310094	-0.678327	-0.640615	-0.0313347	-0.230465	0.237359	0.493051	0.28408	0.399613	-0.360292	-0.358119	-0.447089	-0.454518
Galactose metabolism	0.17285	0.00803219	0.348037	0.184986	-0.486178	-0.44024	-0.425166	-0.279989	-0.215853	0.337648	0.392819	0.316385	0.0319601	0.133702	-0.592624	-0.484715
Ascorbate and aldarate metabolism	-0.381948	-0.465298	0.0678438	0.0374386	-0.479955	-0.440301	-0.307082	-0.341377	-0.33145	-0.183641	0.541759	0.57739	0.396695	0.393864	-0.504582	-0.451302
Starch and sucrose metabolism	-0.0607736	0.0435171	0.461418	0.25371	-0.00164751	0.24167	-0.235475	-0.137805	-0.0976702	-0.244347	0.054093	0.13053	-0.119119	-0.0980318	-0.441168	-0.399744
Amino sugar and nucleotide sugar metabolism	0.216962	0.0826534	0.216791	0.295558	-0.436244	-0.36805	-0.324248	-0.0127964	-0.0475285	0.19014	0.188653	0.386595	-0.288002	-0.214074	-0.441569	-0.456397
Pyruvate metabolism	0.01013	-0.345291	0.00973928	0.177165	-0.499562	-0.412574	-0.247604	-0.0985772	0.303575	0.438818	0.318694	0.530115	0.11396	0.327601	-0.505701	-0.434738
Glyoxylate and dicarboxylate metabolism	0.134154	-0.299118	0.127249	0.287895	-0.425827	-0.315216	0.0362554	0.115551	0.155958	0.536045	0.39929	0.576579	0.100411	0.334133	-0.503397	-0.390619
Propanoate metabolism	0.0301772	0.218209	-0.0896911	-0.0559185	-0.509557	-0.454786	-0.043476	-0.0484521	0.208628	-0.126264	0.315189	0.473344	0.328379	0.304169	-0.565567	-0.504576
Butanoate metabolism	0.187996	0.283674	-0.0993658	-0.0278091	-0.446213	-0.325682	-0.0283744	-0.0324347	0.167522	0.0194677	0.247349	0.393519	0.162785	0.326496	-0.488543	-0.534293
Inositol phosphate metabolism	-0.394383	-0.235221	-0.181264	-0.077526	0.0243857	0.13911	0.049839	0.321819	0.0806065	-0.269077	-0.164599	-0.146633	0.193175	0.0726755	-0.130014	-0.138027
Oxidative phosphorylation	0.514244	0.303046	0.221857	0.417346	-0.505881	-0.528902	-0.231701	-0.156617	-0.115811	0.472685	0.384709	0.553527	0.0356583	0.308524	-0.360305	-0.506304
Nitrogen metabolism	-0.0198045	0.208566	0.512881	0.46626	-0.246564	-0.136888	-0.159892	-0.347578	0.073779	-0.154224	0.318163	0.119558	-0.000363077	-0.0401508	-0.033063	-0.0354785
Sulfur metabolism	0.452614	0.308006	-0.257002	-0.414403	0.183432	0.179091	0.515836	0.124604	0.500393	0.548756	0.144052	0.372225	-0.291156	-0.396561	-0.693289	-0.622907
Fatty acid biosynthesis	0.0430367	0.113638	-0.383409	-0.0716604	-0.286399	0.0157601	-0.282012	0.374416	-0.180824	-0.488845	-0.433703	0.00920118	0.194874	0.399938	0.0611853	0.0294759
Fatty acid elongation	0.0759569	-0.0779079	0.0546793	0.184216	0.249502	0.311465	-0.25625	-0.454029	0.0601644	0.0721729	0.22343	0.242442	0.0560375	0.128463	-0.224688	-0.205237
Fatty acid degradation	0.129622	0.0318081	-0.169576	-0.196248	-0.263297	-0.0531727	-0.208415	-0.250995	-0.0514296	0.201288	0.382548	0.575709	0.0506334	0.217469	-0.487414	-0.430811
Synthesis and degradation of ketone bodies	0.306344	0.233655	-0.30384	-0.280489	-0.227336	-0.184711	-0.088412	0.0914359	0.00423998	0.196088	0.468193	0.561095	0.352223	0.670146	-0.706084	-0.744707
Steroid biosynthesis	0.195624	0.285801	0.379966	0.386278	-0.238155	0.0925272	-0.458742	-0.0621708	-0.377707	-0.144395	0.146923	0.666686	0.0134138	0.176972	-0.568614	-0.507926
Primary bile acid biosynthesis	-0.0935248	-0.221478	0.355435	0.43161	-0.48125	-0.391676	0.262142	-0.210021	0.579113	0.391245	0.0160999	0.193899	0.118927	0.0159377	-0.514351	-0.499196
Steroid hormone biosynthesis	-0.362262	-0.444611	0.276641	0.342171	-0.343981	-0.307226	-0.37929	-0.209246	-0.228491	0.0527472	0.114421	0.269345	0.115692	0.0847789	-0.375169	-0.296817
Glycerolipid metabolism	-0.269891	-0.282553	-0.160289	-0.283969	-0.366994	-0.230948	0.0435526	0.211022	-0.0516051	0.236381	0.169908	0.156431	0.139157	0.147534	-0.373721	-0.323751
Glycerophospholipid metabolism	-0.139883	-0.15458	-0.0970089	-0.176352	-0.372673	-0.280301	-0.0371438	0.140546	-0.0159265	0.0900569	0.186644	0.282303	0.217067	0.161748	-0.182367	-0.14249
Ether lipid metabolism	0.158776	0.186198	-0.303999	-0.219339	-0.228963	-0.0695256	-0.226083	-0.103627	-0.175001	-0.0402346	0.327281	0.425587	0.331779	0.294015	-0.255625	-0.232253
Sphingolipid metabolism	-0.165297	-0.0267146	0.161699	0.164289	-0.066845	-0.0907112	-0.251941	-0.131175	-0.255058	-0.294076	0.150235	0.172846	0.0981666	-0.0239581	0.00424647	-0.0167243
Arachidonic acid metabolism	0.0244214	0.0762563	0.268727	0.450723	-0.445725	-0.32904	-0.260637	-0.0509884	-0.227073	0.149333	0.0618273	0.321381	0.0510405	-0.0781678	-0.313315	-0.25658
Linoleic acid metabolism	0.0865912	0.175212	-0.00788465	0.153006	-0.348974	-0.143838	-0.0431291	0.0767549	-0.193526	0.325356	0.0397819	0.322763	0.311711	0.161557	-0.234322	-0.247232
alpha-Linolenic acid metabolism	0.29343	0.177114	-0.325387	-0.294216	-0.365741	-0.0334283	-0.255537	-0.000573025	-0.32377	0.304322	0.151717	0.440249	0.308208	0.239809	-0.197298	-0.242393
Purine metabolism	-0.0767272	-0.166566	-0.129333	-0.17523	-0.133793	-0.145223	0.188783	-0.150707	0.267921	0.251462	0.14304	0.0457974	0.0680629	0.185118	-0.0257697	0.0347103
Pyrimidine metabolism	-0.0184687	-0.231117	-0.0621199	-0.0795149	-0.105947	-0.192917	0.13339	-0.2141	0.146129	0.342387	0.128042	-0.0196051	0.0743206	0.19451	0.0903008	0.0612168
Alanine, aspartate and glutamate metabolism	-0.297131	-0.223112	0.0113993	0.150405	-0.267984	-0.168965	0.162023	0.273586	0.334039	0.302991	-0.0257028	0.268815	-0.174548	-0.0951055	-0.335005	-0.212641
Glycine, serine and threonine metabolism	-0.131686	-0.265026	-0.0637135	-0.121745	-0.23086	-0.164206	-0.102955	-0.139318	-0.162107	0.367532	0.375597	0.557406	-0.192147	-0.127929	-0.185859	-0.116158
Cysteine and methionine metabolism	-0.0500843	-0.181368	-0.283343	-0.0596291	-0.364502	-0.332503	-0.0927418	-0.0814665	0.00311719	0.250058	0.257924	0.329159	0.0368562	0.19762	-0.271932	-0.124943
Valine, leucine and isoleucine degradation	0.0635168	0.0835275	-0.0380937	-0.021197	-0.409629	-0.352453	0.00844051	-0.152351	0.112108	0.175341	0.394717	0.583914	0.291207	0.374384	-0.550563	-0.545996
Lysine degradation	-0.317514	-0.199187	-0.223379	-0.230787	-0.117327	-0.0667556	0.277257	0.231675	0.0795488	0.0364518	-0.0650497	-0.120755	0.248976	0.386527	-0.161226	-0.102223
Arginine biosynthesis	-0.0582132	0.0490593	-0.0979314	0.153886	-0.412125	-0.288773	0.0559137	0.303018	0.36689	0.471103	0.32571	0.290138	-0.250433	-0.19959	-0.399891	-0.248746
Arginine and proline metabolism	0.172496	0.0692717	0.143501	0.18613	-0.416263	-0.331637	0.134955	-0.0369223	0.288831	0.402845	0.311844	0.447386	-0.297582	-0.089897	-0.57416	-0.498878
Histidine metabolism	-0.201719	-0.325647	0.252943	0.387819	-0.176205	0.00194305	-0.0368718	-0.188727	-0.0251387	0.149796	0.25176	0.585701	-0.111151	-0.0212711	-0.451386	-0.501897
Tyrosine metabolism	0.311324	0.153343	0.144796	0.230113	-0.231119	-0.145325	-0.229045	-0.33153	-0.233819	0.172927	0.180755	0.339914	-0.231744	-0.333684	-0.252356	-0.22692
Phenylalanine metabolism	0.241383	0.0999098	0.338302	0.374802	-0.0742689	0.0708071	-0.369423	-0.280091	-0.212659	0.106375	-0.0340709	0.243145	-0.29504	-0.240724	-0.234343	-0.189894
Tryptophan metabolism	-0.174907	-0.231603	0.336771	0.382215	-0.240473	-0.170559	-0.146903	-0.261026	-0.0321403	0.222091	0.138194	0.4477	0.0496283	0.216803	-0.606529	-0.584127
beta-Alanine metabolism	0.0369855	0.0379675	0.183858	0.10852	-0.144614	-0.0489787	-0.187953	-0.272627	-0.149444	-0.0441013	0.340233	0.430457	-0.218048	-0.196418	-0.339134	-0.365933
Taurine and hypotaurine metabolism	0.153923	0.347355	0.220463	0.260396	-0.109191	-0.0692413	0.100696	0.0781399	-0.0571271	0.321909	-0.331558	-0.0804087	-0.590187	-0.658738	0.780663	0.747089
Phosphonate and phosphinate metabolism	-0.568542	-0.455387	-0.494933	-0.200163	-0.248171	-0.0317329	-0.47086	0.0118638	-0.243028	-0.391876	0.61162	0.558911	0.219989	0.387486	0.138816	0.230782
Selenocompound metabolism	-0.463408	-0.386679	-0.316308	-0.109815	0.123324	0.111607	-0.0469394	0.331681	0.00394666	0.0887992	-0.0759001	0.251424	-0.363891	-0.310265	-0.436751	-0.214923
D-Glutamine and D-glutamate metabolism	-0.383372	-0.104973	-0.0897109	0.0556857	-0.384443	-0.0559688	0.306419	0.354669	0.253429	0.161282	-0.0560926	0.146529	0.0718313	0.109876	-0.551473	-0.54904
Glutathione metabolism	0.060427	-0.268927	-0.0763768	0.0334799	-0.46821	-0.466378	-0.126794	-0.264035	0.056618	0.341839	0.384583	0.47045	-0.225341	-0.15379	-0.378229	-0.393761
N-Glycan biosynthesis	0.0724279	-0.0667341	0.0559325	0.150349	-0.20083	-0.15905	-0.486498	-0.273999	-0.346893	-0.0860117	0.255921	0.298945	0.377736	0.404711	-0.229406	-0.192553
Mucin type O-glycan biosynthesis	-0.301393	-0.198558	0.508135	0.342665	-0.17526	-0.103891	0.0619822	-0.319187	0.273593	-0.302597	0.295141	0.320346	-0.0984598	-0.104601	-0.151832	-0.172318
Mannose type O-glycan biosynthesis	-0.468927	-0.532218	-0.268385	-0.022663	0.113386	0.151263	0.0372015	0.022561	-0.0801305	0.240899	0.175506	0.353913	0.293872	0.454773	-0.100175	-0.0226552
Glycosaminoglycan biosynthesis - chondroitin sulfate / dermatan sulfate	0.104196	-0.188825	0.457448	0.385025	-0.26665	-0.161322	-0.0587631	-0.00383983	-0.0883	0.186945	-0.00597219	0.227815	0.124826	-0.0444881	-0.0352562	-0.123344
Glycosaminoglycan biosynthesis - heparan sulfate / heparin	-0.546402	-0.39803	0.425041	0.235088	0.0625304	0.10813	0.118724	-0.0793422	-0.117554	-0.323523	-0.274146	-0.246894	0.312153	0.186246	-0.00761732	0.0205339
Glycosaminoglycan degradation	0.00119155	0.120517	0.378021	0.248451	-0.190006	-0.0821005	-0.46783	-0.475147	-0.591393	-0.32446	0.331312	0.527541	0.210249	0.0325538	-0.0489102	-0.0480514
Glycosylphosphatidylinositol (GPI)-anchor biosynthesis	-0.169316	-0.389179	-0.126055	-0.197264	0.0609715	-0.216025	-0.436793	-0.381674	-0.500524	-0.130393	-0.0442917	0.171411	0.582704	0.418298	0.166007	0.151402
Glycosphingolipid biosynthesis - lacto and neolacto series	-0.274454	-0.220574	0.150352	0.341453	0.100533	0.115011	-0.176971	0.142948	0.0296308	0.0316306	0.144338	0.394817	-0.342125	-0.117735	-0.45033	-0.457679
Glycosphingolipid biosynthesis - globo and isoglobo series	-0.175794	-0.0747571	0.0190671	-0.00188433	0.0155513	0.200314	-0.174694	0.00113052	-0.274828	0.254207	0.148139	0.234076	-0.066839	-0.00550535	-0.388086	-0.3437
Glycosphingolipid biosynthesis - ganglio series	0.409618	0.523678	0.219317	0.0903076	-0.0321493	0.0237066	-0.505661	-0.144029	-0.440591	-0.0870807	0.185077	0.316933	-0.231494	-0.0588888	-0.272849	-0.203238
Thiamine metabolism	0.101418	0.0413231	-0.0758578	-0.0555306	-0.224511	-0.431978	0.0176085	-0.126059	0.257689	0.25992	-0.149595	0.0195048	-0.193131	-0.205418	0.264806	0.287581
Riboflavin metabolism	0.0142621	-0.175602	0.305514	0.527281	0.278171	0.173036	-0.661837	-0.480214	-0.392938	0.35517	0.140914	0.436984	-0.0276089	0.067268	-0.5321	-0.464336
Vitamin B6 metabolism	-0.29989	-0.627102	-0.814857	-0.48361	0.164031	-0.194149	-0.184365	0.31146	-0.209018	0.300281	-0.415947	0.391466	0.320483	0.696204	0.0432808	-0.0220965
Nicotinate and nicotinamide metabolism	-0.00590417	-0.3013	0.106679	0.126056	-0.0510289	0.0170319	0.264273	0.25166	0.256299	0.212052	-0.134998	-0.153047	-0.184654	-0.111634	-0.214511	-0.0618213
Pantothenate and CoA biosynthesis	0.0245798	0.0150871	-0.214828	-0.0891616	0.394829	0.334405	0.0411009	-0.219998	-0.123937	-0.187104	0.223426	0.454029	0.0517693	-0.0399562	-0.235468	-0.265761
Folate biosynthesis	-0.171812	-0.579211	-0.129505	0.216112	-0.399785	-0.388445	-0.38928	-0.212389	-0.221312	0.277657	0.378993	0.600491	-0.0103581	-0.146207	-0.296294	-0.0453496
One carbon pool by folate	-0.336245	-0.400742	-0.162067	0.128461	0.044271	0.0467831	0.120566	0.0914552	-0.0763368	0.109595	0.0293432	0.230022	-0.20662	0.0520302	-0.151884	-0.255338
Retinol metabolism	0.130197	0.0149841	0.0273072	-0.101408	-0.130289	-0.0579105	-0.297783	-0.110747	-0.213062	-0.0170174	0.298932	0.413949	-0.18192	-0.151223	-0.342787	-0.349369
Porphyrin and chlorophyll metabolism	-0.110187	-0.316081	0.179928	0.298723	-0.467395	-0.460917	-0.403877	-0.249251	-0.212366	0.135068	0.402265	0.499673	-0.0324138	0.0411123	-0.415279	-0.292439
Ubiquinone and other terpenoid-quinone biosynthesis	0.411579	0.0799925	0.359399	0.549161	-0.563254	-0.538757	-0.389667	-0.466877	-0.288815	0.24337	-0.258566	-0.407036	0.0490373	0.0817366	0.179094	0.132013
Terpenoid backbone biosynthesis	0.0889127	-0.0680076	0.118802	0.140232	0.03078	-0.0142036	-0.34725	-0.0268758	-0.0914945	0.0140469	0.414198	0.612328	-0.0352338	0.195044	-0.549982	-0.575364
Metabolism of xenobiotics by cytochrome P450	0.172081	-0.018543	0.0855264	0.0807429	-0.447699	-0.357851	-0.353948	-0.279128	-0.298056	0.186048	0.273269	0.465525	-0.265915	-0.235489	-0.299885	-0.298066
Drug metabolism - cytochrome P450	0.167764	-0.0119262	0.151961	0.0965598	-0.434904	-0.303946	-0.13387	-0.223714	-0.169536	0.147328	0.363358	0.504176	-0.237151	-0.194154	-0.303471	-0.322982
Drug metabolism - other enzymes	0.097346	-0.0537489	0.0752847	-0.0788386	-0.331695	-0.355518	-0.191007	-0.269061	-0.0720771	0.299838	0.446026	0.455732	-0.210991	-0.0859599	-0.110096	-0.0980318
HALLMARK_ADIPOGENESIS	0.172959	0.108716	-0.0002569	0.102688	-0.284166	-0.232334	-0.0792972	-0.0552432	0.142589	0.231914	0.129595	0.26308	-0.0710103	0.00615396	-0.422981	-0.40865
HALLMARK_ALLOGRAFT_REJECTION	0.190171	0.231141	0.203142	0.230975	-0.00213627	0.0176138	-0.019452	-0.0356811	0.0550484	0.0310399	0.257149	0.315326	-0.145223	-0.108368	-0.218752	-0.175254
HALLMARK_ANDROGEN_RESPONSE	-0.0918713	0.109361	0.111567	0.0984164	0.184039	0.207099	-0.0760543	0.0871949	0.13896	-0.296409	0.242674	0.211123	-0.104248	-0.118371	-0.390934	-0.381015
HALLMARK_ANGIOGENESIS	0.0197567	0.13066	0.255192	0.246379	-0.0249403	0.112696	0.00917129	0.192436	0.204441	0.0802886	-0.0440337	0.232666	-0.246955	-0.232196	-0.100908	-0.0425747
HALLMARK_APICAL_JUNCTION	0.0323414	0.0757656	0.26558	0.162571	0.0841578	0.15871	0.0596933	0.0870474	0.0918814	0.185468	0.0940953	0.119351	-0.131997	-0.183384	-0.323224	-0.293774
HALLMARK_APICAL_SURFACE	-0.0477291	0.033587	0.142247	0.0896963	0.174674	0.200486	-0.150815	-0.122252	0.0682926	-0.0990228	-0.209592	-0.159343	-0.00937898	-0.141393	-0.113536	-0.111393
HALLMARK_APOPTOSIS	0.243149	0.317426	0.225124	0.112777	0.155756	0.138368	-0.1318	-0.117343	-0.0165618	0.0450555	0.100378	0.0605485	-0.272937	-0.321152	-0.202135	-0.131355
HALLMARK_BILE_ACID_METABOLISM	-0.127782	-0.125753	0.110944	0.0929195	-0.272778	-0.155806	-0.105191	-0.0434926	-0.0713036	0.0816602	0.0881916	0.255128	-0.0300536	0.0402271	-0.156032	-0.158855
HALLMARK_CHOLESTEROL_HOMEOSTASIS	0.190551	0.199868	0.126963	0.237291	-0.0112685	0.145253	-0.261873	0.206487	-0.00504257	0.105866	0.224309	0.4773	-0.223041	-0.149647	-0.464662	-0.440296
HALLMARK_COAGULATION	0.36262	0.372957	0.458922	0.386666	-0.222755	-0.0746294	-0.108684	-0.146956	-0.0129921	0.11899	0.172058	0.276563	-0.297201	-0.358337	-0.322404	-0.304844
HALLMARK_COMPLEMENT	0.0711531	0.154758	0.31494	0.280986	0.0305198	0.100638	-0.11121	-0.128371	-0.0737596	-0.0915959	0.0730689	0.188982	-0.177348	-0.20375	-0.174675	-0.176731
HALLMARK_DNA_REPAIR	0.242935	0.0103658	-0.0734627	-0.161116	-0.174518	-0.345324	-0.170923	-0.426893	-0.0499434	0.353381	0.272365	0.0751008	0.103755	0.089799	0.114831	0.0953806
HALLMARK_E2F_TARGETS	-0.258489	-0.397367	-0.323824	-0.475933	0.381017	-0.0358176	0.393897	-0.403824	0.410951	0.208527	0.116945	-0.561651	0.282622	0.424179	0.39685	0.422942
HALLMARK_EPITHELIAL_MESENCHYMAL_TRANSITION	0.0915977	0.14842	0.362934	0.297191	0.259756	0.283916	0.0262464	0.193792	0.0370533	0.062973	0.114082	0.155995	-0.322423	-0.367531	-0.108967	-0.0338499
HALLMARK_ESTROGEN_RESPONSE_EARLY	-0.0475211	0.0714929	0.0304037	0.0862799	0.0336351	0.138992	-0.0177713	0.118775	-0.0156046	0.096031	0.0796448	0.182481	-0.161828	-0.0901665	-0.298971	-0.259148
HALLMARK_ESTROGEN_RESPONSE_LATE	-0.00320981	-0.0414207	0.116058	0.0691647	0.0728004	0.113339	-0.0419164	-0.0387449	0.0286172	0.232388	0.197629	0.210348	-0.123124	-0.0350737	-0.294236	-0.21438
HALLMARK_FATTY_ACID_METABOLISM	0.25552	0.168082	0.182001	0.177547	-0.32466	-0.273602	-0.285291	-0.219465	-0.0323228	0.233105	0.293802	0.413092	-0.00606938	0.146335	-0.441549	-0.398036
HALLMARK_G2M_CHECKPOINT	-0.264423	-0.365048	-0.340511	-0.433312	0.401385	0.10686	0.419024	-0.10003	0.431413	-0.000203662	-0.0891762	-0.588987	0.23685	0.332242	0.332865	0.347833
HALLMARK_GLYCOLYSIS	0.184337	0.157757	0.339833	0.288277	-0.167276	-0.180879	-0.192964	-0.245292	0.0836663	0.210091	0.0196494	0.0706317	-0.219149	-0.245025	-0.351805	-0.330119
HALLMARK_HEDGEHOG_SIGNALING	-0.00858502	0.287227	0.0451016	0.04068	0.257048	0.29044	0.178726	0.368275	-0.0684944	-0.111814	-0.478712	-0.450181	-0.229039	-0.14601	-0.0501579	0.100533
HALLMARK_HEME_METABOLISM	0.0253519	0.0998951	0.0967247	-0.0115363	-0.0327124	-0.0382726	-0.0471199	0.0286995	0.0131558	-0.145963	0.0827444	0.0591073	-0.0974034	-0.212867	-0.239635	-0.226204
HALLMARK_HYPOXIA	0.216241	0.334482	0.349626	0.276822	0.0265395	0.0266211	-0.148516	-0.0374209	0.114923	0.0986388	-0.22664	-0.152332	-0.350899	-0.322971	-0.277829	-0.284078
HALLMARK_IL2_STAT5_SIGNALING	-0.0162236	0.0993885	0.236384	0.219245	0.156578	0.209124	-0.0436972	-0.0358833	-0.0141045	-0.100255	-0.0404973	0.0730501	-0.123097	-0.108918	-0.274118	-0.279446
HALLMARK_IL6_JAK_STAT3_SIGNALING	0.122315	0.330508	0.320214	0.219027	0.171738	0.204225	-0.263133	-0.21481	-0.13962	-0.154709	0.13662	0.152556	-0.101977	-0.249375	-0.263894	-0.219325
HALLMARK_INFLAMMATORY_RESPONSE	0.179596	0.310026	0.235082	0.339395	0.17272	0.215969	-0.267577	-0.0713375	-0.245366	-0.264496	0.0780117	0.146616	-0.207835	-0.214895	-0.251534	-0.219367
HALLMARK_INTERFERON_ALPHA_RESPONSE	0.293591	0.408805	0.597718	0.529843	0.0849538	0.171722	-0.345637	-0.459126	-0.265691	-0.191606	0.120722	0.178663	-0.274925	-0.3587	-0.27786	-0.268169
HALLMARK_INTERFERON_GAMMA_RESPONSE	0.253737	0.379286	0.525662	0.475994	0.18603	0.170789	-0.311121	-0.367422	-0.229386	-0.226005	0.0335843	0.069141	-0.302689	-0.346141	-0.22864	-0.207838
HALLMARK_KRAS_SIGNALING_DN	-0.149741	-0.133029	0.206972	0.0818685	-0.0754196	0.0643441	0.110938	0.0338777	0.0377152	0.195596	-0.0297889	0.102595	-0.0590157	-0.0941589	0.0685924	0.0756553
HALLMARK_KRAS_SIGNALING_UP	0.103232	0.281128	0.243252	0.230408	0.0663367	0.254137	0.116351	0.227317	0.26291	-0.0957256	0.0299774	0.0682972	-0.258193	-0.308455	-0.152903	-0.232058
HALLMARK_MITOTIC_SPINDLE	-0.372012	-0.167417	-0.219172	-0.304762	0.381549	0.29019	0.320363	0.19978	0.333668	-0.303925	-0.267063	-0.538786	0.2513	0.212441	0.00206779	0.139955
HALLMARK_MTORC1_SIGNALING	0.0230692	-0.102965	0.0432709	0.171522	-0.25118	-0.340447	-0.170248	-0.042486	0.149882	0.068844	0.158854	0.176326	-0.239605	-0.0833409	-0.334301	-0.336963
HALLMARK_MYC_TARGETS_V1	0.136393	-0.225355	-0.327653	-0.279954	-0.0469708	-0.337599	0.154036	-0.280641	0.284699	0.346476	0.435085	0.12308	0.183761	0.350366	-0.212811	-0.146113
HALLMARK_MYC_TARGETS_V2	-0.311574	-0.50875	-0.630752	-0.446883	-0.39059	-0.534489	0.340893	0.115888	0.149196	0.497838	0.368991	0.253242	0.248982	0.466293	0.0564445	0.13233
HALLMARK_MYOGENESIS	0.181005	0.114117	0.235473	0.107987	-0.0428951	0.0790498	0.0293549	0.141562	0.0260924	0.194218	0.138027	0.191989	-0.265711	-0.290112	-0.250198	-0.251381
HALLMARK_NOTCH_SIGNALING	-0.00916306	-0.0603918	0.273661	0.354868	0.239868	0.179106	-0.054417	-0.146841	-0.192587	-0.14198	-0.00139657	0.0115099	-0.0943103	-0.151697	-0.0553251	-0.0693842
HALLMARK_OXIDATIVE_PHOSPHORYLATION	0.433523	0.252905	0.116458	0.370324	-0.434507	-0.447552	-0.214932	-0.0997935	0.174312	0.431072	0.33204	0.487423	-0.0376227	0.170582	-0.518663	-0.522528
HALLMARK_P53_PATHWAY	0.274836	0.322507	0.00239707	0.0717966	-0.00766378	-0.031488	-0.322799	-0.137246	-0.227877	0.0258891	0.168849	0.270698	-0.298936	-0.30396	-0.207339	-0.196515
HALLMARK_PANCREAS_BETA_CELLS	0.237187	0.093291	0.412951	0.267305	-0.248544	-0.311906	0.339986	0.175296	0.241937	0.342787	0.133005	0.0758768	-0.365374	-0.458071	-0.0323787	-0.121893
HALLMARK_PEROXISOME	0.14719	0.0334612	0.095693	0.10319	-0.108378	-0.0876426	-0.0912919	-0.0743524	-0.0280605	0.135055	0.0687132	0.22523	-0.113863	-0.0947995	-0.344262	-0.291666
HALLMARK_PI3K_AKT_MTOR_SIGNALING	0.0710644	0.0775992	-0.0118241	0.0641472	0.0470852	-0.0731163	-0.0592877	-0.117444	0.111782	0.0094652	0.0271802	-0.143859	-0.00749774	-0.112126	-0.15232	-0.175406
HALLMARK_PROTEIN_SECRETION	-0.104114	0.12017	0.00449513	-0.0199091	0.168535	0.14601	-0.0750429	0.18373	0.245816	-0.307817	-0.0764032	-0.102432	0.0346684	-0.0487053	-0.362421	-0.359778
HALLMARK_REACTIVE_OXYGEN_SPECIES_PATHWAY	0.319822	0.0582812	0.146401	0.142677	-0.331416	-0.42952	-0.411415	-0.323102	-0.252279	0.169087	0.0359188	0.16348	-0.306085	-0.222939	-0.444397	-0.408175
HALLMARK_SPERMATOGENESIS	-0.237089	-0.341815	-0.0860455	-0.248299	0.252563	0.0635951	0.315397	0.160149	0.369202	-0.0207436	-0.275003	-0.444814	0.0991474	0.138428	0.178369	0.241225
HALLMARK_TGF_BETA_SIGNALING	0.094167	0.359311	-0.0226363	-0.136591	0.494971	0.481976	0.0930923	0.133115	0.00346615	-0.348259	-0.430429	-0.42122	-0.133552	-0.225957	-0.271423	-0.312417
HALLMARK_TNFA_SIGNALING_VIA_NFKB	0.36088	0.49564	0.30825	0.369583	0.187685	0.238836	-0.190299	0.149006	-0.14472	-0.120632	-0.151283	0.0350783	-0.44952	-0.452893	-0.28507	-0.283052
HALLMARK_UNFOLDED_PROTEIN_RESPONSE	-0.12167	-0.190732	-0.217647	0.0286809	-0.106441	-0.215234	-0.213769	0.140539	-0.08265	0.0454348	0.175548	0.19099	-0.11308	-0.0518561	-0.234781	-0.234596
HALLMARK_UV_RESPONSE_DN	-0.212736	0.0707635	0.0703188	0.0539092	0.337339	0.413016	0.0525939	0.265896	0.0205123	-0.416317	-0.293993	-0.315088	-0.135895	-0.159935	0.208998	0.213301
HALLMARK_UV_RESPONSE_UP	0.22545	0.0614524	0.0989578	0.0259687	-0.191813	-0.286861	-0.0173916	-0.108491	-0.0198797	0.250521	0.224465	0.209255	-0.203581	-0.176921	-0.208052	-0.162954
HALLMARK_WNT_BETA_CATENIN_SIGNALING	-0.131369	-0.026486	-0.159778	-0.169306	-0.140316	-0.0729563	0.254346	0.191752	0.154134	0.0315691	-0.293911	-0.179308	0.262256	0.240463	0.1662	0.191653
HALLMARK_XENOBIOTIC_METABOLISM	0.116087	0.121113	0.121875	0.152371	-0.274978	-0.29721	-0.260751	-0.193928	-0.135514	0.14513	0.0626733	0.314136	-0.114327	-0.0597261	-0.36475	-0.334036
