# Supplementary material for: Spatially-resolved subtype progression reveals metabolic vulnerabilities in pancreatic ductal adenocarcinoma
Source: Mol Cancer. 2026 Mar 27;25:112. doi: 10.1186/s12943-026-02628-3 (PMC13088643; doi:10.1186/s12943-026-02628-3)
Supplement: Supplementary file 8 — Supplementary Material 8: Glycolytic and lipid metabolism signature used for gene expression in PDX samples, related to Figure S7F. [file 12943_2026_2628_MOESM8_ESM.xlsx]

## Sheet: Tabelle1
Gene signatures used for heatmap in Figure S7F
glycolytic metabolism*	lipid metabolism**
ADH1A	ACAA1
ADH1B	ACAA2		*core genes representing glucose entry, glycolytic flux, and downstream pyruvate processing.
ADH1C	ACADL		**core genes representing fatty acid β-oxidation, lipogenesis, sphingolipid metabolism, and cholesterol biosynthesis
ADH5	ACADM
ADH6	ACADS
ADH7	ACADVL
AKR1A1	ACAT1
ALDH3A1	ACAT2
ALDH3A2	ACOX1
ALDOA	ACOX3
ALDOB	HADHA
ALDOC	HADHB
BPGM	ECH1
DLAT	ECI1
DLD	EHHADH
DLST	CRAT
ENO1	OXSM
ENO2	FASN
ENO3	ASAH1
G6PD	DEGS1
GAPDH	KDSR
GCK	HMGCR
GCKR	HMGCS1
HK1	FDFT1
HK2	DHCR7
HK3	DHCR24
ME1	EBP
ME2	TM7SF2
ME3	MVK
PCK2	MVD
PDHA1	ABCA1
	CETP
	LIPA
